# Supplementary material for: Overcoming the Limitations of Transition-Metal Catalysis in the Chemoenzymatic Dynamic Kinetic Resolution (DKR) of Atropisomeric Bisnaphthols
Source: ACS Cent Sci. 2024 Nov 5;10(11):2099–110. doi: 10.1021/acscentsci.4c01370 (PMC11613327; doi:10.1021/acscentsci.4c01370)
Supplement: Supplementary file 3 — oc4c01370_si_003.cif [file oc4c01370_si_003.cif]

data_mo_wk_7_11_0m_a
_audit_creation_date               2023-10-10
_audit_creation_method
;
Olex2 1.5
(compiled 2023.03.06 svn.rbb2c1857 for OlexSys, GUI svn.r6748)
;
_shelx_SHELXL_version_number       '2018/3'
_audit_contact_author_address      ?
_audit_contact_author_email        ?
_audit_contact_author_name         ''
_audit_contact_author_phone        ?
_publ_contact_author_id_orcid      ?
_publ_section_references
;
Dolomanov, O.V., Bourhis, L.J., Gildea, R.J, Howard, J.A.K. & Puschmann, H.
 (2009), J. Appl. Cryst. 42, 339-341.

Sheldrick, G.M. (2015). Acta Cryst. C71, 3-8.
;
_chemical_name_common              ?
_chemical_name_systematic          ?
_chemical_formula_moiety           '2(C26 H20 Cl2 Cu N2), C H2 Cl2'
_chemical_formula_sum              'C53 H42 Cl6 Cu2 N4'
_chemical_formula_weight           1074.68
_chemical_melting_point            ?
loop_
  _atom_type_symbol
  _atom_type_description
  _atom_type_scat_dispersion_real
  _atom_type_scat_dispersion_imag
  _atom_type_scat_source
 'C' 'C' 0.0033 0.0016 'International Tables Vol C Tables 4.2.6.8 and 6.1.1.4'
 'H' 'H' 0.0000 0.0000 'International Tables Vol C Tables 4.2.6.8 and 6.1.1.4'
 'Cl' 'Cl' 0.1484 0.1585 'International Tables Vol C Tables 4.2.6.8 and 6.1.1.4'
 'Cu' 'Cu' 0.3201 1.2651 'International Tables Vol C Tables 4.2.6.8 and 6.1.1.4'
 'N' 'N' 0.0061 0.0033 'International Tables Vol C Tables 4.2.6.8 and 6.1.1.4'

_shelx_space_group_comment
;
The symmetry employed for this shelxl refinement is uniquely defined
by the following loop, which should always be used as a source of
symmetry information in preference to the above space-group names.
They are only intended as comments.
;
_space_group_crystal_system        'triclinic'
_space_group_IT_number             2
_space_group_name_H-M_alt          'P -1'
_space_group_name_Hall             '-P 1'
loop_
  _space_group_symop_operation_xyz
 'x, y, z'
 '-x, -y, -z'

_cell_length_a                     11.9915(5)
_cell_length_b                     14.8367(7)
_cell_length_c                     15.2677(7)
_cell_angle_alpha                  108.313(2)
_cell_angle_beta                   99.180(2)
_cell_angle_gamma                  103.501(2)
_cell_volume                       2426.39(19)
_cell_formula_units_Z              2
_cell_measurement_reflns_used      9455
_cell_measurement_temperature      150.00
_cell_measurement_theta_max        32.529
_cell_measurement_theta_min        2.454
_shelx_estimated_absorpt_T_max     0.885
_shelx_estimated_absorpt_T_min     0.788
_exptl_absorpt_coefficient_mu      1.248
_exptl_absorpt_correction_T_max    0.7465
_exptl_absorpt_correction_T_min    0.5229
_exptl_absorpt_correction_type     multi-scan
_exptl_absorpt_process_details
;
SADABS-2016/2 (Bruker,2016/2) was used for absorption correction.
wR2(int) was 0.1234 before and 0.0766 after correction.
The Ratio of minimum to maximum transmission is 0.7005.
The \l/2 correction factor is Not present.
;
_exptl_absorpt_special_details     ?
_exptl_crystal_colour              'clear reddish orange'
_exptl_crystal_colour_lustre       clear
_exptl_crystal_colour_modifier     reddish
_exptl_crystal_colour_primary      orange
_exptl_crystal_density_diffrn      1.471
_exptl_crystal_density_meas        ?
_exptl_crystal_density_method      ?
_exptl_crystal_description         block
_exptl_crystal_F_000               1096
_exptl_crystal_size_max            0.2
_exptl_crystal_size_mid            0.2
_exptl_crystal_size_min            0.1
_exptl_transmission_factor_max     ?
_exptl_transmission_factor_min     ?
_diffrn_reflns_av_R_equivalents    0.0939
_diffrn_reflns_av_unetI/netI       0.0926
_diffrn_reflns_Laue_measured_fraction_full  0.994
_diffrn_reflns_Laue_measured_fraction_max  0.995
_diffrn_reflns_limit_h_max         15
_diffrn_reflns_limit_h_min         -12
_diffrn_reflns_limit_k_max         19
_diffrn_reflns_limit_k_min         -19
_diffrn_reflns_limit_l_max         20
_diffrn_reflns_limit_l_min         -20
_diffrn_reflns_number              40514
_diffrn_reflns_point_group_measured_fraction_full  0.994
_diffrn_reflns_point_group_measured_fraction_max  0.995
_diffrn_reflns_theta_full          25.242
_diffrn_reflns_theta_max           28.282
_diffrn_reflns_theta_min           2.392
_diffrn_ambient_temperature        150.00
_diffrn_detector_area_resol_mean   ?
_diffrn_measured_fraction_theta_full  0.994
_diffrn_measured_fraction_theta_max  0.995
_diffrn_measurement_device_type    'Bruker APEX-II CCD'
_diffrn_measurement_method         '\f and \w scans'
_diffrn_radiation_type             MoK\a
_diffrn_radiation_wavelength       0.71073
_diffrn_source                     ?
_diffrn_source_current             1.4
_diffrn_source_power               0.07
_diffrn_source_voltage             50.0
_diffrn_standards_number           0
_reflns_Friedel_coverage           0.000
_reflns_Friedel_fraction_full      .
_reflns_Friedel_fraction_max       .
_reflns_number_gt                  7828
_reflns_number_total               11982
_reflns_special_details
;
 Reflections were merged by SHELXL according to the crystal
 class for the calculation of statistics and refinement.
 
 Structure factors included contributions from the .fab file.
 
 _reflns_Friedel_fraction is defined as the number of unique
 Friedel pairs measured divided by the number that would be
 possible theoretically, ignoring centric projections and
 systematic absences.
;
_reflns_threshold_expression       'I > 2\s(I)'
_computing_cell_refinement         'SAINT V8.38A (Bruker, 2018)'
_computing_data_collection         ?
_computing_data_reduction          'SAINT V8.38A (Bruker, 2018)'
_computing_molecular_graphics      'Olex2 1.5 (Dolomanov et al., 2009)'
_computing_publication_material    'Olex2 1.5 (Dolomanov et al., 2009)'
_computing_structure_refinement    'SHELXL 2018/3 (Sheldrick, 2015)'
_computing_structure_solution      'SHELXT 2014/5 (Sheldrick, 2014)'
_refine_diff_density_max           0.881
_refine_diff_density_min           -1.106
_refine_diff_density_rms           0.108
_refine_ls_extinction_coef         .
_refine_ls_extinction_method       none
_refine_ls_goodness_of_fit_ref     1.071
_refine_ls_hydrogen_treatment      constr
_refine_ls_matrix_type             full
_refine_ls_number_parameters       590
_refine_ls_number_reflns           11982
_refine_ls_number_restraints       0
_refine_ls_R_factor_all            0.0995
_refine_ls_R_factor_gt             0.0593
_refine_ls_restrained_S_all        1.071
_refine_ls_shift/su_max            0.001
_refine_ls_shift/su_mean           0.000
_refine_ls_structure_factor_coef   Fsqd
_refine_ls_weighting_details      
 'w=1/[\s^2^(Fo^2^)+(0.0697P)^2^+1.3867P] where P=(Fo^2^+2Fc^2^)/3'
_refine_ls_weighting_scheme        calc
_refine_ls_wR_factor_gt            0.1469
_refine_ls_wR_factor_ref           0.1680
_refine_special_details            ?
_olex2_refinement_description
;
1. Fixed Uiso
 At 1.2 times of:
  All C(H) groups, All C(H,H) groups
 At 1.5 times of:
  All C(H,H,H) groups
2.a Secondary CH2 refined with riding coordinates:
 C01R(H01,H)
2.b Aromatic/amide H refined with riding coordinates:
 C00E(H00E), C00H(H00H), C00J(H00J), C00N(H00N), C00O(H00O), C00P(H00P),
 C00Z(H00Z), C010(H010), C011(H011), C013(H013), C014(H014), C016(H016),
 C01B(H01D), C01C(H01I), C01E(H01J), C01G(H01H), C01H(H01K), C01I(H01L),
 C01J(H01M), C01K(H01N), C01L(H01O), C01M(H01Q), C01N(H01R), C01P(H01P),
 C01Q(H01X), C01S(H01S), C01T(H01Y), C01U(H01U)
2.c Idealised Me refined as rotating group:
 C019(H01A,H01B,H01C), C01D(H01E,H01F,H01G), C01O(H01T,H01V,H01W), C01V(H01Z,
 HA,HB)
;
_atom_sites_solution_hydrogens     geom
_atom_sites_solution_primary       ?
_atom_sites_solution_secondary     ?
loop_
  _atom_site_label
  _atom_site_type_symbol
  _atom_site_fract_x
  _atom_site_fract_y
  _atom_site_fract_z
  _atom_site_U_iso_or_equiv
  _atom_site_adp_type
  _atom_site_occupancy
  _atom_site_site_symmetry_order
  _atom_site_calc_flag
  _atom_site_refinement_flags_posn
  _atom_site_refinement_flags_adp
  _atom_site_refinement_flags_occupancy
  _atom_site_disorder_assembly
  _atom_site_disorder_group
 Cu01 Cu 0.73500(4) 0.64677(3) 0.23324(3) 0.02389(13) Uani 1 1 d . . . . .
 Cu02 Cu 0.62843(5) 1.12667(4) 0.33827(4) 0.03195(14) Uani 1 1 d . . . . .
 Cl03 Cl 0.90649(7) 0.63606(7) 0.20190(7) 0.0309(2) Uani 1 1 d . . . . .
 Cl04 Cl 0.78259(9) 0.76323(8) 0.37756(7) 0.0374(3) Uani 1 1 d . . . . .
 Cl05 Cl 0.62883(11) 1.28288(8) 0.39566(9) 0.0452(3) Uani 1 1 d . . . . .
 Cl06 Cl 0.63950(11) 1.10136(9) 0.18800(8) 0.0456(3) Uani 1 1 d . . . . .
 Cl07 Cl 0.35756(14) 0.47241(10) 0.53036(11) 0.0615(4) Uani 1 1 d . . . . .
 Cl08 Cl 0.29492(16) 0.29372(11) 0.35763(10) 0.0739(5) Uani 1 1 d . . . . .
 N009 N 0.5937(2) 0.6699(2) 0.1651(2) 0.0214(6) Uani 1 1 d . . . . .
 N00A N 0.6263(3) 0.5072(2) 0.1867(2) 0.0235(7) Uani 1 1 d . . . . .
 N00B N 0.7277(3) 1.1089(2) 0.4474(2) 0.0292(7) Uani 1 1 d . . . . .
 N00C N 0.5187(3) 0.9968(2) 0.3284(2) 0.0273(7) Uani 1 1 d . . . . .
 C00D C 0.4995(3) 0.5856(3) 0.1229(2) 0.0194(7) Uani 1 1 d . . . . .
 C00E C 0.2999(3) 0.4881(3) 0.0261(2) 0.0219(8) Uani 1 1 d . . . . .
 H00E H 0.227581 0.483279 -0.013754 0.026 Uiso 1 1 calc R U . . .
 C00F C 0.3894(3) 0.5824(3) 0.0711(2) 0.0212(7) Uani 1 1 d . . . . .
 C00G C 0.5163(3) 0.4976(3) 0.1352(2) 0.0199(7) Uani 1 1 d . . . . .
 C00H C 0.5529(3) 0.8486(3) 0.4807(2) 0.0232(8) Uani 1 1 d . . . . .
 H00H H 0.509350 0.792151 0.490961 0.028 Uiso 1 1 calc R U . . .
 C00I C 0.4233(3) 0.4078(3) 0.0979(2) 0.0213(7) Uani 1 1 d . . . . .
 C00J C 0.3159(3) 0.4058(3) 0.0389(2) 0.0227(8) Uani 1 1 d . . . . .
 H00J H 0.254267 0.344420 0.007993 0.027 Uiso 1 1 calc R U . . .
 C00K C 0.5839(3) 0.7542(3) 0.1552(3) 0.0232(8) Uani 1 1 d . . . . .
 C00L C 0.2623(3) 0.6839(3) 0.0220(3) 0.0229(8) Uani 1 1 d . . . . .
 C00M C 0.3766(3) 0.6740(3) 0.0657(2) 0.0219(8) Uani 1 1 d . . . . .
 C00N C 0.4765(3) 0.7564(3) 0.1057(3) 0.0233(8) Uani 1 1 d . . . . .
 H00N H 0.471758 0.817163 0.099380 0.028 Uiso 1 1 calc R U . . .
 C00O C 0.3663(3) 0.1403(3) 0.0444(3) 0.0264(8) Uani 1 1 d . . . . .
 H00O H 0.439500 0.140222 0.028193 0.032 Uiso 1 1 calc R U . . .
 C00P C 0.6601(3) 0.9052(3) 0.5408(3) 0.0238(8) Uani 1 1 d . . . . .
 H00P H 0.691440 0.886641 0.591380 0.029 Uiso 1 1 calc R U . . .
 C00Q C 0.5630(3) 0.9619(3) 0.3946(2) 0.0230(8) Uani 1 1 d . . . . .
 C00R C 0.6453(3) 0.4296(3) 0.2065(3) 0.0240(8) Uani 1 1 d . . . . .
 C00S C 0.7268(3) 0.9920(3) 0.5296(3) 0.0255(8) Uani 1 1 d . . . . .
 C00T C 0.3479(3) 0.2298(3) 0.0915(2) 0.0218(8) Uani 1 1 d . . . . .
 C00U C 0.4432(3) 0.3260(3) 0.1209(3) 0.0235(8) Uani 1 1 d . . . . .
 C00V C 0.6758(3) 1.0229(3) 0.4592(3) 0.0247(8) Uani 1 1 d . . . . .
 C00X C 0.5044(3) 0.8725(3) 0.4022(2) 0.0235(8) Uani 1 1 d . . . . .
 C00Y C 0.3962(3) 0.8115(3) 0.3310(2) 0.0245(8) Uani 1 1 d . . . . .
 C00Z C 0.5531(3) 0.3388(3) 0.1744(3) 0.0248(8) Uani 1 1 d . . . . .
 H00Z H 0.567563 0.284944 0.190362 0.030 Uiso 1 1 calc R U . . .
 C010 C 0.2407(3) 0.2286(3) 0.1172(3) 0.0276(8) Uani 1 1 d . . . . .
 H010 H 0.226903 0.289385 0.149692 0.033 Uiso 1 1 calc R U . . .
 C011 C 0.2781(3) 0.0502(3) 0.0206(3) 0.0286(9) Uani 1 1 d . . . . .
 H011 H 0.290207 -0.010747 -0.013782 0.034 Uiso 1 1 calc R U . . .
 C013 C 0.4094(3) 0.6440(3) 0.3261(3) 0.0273(9) Uani 1 1 d . . . . .
 H013 H 0.493329 0.670020 0.342066 0.033 Uiso 1 1 calc R U . . .
 C014 C 0.1731(3) 0.0499(3) 0.0472(3) 0.0295(9) Uani 1 1 d . . . . .
 H014 H 0.113593 -0.011362 0.032239 0.035 Uiso 1 1 calc R U . . .
 C015 C 0.3405(3) 0.7067(3) 0.3188(2) 0.0257(8) Uani 1 1 d . . . . .
 C016 C 0.2595(3) 0.7408(3) -0.0354(3) 0.0283(9) Uani 1 1 d . . . . .
 H016 H 0.330602 0.772027 -0.047890 0.034 Uiso 1 1 calc R U . . .
 C017 C 0.8434(3) 1.0528(3) 0.5881(3) 0.0276(8) Uani 1 1 d . . . . .
 C018 C 0.4103(4) 0.9462(3) 0.2698(3) 0.0290(9) Uani 1 1 d . . . . .
 C019 C 0.7641(3) 0.4409(3) 0.2631(3) 0.0312(9) Uani 1 1 d . . . . .
 H01A H 0.818711 0.434930 0.221652 0.047 Uiso 1 1 calc R U . . .
 H01B H 0.757804 0.388666 0.290199 0.047 Uiso 1 1 calc R U . . .
 H01C H 0.794220 0.506363 0.314732 0.047 Uiso 1 1 calc R U . . .
 C01A C 0.9101(3) 1.0248(3) 0.6602(3) 0.0287(9) Uani 1 1 d . . . . .
 C01B C 0.1575(3) 0.6416(3) 0.0425(3) 0.0287(9) Uani 1 1 d . . . . .
 H01D H 0.158594 0.603873 0.082474 0.034 Uiso 1 1 calc R U . . .
 C01C C 0.3507(3) 0.8533(3) 0.2701(3) 0.0290(9) Uani 1 1 d . . . . .
 H01I H 0.275428 0.817355 0.226413 0.035 Uiso 1 1 calc R U . . .
 C01D C 0.6900(3) 0.8452(3) 0.1969(3) 0.0327(10) Uani 1 1 d . . . . .
 H01E H 0.715308 0.862455 0.265952 0.049 Uiso 1 1 calc R U . . .
 H01F H 0.669418 0.900752 0.184079 0.049 Uiso 1 1 calc R U . . .
 H01G H 0.754639 0.831810 0.168058 0.049 Uiso 1 1 calc R U . . .
 C01E C 0.2172(3) 0.6667(3) 0.2945(3) 0.0294(9) Uani 1 1 d . . . . .
 H01J H 0.168776 0.707880 0.288455 0.035 Uiso 1 1 calc R U . . .
 C01F C 0.8346(4) 1.1658(3) 0.5031(3) 0.0325(9) Uani 1 1 d . . . . .
 C01G C 0.1547(3) 0.1385(3) 0.0953(3) 0.0319(9) Uani 1 1 d . . . . .
 H01H H 0.082615 0.137980 0.113663 0.038 Uiso 1 1 calc R U . . .
 C01H C 0.9566(3) 1.0922(3) 0.7542(3) 0.0336(10) Uani 1 1 d . . . . .
 H01K H 0.942172 1.154913 0.772799 0.040 Uiso 1 1 calc R U . . .
 C01I C 1.0240(3) 1.0671(3) 0.8203(3) 0.0360(10) Uani 1 1 d . . . . .
 H01L H 1.053742 1.112299 0.884522 0.043 Uiso 1 1 calc R U . . .
 C01J C 0.1649(4) 0.5671(3) 0.2791(3) 0.0390(11) Uani 1 1 d . . . . .
 H01M H 0.081007 0.540364 0.262727 0.047 Uiso 1 1 calc R U . . .
 C01K C 0.8930(4) 1.1386(3) 0.5739(3) 0.0335(9) Uani 1 1 d . . . . .
 H01N H 0.968953 1.180867 0.612835 0.040 Uiso 1 1 calc R U . . .
 C01L C 0.3582(4) 0.5457(3) 0.3105(3) 0.0335(10) Uani 1 1 d . . . . .
 H01O H 0.406340 0.504055 0.315203 0.040 Uiso 1 1 calc R U . . .
 C01M C 0.2354(4) 0.5072(3) 0.2878(3) 0.0385(10) Uani 1 1 d . . . . .
 H01Q H 0.199795 0.439434 0.278154 0.046 Uiso 1 1 calc R U . . .
 C01N C 0.9317(4) 0.9330(3) 0.6339(3) 0.0363(10) Uani 1 1 d . . . . .
 H01R H 0.898483 0.885813 0.570699 0.044 Uiso 1 1 calc R U . . .
 C01O C 0.3570(4) 0.9880(3) 0.2031(3) 0.0384(10) Uani 1 1 d . . . . .
 H01T H 0.398314 0.983557 0.152128 0.058 Uiso 1 1 calc R U . . .
 H01V H 0.364573 1.057896 0.237779 0.058 Uiso 1 1 calc R U . . .
 H01W H 0.273016 0.950079 0.175304 0.058 Uiso 1 1 calc R U . . .
 C01P C 0.0517(4) 0.6546(4) 0.0048(3) 0.0428(11) Uani 1 1 d . . . . .
 H01P H -0.019270 0.626132 0.019258 0.051 Uiso 1 1 calc R U . . .
 C01Q C 1.0480(4) 0.9782(4) 0.7939(3) 0.0396(11) Uani 1 1 d . . . . .
 H01X H 1.095846 0.962447 0.839326 0.048 Uiso 1 1 calc R U . . .
 C01R C 0.3737(5) 0.3538(3) 0.4776(3) 0.0420(11) Uani 1 1 d . . . . .
 H01 H 0.458828 0.360796 0.482301 0.050 Uiso 1 1 calc R U . . .
 H H 0.345891 0.311787 0.513676 0.050 Uiso 1 1 calc R U . . .
 C01S C 0.1534(4) 0.7517(3) -0.0739(3) 0.0389(11) Uani 1 1 d . . . . .
 H01S H 0.151441 0.788895 -0.114433 0.047 Uiso 1 1 calc R U . . .
 C01T C 1.0026(4) 0.9110(4) 0.7010(3) 0.0435(12) Uani 1 1 d . . . . .
 H01Y H 1.019916 0.849431 0.682886 0.052 Uiso 1 1 calc R U . . .
 C01U C 0.0502(4) 0.7090(4) -0.0538(4) 0.0452(12) Uani 1 1 d . . . . .
 H01U H -0.022321 0.716965 -0.080501 0.054 Uiso 1 1 calc R U . . .
 C01V C 0.8941(4) 1.2599(3) 0.4910(4) 0.0457(12) Uani 1 1 d . . . . .
 H01Z H 0.873564 1.315420 0.532802 0.069 Uiso 1 1 calc R U . . .
 HA H 0.867647 1.253267 0.424556 0.069 Uiso 1 1 calc R U . . .
 HB H 0.980204 1.272829 0.507862 0.069 Uiso 1 1 calc R U . . .

loop_
  _atom_site_aniso_label
  _atom_site_aniso_U_11
  _atom_site_aniso_U_22
  _atom_site_aniso_U_33
  _atom_site_aniso_U_23
  _atom_site_aniso_U_13
  _atom_site_aniso_U_12
 Cu01 0.0146(2) 0.0216(2) 0.0263(2) 0.00199(19) 0.00145(17) 0.00076(17)
 Cu02 0.0442(3) 0.0277(3) 0.0314(3) 0.0148(2) 0.0144(2) 0.0158(2)
 Cl03 0.0160(4) 0.0328(5) 0.0355(5) 0.0050(4) 0.0046(4) 0.0037(4)
 Cl04 0.0303(5) 0.0376(6) 0.0268(5) -0.0034(4) 0.0044(4) 0.0014(4)
 Cl05 0.0633(8) 0.0290(5) 0.0590(7) 0.0229(5) 0.0335(6) 0.0211(5)
 Cl06 0.0618(7) 0.0559(7) 0.0370(6) 0.0247(5) 0.0256(5) 0.0313(6)
 Cl07 0.0865(10) 0.0443(7) 0.0716(9) 0.0238(7) 0.0385(8) 0.0363(7)
 Cl08 0.1010(12) 0.0514(8) 0.0564(8) 0.0193(7) -0.0122(8) 0.0218(8)
 N009 0.0143(13) 0.0212(15) 0.0233(15) 0.0028(12) 0.0052(11) 0.0027(12)
 N00A 0.0191(14) 0.0217(15) 0.0244(16) 0.0034(13) 0.0063(12) 0.0028(12)
 N00B 0.0357(18) 0.0261(17) 0.0254(17) 0.0102(14) 0.0081(14) 0.0072(14)
 N00C 0.0340(18) 0.0260(17) 0.0250(16) 0.0112(14) 0.0062(13) 0.0132(14)
 C00D 0.0143(15) 0.0200(17) 0.0192(17) 0.0025(14) 0.0064(13) 0.0015(13)
 C00E 0.0164(16) 0.0261(18) 0.0206(17) 0.0061(15) 0.0049(13) 0.0047(14)
 C00F 0.0193(16) 0.0238(18) 0.0168(17) 0.0041(14) 0.0056(13) 0.0037(14)
 C00G 0.0178(16) 0.0209(17) 0.0196(17) 0.0062(14) 0.0046(13) 0.0051(14)
 C00H 0.0255(18) 0.0223(18) 0.0237(18) 0.0065(15) 0.0097(15) 0.0110(15)
 C00I 0.0218(17) 0.0201(17) 0.0211(17) 0.0069(14) 0.0066(14) 0.0050(14)
 C00J 0.0171(16) 0.0211(18) 0.0230(18) 0.0038(15) 0.0041(14) -0.0002(14)
 C00K 0.0181(16) 0.0227(18) 0.0268(19) 0.0065(15) 0.0090(14) 0.0036(14)
 C00L 0.0211(17) 0.0216(18) 0.0249(18) 0.0068(15) 0.0069(14) 0.0057(14)
 C00M 0.0226(17) 0.0229(18) 0.0214(17) 0.0069(15) 0.0094(14) 0.0081(15)
 C00N 0.0206(17) 0.0197(17) 0.0298(19) 0.0086(15) 0.0106(15) 0.0042(14)
 C00O 0.0234(18) 0.0268(19) 0.029(2) 0.0118(16) 0.0071(15) 0.0059(15)
 C00P 0.0271(18) 0.0230(18) 0.0208(18) 0.0068(15) 0.0057(14) 0.0087(15)
 C00Q 0.0259(18) 0.0257(19) 0.0212(18) 0.0098(15) 0.0093(14) 0.0104(15)
 C00R 0.0219(17) 0.0242(19) 0.0235(18) 0.0075(15) 0.0065(14) 0.0039(15)
 C00S 0.0293(19) 0.0247(19) 0.0217(18) 0.0048(15) 0.0071(15) 0.0114(16)
 C00T 0.0158(16) 0.0225(18) 0.0226(18) 0.0092(15) 0.0022(13) -0.0018(14)
 C00U 0.0221(17) 0.0195(18) 0.0259(19) 0.0057(15) 0.0080(14) 0.0030(14)
 C00V 0.0294(19) 0.0207(18) 0.0255(19) 0.0070(15) 0.0116(15) 0.0095(15)
 C00X 0.0286(19) 0.0252(19) 0.0213(18) 0.0077(15) 0.0091(15) 0.0157(16)
 C00Y 0.0285(19) 0.0260(19) 0.0191(17) 0.0050(15) 0.0061(15) 0.0127(16)
 C00Z 0.0227(17) 0.0255(19) 0.0252(19) 0.0094(16) 0.0046(14) 0.0060(15)
 C010 0.0223(18) 0.0245(19) 0.033(2) 0.0097(17) 0.0053(15) 0.0029(15)
 C011 0.033(2) 0.0213(18) 0.0256(19) 0.0067(16) 0.0002(16) 0.0037(16)
 C013 0.0270(19) 0.030(2) 0.0216(18) 0.0042(16) 0.0034(15) 0.0127(16)
 C014 0.0270(19) 0.0237(19) 0.031(2) 0.0127(17) -0.0028(16) -0.0022(15)
 C015 0.0299(19) 0.0270(19) 0.0175(17) 0.0060(15) 0.0045(15) 0.0079(16)
 C016 0.0256(19) 0.0258(19) 0.034(2) 0.0097(17) 0.0101(16) 0.0093(16)
 C017 0.0289(19) 0.0235(19) 0.027(2) 0.0074(16) 0.0047(16) 0.0064(16)
 C018 0.037(2) 0.027(2) 0.0250(19) 0.0078(16) 0.0103(16) 0.0150(17)
 C019 0.0234(18) 0.031(2) 0.036(2) 0.0141(18) 0.0004(16) 0.0050(16)
 C01A 0.0198(17) 0.031(2) 0.030(2) 0.0064(17) 0.0060(15) 0.0043(16)
 C01B 0.0244(18) 0.030(2) 0.032(2) 0.0117(17) 0.0083(16) 0.0076(16)
 C01C 0.030(2) 0.033(2) 0.0201(18) 0.0042(16) 0.0011(15) 0.0129(17)
 C01D 0.0236(19) 0.0181(18) 0.047(2) 0.0072(18) 0.0036(17) 0.0004(15)
 C01E 0.0289(19) 0.030(2) 0.027(2) 0.0068(17) 0.0057(16) 0.0119(17)
 C01F 0.040(2) 0.027(2) 0.032(2) 0.0118(18) 0.0131(18) 0.0097(18)
 C01G 0.0191(18) 0.032(2) 0.041(2) 0.0165(19) 0.0049(16) -0.0009(16)
 C01H 0.026(2) 0.031(2) 0.032(2) 0.0059(18) 0.0030(16) -0.0019(17)
 C01I 0.0247(19) 0.045(3) 0.025(2) 0.0094(19) 0.0030(16) -0.0076(18)
 C01J 0.035(2) 0.034(2) 0.041(2) 0.013(2) 0.0001(19) 0.0063(19)
 C01K 0.031(2) 0.030(2) 0.033(2) 0.0070(18) 0.0060(17) 0.0050(17)
 C01L 0.045(2) 0.034(2) 0.025(2) 0.0090(17) 0.0075(17) 0.021(2)
 C01M 0.047(3) 0.026(2) 0.037(2) 0.0081(18) 0.004(2) 0.0089(19)
 C01N 0.036(2) 0.039(2) 0.026(2) 0.0062(18) 0.0001(17) 0.0102(19)
 C01O 0.039(2) 0.043(3) 0.035(2) 0.014(2) 0.0037(19) 0.020(2)
 C01P 0.022(2) 0.047(3) 0.060(3) 0.023(2) 0.0086(19) 0.0091(19)
 C01Q 0.025(2) 0.053(3) 0.036(2) 0.022(2) 0.0001(17) -0.0004(19)
 C01R 0.055(3) 0.035(2) 0.043(3) 0.017(2) 0.016(2) 0.019(2)
 C01S 0.036(2) 0.033(2) 0.052(3) 0.022(2) 0.004(2) 0.0138(19)
 C01T 0.041(3) 0.039(3) 0.046(3) 0.013(2) 0.000(2) 0.015(2)
 C01U 0.023(2) 0.049(3) 0.066(3) 0.023(3) 0.005(2) 0.016(2)
 C01V 0.047(3) 0.032(2) 0.054(3) 0.019(2) 0.011(2) 0.001(2)

_geom_special_details
;
 All esds (except the esd in the dihedral angle between two l.s. planes)
 are estimated using the full covariance matrix.  The cell esds are taken
 into account individually in the estimation of esds in distances, angles
 and torsion angles; correlations between esds in cell parameters are only
 used when they are defined by crystal symmetry.  An approximate (isotropic)
 treatment of cell esds is used for estimating esds involving l.s. planes.
;
loop_
  _geom_bond_atom_site_label_1
  _geom_bond_atom_site_label_2
  _geom_bond_distance
  _geom_bond_site_symmetry_2
  _geom_bond_publ_flag
 Cu01 Cl03 2.2140(10) . ?
 Cu01 Cl04 2.2164(10) . ?
 Cu01 N009 2.001(3) . ?
 Cu01 N00A 2.003(3) . ?
 Cu02 Cl05 2.2038(12) . ?
 Cu02 Cl06 2.2365(12) . ?
 Cu02 N00B 2.013(3) . ?
 Cu02 N00C 2.009(3) . ?
 Cl07 C01R 1.761(5) . ?
 Cl08 C01R 1.752(5) . ?
 N009 C00D 1.363(4) . ?
 N009 C00K 1.336(5) . ?
 N00A C00G 1.374(4) . ?
 N00A C00R 1.337(5) . ?
 N00B C00V 1.363(5) . ?
 N00B C01F 1.332(5) . ?
 N00C C00Q 1.362(5) . ?
 N00C C018 1.343(5) . ?
 C00D C00F 1.409(5) . ?
 C00D C00G 1.431(5) . ?
 C00E H00E 0.9500 . ?
 C00E C00F 1.429(5) . ?
 C00E C00J 1.347(5) . ?
 C00F C00M 1.428(5) . ?
 C00G C00I 1.403(5) . ?
 C00H H00H 0.9500 . ?
 C00H C00P 1.354(5) . ?
 C00H C00X 1.428(5) . ?
 C00I C00J 1.437(5) . ?
 C00I C00U 1.424(5) . ?
 C00J H00J 0.9500 . ?
 C00K C00N 1.398(5) . ?
 C00K C01D 1.498(5) . ?
 C00L C00M 1.486(5) . ?
 C00L C016 1.397(5) . ?
 C00L C01B 1.397(5) . ?
 C00M C00N 1.384(5) . ?
 C00N H00N 0.9500 . ?
 C00O H00O 0.9500 . ?
 C00O C00T 1.384(5) . ?
 C00O C011 1.396(5) . ?
 C00P H00P 0.9500 . ?
 C00P C00S 1.424(5) . ?
 C00Q C00V 1.436(5) . ?
 C00Q C00X 1.399(5) . ?
 C00R C00Z 1.412(5) . ?
 C00R C019 1.487(5) . ?
 C00S C00V 1.404(5) . ?
 C00S C017 1.440(5) . ?
 C00T C00U 1.490(5) . ?
 C00T C010 1.400(5) . ?
 C00U C00Z 1.372(5) . ?
 C00X C00Y 1.439(5) . ?
 C00Y C015 1.482(5) . ?
 C00Y C01C 1.380(5) . ?
 C00Z H00Z 0.9500 . ?
 C010 H010 0.9500 . ?
 C010 C01G 1.388(5) . ?
 C011 H011 0.9500 . ?
 C011 C014 1.383(6) . ?
 C013 H013 0.9500 . ?
 C013 C015 1.398(5) . ?
 C013 C01L 1.370(6) . ?
 C014 H014 0.9500 . ?
 C014 C01G 1.376(6) . ?
 C015 C01E 1.397(5) . ?
 C016 H016 0.9500 . ?
 C016 C01S 1.382(5) . ?
 C017 C01A 1.478(5) . ?
 C017 C01K 1.372(6) . ?
 C018 C01C 1.399(6) . ?
 C018 C01O 1.484(6) . ?
 C019 H01A 0.9800 . ?
 C019 H01B 0.9800 . ?
 C019 H01C 0.9800 . ?
 C01A C01H 1.397(5) . ?
 C01A C01N 1.393(6) . ?
 C01B H01D 0.9500 . ?
 C01B C01P 1.388(5) . ?
 C01C H01I 0.9500 . ?
 C01D H01E 0.9800 . ?
 C01D H01F 0.9800 . ?
 C01D H01G 0.9800 . ?
 C01E H01J 0.9500 . ?
 C01E C01J 1.391(6) . ?
 C01F C01K 1.410(6) . ?
 C01F C01V 1.493(6) . ?
 C01G H01H 0.9500 . ?
 C01H H01K 0.9500 . ?
 C01H C01I 1.387(6) . ?
 C01I H01L 0.9500 . ?
 C01I C01Q 1.367(7) . ?
 C01J H01M 0.9500 . ?
 C01J C01M 1.382(6) . ?
 C01K H01N 0.9500 . ?
 C01L H01O 0.9500 . ?
 C01L C01M 1.391(6) . ?
 C01M H01Q 0.9500 . ?
 C01N H01R 0.9500 . ?
 C01N C01T 1.394(6) . ?
 C01O H01T 0.9800 . ?
 C01O H01V 0.9800 . ?
 C01O H01W 0.9800 . ?
 C01P H01P 0.9500 . ?
 C01P C01U 1.382(7) . ?
 C01Q H01X 0.9500 . ?
 C01Q C01T 1.382(6) . ?
 C01R H01 0.9900 . ?
 C01R H 0.9900 . ?
 C01S H01S 0.9500 . ?
 C01S C01U 1.380(7) . ?
 C01T H01Y 0.9500 . ?
 C01U H01U 0.9500 . ?
 C01V H01Z 0.9800 . ?
 C01V HA 0.9800 . ?
 C01V HB 0.9800 . ?

loop_
  _geom_angle_atom_site_label_1
  _geom_angle_atom_site_label_2
  _geom_angle_atom_site_label_3
  _geom_angle
  _geom_angle_site_symmetry_1
  _geom_angle_site_symmetry_3
  _geom_angle_publ_flag
 Cl03 Cu01 Cl04 105.03(4) . . ?
 N009 Cu01 Cl03 133.63(10) . . ?
 N009 Cu01 Cl04 103.18(9) . . ?
 N009 Cu01 N00A 82.63(12) . . ?
 N00A Cu01 Cl03 106.78(9) . . ?
 N00A Cu01 Cl04 128.16(10) . . ?
 Cl05 Cu02 Cl06 104.02(5) . . ?
 N00B Cu02 Cl05 104.33(10) . . ?
 N00B Cu02 Cl06 132.57(10) . . ?
 N00C Cu02 Cl05 133.83(10) . . ?
 N00C Cu02 Cl06 103.46(10) . . ?
 N00C Cu02 N00B 82.61(13) . . ?
 C00D N009 Cu01 112.7(2) . . ?
 C00K N009 Cu01 128.3(2) . . ?
 C00K N009 C00D 119.0(3) . . ?
 C00G N00A Cu01 112.1(2) . . ?
 C00R N00A Cu01 128.3(2) . . ?
 C00R N00A C00G 119.3(3) . . ?
 C00V N00B Cu02 111.9(3) . . ?
 C01F N00B Cu02 129.0(3) . . ?
 C01F N00B C00V 118.9(3) . . ?
 C00Q N00C Cu02 112.3(2) . . ?
 C018 N00C Cu02 128.5(3) . . ?
 C018 N00C C00Q 119.1(3) . . ?
 N009 C00D C00F 123.7(3) . . ?
 N009 C00D C00G 116.3(3) . . ?
 C00F C00D C00G 120.0(3) . . ?
 C00F C00E H00E 119.3 . . ?
 C00J C00E H00E 119.3 . . ?
 C00J C00E C00F 121.4(3) . . ?
 C00D C00F C00E 118.0(3) . . ?
 C00D C00F C00M 117.2(3) . . ?
 C00M C00F C00E 124.8(3) . . ?
 N00A C00G C00D 116.3(3) . . ?
 N00A C00G C00I 122.9(3) . . ?
 C00I C00G C00D 120.8(3) . . ?
 C00P C00H H00H 119.5 . . ?
 C00P C00H C00X 121.0(4) . . ?
 C00X C00H H00H 119.5 . . ?
 C00G C00I C00J 117.2(3) . . ?
 C00G C00I C00U 117.4(3) . . ?
 C00U C00I C00J 125.3(3) . . ?
 C00E C00J C00I 122.1(3) . . ?
 C00E C00J H00J 118.9 . . ?
 C00I C00J H00J 118.9 . . ?
 N009 C00K C00N 120.1(3) . . ?
 N009 C00K C01D 118.8(3) . . ?
 C00N C00K C01D 121.1(3) . . ?
 C016 C00L C00M 120.3(3) . . ?
 C01B C00L C00M 120.5(4) . . ?
 C01B C00L C016 119.0(3) . . ?
 C00F C00M C00L 123.1(3) . . ?
 C00N C00M C00F 116.8(3) . . ?
 C00N C00M C00L 120.0(3) . . ?
 C00K C00N H00N 118.5 . . ?
 C00M C00N C00K 123.0(4) . . ?
 C00M C00N H00N 118.5 . . ?
 C00T C00O H00O 119.7 . . ?
 C00T C00O C011 120.5(4) . . ?
 C011 C00O H00O 119.7 . . ?
 C00H C00P H00P 119.4 . . ?
 C00H C00P C00S 121.3(4) . . ?
 C00S C00P H00P 119.4 . . ?
 N00C C00Q C00V 116.4(3) . . ?
 N00C C00Q C00X 123.6(3) . . ?
 C00X C00Q C00V 120.0(3) . . ?
 N00A C00R C00Z 120.1(3) . . ?
 N00A C00R C019 119.0(3) . . ?
 C00Z C00R C019 120.9(3) . . ?
 C00P C00S C017 124.1(3) . . ?
 C00V C00S C00P 118.8(3) . . ?
 C00V C00S C017 117.1(4) . . ?
 C00O C00T C00U 120.9(3) . . ?
 C00O C00T C010 119.0(3) . . ?
 C010 C00T C00U 119.9(3) . . ?
 C00I C00U C00T 122.0(3) . . ?
 C00Z C00U C00I 118.1(3) . . ?
 C00Z C00U C00T 119.8(3) . . ?
 N00B C00V C00Q 116.8(3) . . ?
 N00B C00V C00S 123.6(4) . . ?
 C00S C00V C00Q 119.7(3) . . ?
 C00H C00X C00Y 124.2(4) . . ?
 C00Q C00X C00H 118.7(3) . . ?
 C00Q C00X C00Y 117.0(3) . . ?
 C00X C00Y C015 121.8(3) . . ?
 C01C C00Y C00X 116.7(4) . . ?
 C01C C00Y C015 121.3(3) . . ?
 C00R C00Z H00Z 119.0 . . ?
 C00U C00Z C00R 122.0(4) . . ?
 C00U C00Z H00Z 119.0 . . ?
 C00T C010 H010 120.0 . . ?
 C01G C010 C00T 120.0(4) . . ?
 C01G C010 H010 120.0 . . ?
 C00O C011 H011 120.1 . . ?
 C014 C011 C00O 119.9(4) . . ?
 C014 C011 H011 120.1 . . ?
 C015 C013 H013 119.4 . . ?
 C01L C013 H013 119.4 . . ?
 C01L C013 C015 121.2(4) . . ?
 C011 C014 H014 120.0 . . ?
 C01G C014 C011 120.0(4) . . ?
 C01G C014 H014 120.0 . . ?
 C013 C015 C00Y 121.0(4) . . ?
 C01E C015 C00Y 120.5(3) . . ?
 C01E C015 C013 118.5(4) . . ?
 C00L C016 H016 119.9 . . ?
 C01S C016 C00L 120.1(4) . . ?
 C01S C016 H016 119.9 . . ?
 C00S C017 C01A 122.3(4) . . ?
 C01K C017 C00S 117.5(4) . . ?
 C01K C017 C01A 120.1(4) . . ?
 N00C C018 C01C 119.6(4) . . ?
 N00C C018 C01O 119.6(4) . . ?
 C01C C018 C01O 120.7(4) . . ?
 C00R C019 H01A 109.5 . . ?
 C00R C019 H01B 109.5 . . ?
 C00R C019 H01C 109.5 . . ?
 H01A C019 H01B 109.5 . . ?
 H01A C019 H01C 109.5 . . ?
 H01B C019 H01C 109.5 . . ?
 C01H C01A C017 120.2(4) . . ?
 C01N C01A C017 120.2(3) . . ?
 C01N C01A C01H 119.5(4) . . ?
 C00L C01B H01D 119.8 . . ?
 C01P C01B C00L 120.4(4) . . ?
 C01P C01B H01D 119.8 . . ?
 C00Y C01C C018 122.9(4) . . ?
 C00Y C01C H01I 118.5 . . ?
 C018 C01C H01I 118.5 . . ?
 C00K C01D H01E 109.5 . . ?
 C00K C01D H01F 109.5 . . ?
 C00K C01D H01G 109.5 . . ?
 H01E C01D H01F 109.5 . . ?
 H01E C01D H01G 109.5 . . ?
 H01F C01D H01G 109.5 . . ?
 C015 C01E H01J 119.8 . . ?
 C01J C01E C015 120.5(4) . . ?
 C01J C01E H01J 119.8 . . ?
 N00B C01F C01K 120.8(4) . . ?
 N00B C01F C01V 120.1(4) . . ?
 C01K C01F C01V 119.1(4) . . ?
 C010 C01G H01H 119.7 . . ?
 C014 C01G C010 120.6(4) . . ?
 C014 C01G H01H 119.7 . . ?
 C01A C01H H01K 120.1 . . ?
 C01I C01H C01A 119.8(4) . . ?
 C01I C01H H01K 120.1 . . ?
 C01H C01I H01L 119.7 . . ?
 C01Q C01I C01H 120.7(4) . . ?
 C01Q C01I H01L 119.7 . . ?
 C01E C01J H01M 120.1 . . ?
 C01M C01J C01E 119.7(4) . . ?
 C01M C01J H01M 120.1 . . ?
 C017 C01K C01F 121.9(4) . . ?
 C017 C01K H01N 119.0 . . ?
 C01F C01K H01N 119.0 . . ?
 C013 C01L H01O 120.1 . . ?
 C013 C01L C01M 119.7(4) . . ?
 C01M C01L H01O 120.1 . . ?
 C01J C01M C01L 120.3(4) . . ?
 C01J C01M H01Q 119.8 . . ?
 C01L C01M H01Q 119.8 . . ?
 C01A C01N H01R 120.3 . . ?
 C01A C01N C01T 119.4(4) . . ?
 C01T C01N H01R 120.3 . . ?
 C018 C01O H01T 109.5 . . ?
 C018 C01O H01V 109.5 . . ?
 C018 C01O H01W 109.5 . . ?
 H01T C01O H01V 109.5 . . ?
 H01T C01O H01W 109.5 . . ?
 H01V C01O H01W 109.5 . . ?
 C01B C01P H01P 120.2 . . ?
 C01U C01P C01B 119.7(4) . . ?
 C01U C01P H01P 120.2 . . ?
 C01I C01Q H01X 120.0 . . ?
 C01I C01Q C01T 120.0(4) . . ?
 C01T C01Q H01X 120.0 . . ?
 Cl07 C01R H01 109.0 . . ?
 Cl07 C01R H 109.0 . . ?
 Cl08 C01R Cl07 113.1(3) . . ?
 Cl08 C01R H01 109.0 . . ?
 Cl08 C01R H 109.0 . . ?
 H01 C01R H 107.8 . . ?
 C016 C01S H01S 119.9 . . ?
 C01U C01S C016 120.3(4) . . ?
 C01U C01S H01S 119.9 . . ?
 C01N C01T H01Y 119.8 . . ?
 C01Q C01T C01N 120.5(4) . . ?
 C01Q C01T H01Y 119.8 . . ?
 C01P C01U H01U 119.8 . . ?
 C01S C01U C01P 120.5(4) . . ?
 C01S C01U H01U 119.8 . . ?
 C01F C01V H01Z 109.5 . . ?
 C01F C01V HA 109.5 . . ?
 C01F C01V HB 109.5 . . ?
 H01Z C01V HA 109.5 . . ?
 H01Z C01V HB 109.5 . . ?
 HA C01V HB 109.5 . . ?

loop_
  _geom_torsion_atom_site_label_1
  _geom_torsion_atom_site_label_2
  _geom_torsion_atom_site_label_3
  _geom_torsion_atom_site_label_4
  _geom_torsion
  _geom_torsion_site_symmetry_1
  _geom_torsion_site_symmetry_2
  _geom_torsion_site_symmetry_3
  _geom_torsion_site_symmetry_4
  _geom_torsion_publ_flag
 Cu01 N009 C00D C00F 179.6(3) . . . . ?
 Cu01 N009 C00D C00G 0.8(4) . . . . ?
 Cu01 N009 C00K C00N -179.1(3) . . . . ?
 Cu01 N009 C00K C01D 1.5(5) . . . . ?
 Cu01 N00A C00G C00D 0.8(4) . . . . ?
 Cu01 N00A C00G C00I -177.7(3) . . . . ?
 Cu01 N00A C00R C00Z 173.7(3) . . . . ?
 Cu01 N00A C00R C019 -5.9(5) . . . . ?
 Cu02 N00B C00V C00Q -0.3(4) . . . . ?
 Cu02 N00B C00V C00S 179.4(3) . . . . ?
 Cu02 N00B C01F C01K -177.1(3) . . . . ?
 Cu02 N00B C01F C01V 3.0(6) . . . . ?
 Cu02 N00C C00Q C00V 1.1(4) . . . . ?
 Cu02 N00C C00Q C00X -179.4(3) . . . . ?
 Cu02 N00C C018 C01C 176.2(3) . . . . ?
 Cu02 N00C C018 C01O -1.8(6) . . . . ?
 N009 C00D C00F C00E 176.7(3) . . . . ?
 N009 C00D C00F C00M -1.9(5) . . . . ?
 N009 C00D C00G N00A -1.1(5) . . . . ?
 N009 C00D C00G C00I 177.4(3) . . . . ?
 N009 C00K C00N C00M 0.3(6) . . . . ?
 N00A C00G C00I C00J -175.1(3) . . . . ?
 N00A C00G C00I C00U 4.4(5) . . . . ?
 N00A C00R C00Z C00U 1.5(6) . . . . ?
 N00B C01F C01K C017 0.5(6) . . . . ?
 N00C C00Q C00V N00B -0.5(5) . . . . ?
 N00C C00Q C00V C00S 179.7(3) . . . . ?
 N00C C00Q C00X C00H -173.3(3) . . . . ?
 N00C C00Q C00X C00Y 5.0(5) . . . . ?
 N00C C018 C01C C00Y 2.4(6) . . . . ?
 C00D N009 C00K C00N 2.9(5) . . . . ?
 C00D N009 C00K C01D -176.5(3) . . . . ?
 C00D C00F C00M C00L -173.6(3) . . . . ?
 C00D C00F C00M C00N 4.7(5) . . . . ?
 C00D C00G C00I C00J 6.4(5) . . . . ?
 C00D C00G C00I C00U -174.1(3) . . . . ?
 C00E C00F C00M C00L 7.9(6) . . . . ?
 C00E C00F C00M C00N -173.7(3) . . . . ?
 C00F C00D C00G N00A -179.9(3) . . . . ?
 C00F C00D C00G C00I -1.4(5) . . . . ?
 C00F C00E C00J C00I -0.2(6) . . . . ?
 C00F C00M C00N C00K -4.1(5) . . . . ?
 C00G N00A C00R C00Z 0.2(5) . . . . ?
 C00G N00A C00R C019 -179.4(3) . . . . ?
 C00G C00D C00F C00E -4.6(5) . . . . ?
 C00G C00D C00F C00M 176.8(3) . . . . ?
 C00G C00I C00J C00E -5.7(5) . . . . ?
 C00G C00I C00U C00T 175.2(3) . . . . ?
 C00G C00I C00U C00Z -2.7(5) . . . . ?
 C00H C00P C00S C00V 4.8(5) . . . . ?
 C00H C00P C00S C017 -177.0(4) . . . . ?
 C00H C00X C00Y C015 -15.4(6) . . . . ?
 C00H C00X C00Y C01C 168.8(3) . . . . ?
 C00I C00U C00Z C00R -0.1(6) . . . . ?
 C00J C00E C00F C00D 5.5(5) . . . . ?
 C00J C00E C00F C00M -176.1(4) . . . . ?
 C00J C00I C00U C00T -5.4(6) . . . . ?
 C00J C00I C00U C00Z 176.8(4) . . . . ?
 C00K N009 C00D C00F -2.1(5) . . . . ?
 C00K N009 C00D C00G 179.2(3) . . . . ?
 C00L C00M C00N C00K 174.3(3) . . . . ?
 C00L C016 C01S C01U 1.9(6) . . . . ?
 C00L C01B C01P C01U 0.4(6) . . . . ?
 C00M C00L C016 C01S -178.4(4) . . . . ?
 C00M C00L C01B C01P 177.3(4) . . . . ?
 C00O C00T C00U C00I 128.8(4) . . . . ?
 C00O C00T C00U C00Z -53.4(5) . . . . ?
 C00O C00T C010 C01G -0.1(6) . . . . ?
 C00O C011 C014 C01G 1.3(6) . . . . ?
 C00P C00H C00X C00Q -7.3(5) . . . . ?
 C00P C00H C00X C00Y 174.6(4) . . . . ?
 C00P C00S C00V N00B 174.6(3) . . . . ?
 C00P C00S C00V C00Q -5.7(5) . . . . ?
 C00P C00S C017 C01A 6.0(6) . . . . ?
 C00P C00S C017 C01K -175.0(4) . . . . ?
 C00Q N00C C018 C01C -7.3(6) . . . . ?
 C00Q N00C C018 C01O 174.8(3) . . . . ?
 C00Q C00X C00Y C015 166.4(3) . . . . ?
 C00Q C00X C00Y C01C -9.4(5) . . . . ?
 C00R N00A C00G C00D 175.4(3) . . . . ?
 C00R N00A C00G C00I -3.2(5) . . . . ?
 C00S C017 C01A C01H -127.4(4) . . . . ?
 C00S C017 C01A C01N 55.7(6) . . . . ?
 C00S C017 C01K C01F -1.7(6) . . . . ?
 C00T C00O C011 C014 -2.3(6) . . . . ?
 C00T C00U C00Z C00R -178.0(3) . . . . ?
 C00T C010 C01G C014 -0.9(6) . . . . ?
 C00U C00I C00J C00E 174.8(4) . . . . ?
 C00U C00T C010 C01G -175.9(3) . . . . ?
 C00V N00B C01F C01K -0.7(6) . . . . ?
 C00V N00B C01F C01V 179.4(4) . . . . ?
 C00V C00Q C00X C00H 6.3(5) . . . . ?
 C00V C00Q C00X C00Y -175.5(3) . . . . ?
 C00V C00S C017 C01A -175.7(3) . . . . ?
 C00V C00S C017 C01K 3.2(6) . . . . ?
 C00X C00H C00P C00S 1.8(5) . . . . ?
 C00X C00Q C00V N00B 179.9(3) . . . . ?
 C00X C00Q C00V C00S 0.2(5) . . . . ?
 C00X C00Y C015 C013 -39.8(5) . . . . ?
 C00X C00Y C015 C01E 143.8(4) . . . . ?
 C00X C00Y C01C C018 6.0(6) . . . . ?
 C00Y C015 C01E C01J 177.3(4) . . . . ?
 C010 C00T C00U C00I -55.6(5) . . . . ?
 C010 C00T C00U C00Z 122.2(4) . . . . ?
 C011 C00O C00T C00U 177.4(3) . . . . ?
 C011 C00O C00T C010 1.7(6) . . . . ?
 C011 C014 C01G C010 0.3(6) . . . . ?
 C013 C015 C01E C01J 0.8(6) . . . . ?
 C013 C01L C01M C01J 1.2(6) . . . . ?
 C015 C00Y C01C C018 -169.8(4) . . . . ?
 C015 C013 C01L C01M -0.5(6) . . . . ?
 C015 C01E C01J C01M -0.1(6) . . . . ?
 C016 C00L C00M C00F -139.1(4) . . . . ?
 C016 C00L C00M C00N 42.6(5) . . . . ?
 C016 C00L C01B C01P 1.2(6) . . . . ?
 C016 C01S C01U C01P -0.1(7) . . . . ?
 C017 C00S C00V N00B -3.7(6) . . . . ?
 C017 C00S C00V C00Q 176.0(3) . . . . ?
 C017 C01A C01H C01I -176.8(4) . . . . ?
 C017 C01A C01N C01T 174.9(4) . . . . ?
 C018 N00C C00Q C00V -176.0(3) . . . . ?
 C018 N00C C00Q C00X 3.6(6) . . . . ?
 C019 C00R C00Z C00U -179.0(4) . . . . ?
 C01A C017 C01K C01F 177.2(4) . . . . ?
 C01A C01H C01I C01Q 1.7(6) . . . . ?
 C01A C01N C01T C01Q 2.1(7) . . . . ?
 C01B C00L C00M C00F 44.9(5) . . . . ?
 C01B C00L C00M C00N -133.4(4) . . . . ?
 C01B C00L C016 C01S -2.4(6) . . . . ?
 C01B C01P C01U C01S -1.0(7) . . . . ?
 C01C C00Y C015 C013 135.8(4) . . . . ?
 C01C C00Y C015 C01E -40.6(5) . . . . ?
 C01D C00K C00N C00M 179.7(4) . . . . ?
 C01E C01J C01M C01L -0.9(7) . . . . ?
 C01F N00B C00V C00Q -177.3(3) . . . . ?
 C01F N00B C00V C00S 2.5(6) . . . . ?
 C01H C01A C01N C01T -2.0(7) . . . . ?
 C01H C01I C01Q C01T -1.6(7) . . . . ?
 C01I C01Q C01T C01N -0.4(7) . . . . ?
 C01K C017 C01A C01H 53.7(6) . . . . ?
 C01K C017 C01A C01N -123.2(4) . . . . ?
 C01L C013 C015 C00Y -176.9(4) . . . . ?
 C01L C013 C015 C01E -0.5(6) . . . . ?
 C01N C01A C01H C01I 0.1(6) . . . . ?
 C01O C018 C01C C00Y -179.6(4) . . . . ?
 C01V C01F C01K C017 -179.6(4) . . . . ?

_smtbx_masks_special_details       ?
loop_
  _smtbx_masks_void_nr
  _smtbx_masks_void_average_x
  _smtbx_masks_void_average_y
  _smtbx_masks_void_average_z
  _smtbx_masks_void_volume
  _smtbx_masks_void_count_electrons
  _smtbx_masks_void_content
 1 0.000 0.500 0.500 146.4 32.7 ?

_smtbx_masks_void_probe_radius     1.2
_smtbx_masks_void_truncation_radius  1.2
_shelx_fab_file
;
-17 0 3 -0.0997 -0.0676
-17 0 4 0.4112 0.0656
-17 0 5 0.0565 -0.0110
-17 0 6 -0.3200 -0.0503
-17 0 7 -0.3404 0.0281
-17 0 8 0.7825 0.0470
-17 1 1 -0.9731 0.0360
-17 1 2 0.4467 -0.1065
-17 1 3 0.2216 0.0927
-17 1 4 0.2033 -0.0322
-17 1 5 -0.8593 -0.0307
-17 1 6 0.0518 0.0309
-17 1 7 1.0463 0.0374
-17 1 8 -0.4619 -0.0668
-17 2 1 0.9797 -0.1360
-17 2 2 -0.1715 0.1185
-17 2 3 0.2604 -0.0472
-17 2 4 -1.2660 -0.0013
-17 2 5 0.7362 0.0054
-17 2 6 0.9753 0.0343
-17 2 7 -0.8929 -0.0551
-17 2 8 -0.2319 0.0339
-17 2 9 -0.1418 -0.0371
-17 3 1 -0.6898 0.1348
-17 3 2 0.3020 -0.0511
-17 3 3 -1.2320 0.0024
-17 3 4 1.1926 -0.0098
-17 3 5 0.6781 0.0331
-17 3 6 -1.2453 -0.0321
-17 3 7 0.0490 0.0118
-17 3 8 -0.1590 -0.0262
-17 3 9 1.1101 0.0618
-17 4 1 0.4735 -0.0523
-17 4 2 -0.8916 -0.0226
-17 4 3 1.0983 0.0179
-17 4 4 0.4597 0.0135
-17 4 5 -1.4351 -0.0044
-17 4 6 0.4142 -0.0224
-17 4 7 -0.1022 -0.0001
-17 4 8 1.1626 0.0489
-17 4 9 -1.0492 -0.0455
-17 5 1 -0.6105 -0.0461
-17 5 2 0.6323 0.0780
-17 5 3 0.4803 -0.0334
-17 5 4 -1.4307 0.0213
-17 5 5 0.7442 -0.0524
-17 5 6 -0.1530 0.0356
-17 5 7 0.9027 0.0278
-17 5 8 -1.1217 -0.0412
-17 6 1 0.2266 0.1232
-17 6 2 0.5963 -0.0862
-17 6 3 -1.1854 0.0347
-17 6 4 0.8120 -0.0551
-17 6 5 -0.3764 0.0624
-17 6 6 0.6894 -0.0009
-17 6 7 -0.8786 -0.0410
-17 6 8 0.2375 0.0188
-17 7 1 0.5731 -0.1069
-17 7 2 -0.6804 0.0255
-17 7 3 0.4162 -0.0172
-17 7 4 -0.5504 0.0524
-17 7 5 0.7745 -0.0251
-17 7 6 -0.6338 -0.0335
-17 7 7 0.1632 0.0380
-17 8 1 -0.0464 -0.0076
-17 8 2 -0.3881 0.0479
-17 8 3 -0.3655 -0.0060
-17 8 4 1.0165 -0.0183
-17 8 5 -0.6109 -0.0184
-17 8 6 0.1447 0.0455
-17 9 1 -1.2207 0.1040
-17 9 2 0.2028 -0.0852
-17 9 3 1.0707 0.0336
-17 9 4 -0.7009 -0.0174
-17 9 5 0.1695 0.0336
-17 10 1 0.7917 -0.1307
-17 10 2 0.8149 0.1044
-17 10 3 -0.6473 -0.0499
-16 -4 5 -0.5144 -0.0480
-16 -4 6 0.3738 -0.0040
-16 -4 7 -0.2026 0.0542
-16 -4 8 0.2829 0.0131
-16 -3 2 -0.4152 -0.0840
-16 -3 3 -0.1152 0.0416
-16 -3 4 0.0217 -0.0177
-16 -3 5 0.1787 0.0090
-16 -3 6 -0.0942 0.0165
-16 -3 7 0.2211 0.0118
-16 -3 8 -0.0963 -0.0828
-16 -3 9 -0.4871 0.1037
-16 -3 10 0.6410 -0.0385
-16 -2 1 -0.6687 -0.1127
-16 -2 2 -0.4008 0.0538
-16 -2 3 0.7623 0.0055
-16 -2 4 -0.3039 0.0115
-16 -2 5 0.0992 -0.0210
-16 -2 6 0.0661 0.0189
-16 -2 7 -0.1726 -0.0332
-16 -2 8 -0.2167 0.0507
-16 -2 9 0.4782 -0.0469
-16 -2 10 -0.4166 0.0099
-16 -2 11 0.4046 0.0289
-16 -1 1 -0.1998 0.0506
-16 -1 2 1.2882 0.0192
-16 -1 3 -0.9616 0.0126
-16 -1 4 0.3694 -0.0472
-16 -1 5 -0.1011 0.0296
-16 -1 6 -0.0351 0.0067
-16 -1 7 -0.0688 -0.0199
-16 -1 8 0.1407 -0.0127
-16 -1 9 -0.1979 0.0403
-16 -1 10 0.5358 -0.0168
-16 -1 11 -0.4542 -0.0263
-16 -1 12 -0.0551 0.0635
-16 0 1 1.2835 0.0313
-16 0 2 -1.5487 0.0185
-16 0 3 0.7489 -0.0665
-16 0 4 -0.2081 0.0390
-16 0 5 0.2421 0.0207
-16 0 6 -0.3299 -0.0617
-16 0 7 -0.0232 0.0322
-16 0 8 0.1839 0.0351
-16 0 9 0.4865 -0.0427
-16 0 10 -0.8057 0.0032
-16 0 11 0.2094 0.0182
-16 0 12 -0.1384 -0.0284
-16 1 1 -1.8245 0.0232
-16 1 2 1.2494 -0.0855
-16 1 3 -0.3239 0.0501
-16 1 4 0.4277 0.0132
-16 1 5 -0.8763 -0.0554
-16 1 6 0.2379 0.0454
-16 1 7 0.5286 0.0177
-16 1 8 0.2054 -0.0456
-16 1 9 -1.0000 0.0191
-16 1 10 0.3617 -0.0154
-16 1 11 0.0479 0.0262
-16 1 12 0.3429 -0.0109
-16 2 1 1.7767 -0.0980
-16 2 2 -0.6250 0.0674
-16 2 3 0.4320 -0.0030
-16 2 4 -1.2625 -0.0231
-16 2 5 0.7479 0.0183
-16 2 6 0.6740 0.0163
-16 2 7 -0.2636 -0.0383
-16 2 8 -0.9753 0.0224
-16 2 9 0.4377 -0.0291
-16 2 10 0.3834 0.0561
-16 2 11 0.0645 -0.0424
-16 2 12 0.2437 0.0352
-16 3 1 -1.1718 0.0856
-16 3 2 0.4335 -0.0215
-16 3 3 -1.1875 -0.0011
-16 3 4 1.0178 -0.0135
-16 3 5 0.6957 0.0310
-16 3 6 -0.8140 -0.0326
-16 3 7 -0.6745 0.0169
-16 3 8 0.4796 -0.0272
-16 3 9 0.6999 0.0589
-16 3 10 -0.3129 -0.0491
-16 3 11 0.1042 0.0338
-16 3 12 -1.3757 -0.0761
-16 4 1 0.6336 -0.0413
-16 4 2 -0.7906 -0.0037
-16 4 3 0.7360 -0.0085
-16 4 4 0.8272 0.0343
-16 4 5 -1.3259 -0.0278
-16 4 6 -0.1078 0.0036
-16 4 7 0.3847 -0.0124
-16 4 8 0.8277 0.0461
-16 4 9 -0.6691 -0.0398
-16 4 10 -0.0823 0.0182
-16 4 11 -0.9224 -0.0506
-16 4 12 1.5702 0.0722
-16 5 1 -0.4240 -0.0143
-16 5 2 0.0794 0.0374
-16 5 3 1.1606 0.0026
-16 5 4 -1.6626 -0.0161
-16 5 5 0.5352 -0.0141
-16 5 6 -0.0041 0.0156
-16 5 7 0.8523 0.0237
-16 5 8 -0.8383 -0.0311
-16 5 9 -0.1792 0.0063
-16 5 10 -0.2245 -0.0203
-16 5 11 1.3036 0.0375
-16 6 1 -0.5151 0.0854
-16 6 2 1.5008 -0.0532
-16 6 3 -1.6671 0.0038
-16 6 4 0.8869 -0.0240
-16 6 5 -0.6179 0.0458
-16 6 6 1.0445 -0.0089
-16 6 7 -0.8490 -0.0247
-16 6 8 -0.1582 0.0118
-16 6 9 0.3425 -0.0052
-16 6 10 0.6073 0.0077
-16 6 11 -0.6220 0.0286
-16 7 1 1.5737 -0.0923
-16 7 2 -1.2524 0.0204
-16 7 3 0.6226 -0.0136
-16 7 4 -1.0593 0.0527
-16 7 5 1.4890 -0.0399
-16 7 6 -0.8991 -0.0111
-16 7 7 -0.0202 0.0269
-16 7 8 0.4813 -0.0128
-16 7 9 -0.1377 -0.0028
-16 7 10 -0.2481 0.0357
-16 8 1 -0.5347 0.0178
-16 8 2 -0.2421 0.0158
-16 8 3 -0.8998 0.0184
-16 8 4 1.8806 -0.0406
-16 8 5 -1.0595 0.0068
-16 8 6 0.1965 0.0314
-16 8 7 0.1283 -0.0294
-16 8 8 -0.4574 0.0051
-16 8 9 0.3939 0.0258
-16 9 1 -1.2772 0.0462
-16 9 2 -0.1162 -0.0406
-16 9 3 1.7963 0.0070
-16 9 4 -1.1135 0.0045
-16 9 5 0.3267 0.0206
-16 9 6 -0.4712 -0.0339
-16 9 7 -0.1357 0.0155
-16 9 8 0.8252 0.0097
-16 9 9 -0.6210 -0.0239
-16 10 1 0.8165 -0.0801
-16 10 2 1.1616 0.0793
-16 10 3 -0.7922 -0.0375
-16 10 4 0.1285 0.0158
-16 10 5 -0.8664 -0.0229
-16 10 6 0.5689 0.0146
-16 10 7 0.7133 0.0031
-16 10 8 -0.8880 -0.0136
-16 11 1 0.3644 0.1210
-16 11 2 -0.1326 -0.1006
-16 11 3 -0.4704 0.0394
-16 11 4 -0.7079 -0.0161
-16 11 5 1.0955 0.0051
-16 11 6 0.2109 0.0110
-16 12 1 0.4970 -0.1345
-16 12 2 -1.2058 0.0821
-16 12 3 -0.0456 -0.0335
-16 12 4 1.0489 0.0049
-16 12 5 -0.1908 0.0233
-16 13 1 -1.6494 0.1041
-16 13 2 0.6876 -0.0681
-16 13 3 0.5326 0.0267
-15 -6 3 -0.6167 0.0373
-15 -6 4 0.7987 -0.1048
-15 -6 5 -0.7836 0.0718
-15 -6 6 0.6165 0.0743
-15 -6 7 -0.0578 -0.0837
-15 -6 8 -0.2955 -0.0474
-15 -6 9 -0.3879 0.0688
-15 -6 10 1.0489 0.0255
-15 -6 11 -0.6110 -0.0891
-15 -5 1 -0.1445 -0.0151
-15 -5 2 -0.5753 0.0600
-15 -5 3 1.0419 -0.0554
-15 -5 4 -0.9439 0.0453
-15 -5 5 0.6616 0.0344
-15 -5 6 -0.2599 -0.0676
-15 -5 7 -0.0343 -0.0365
-15 -5 8 -0.5929 0.0829
-15 -5 9 1.3965 0.0223
-15 -5 10 -0.9395 -0.1165
-15 -5 11 0.0257 0.0783
-15 -5 12 0.3993 0.0510
-15 -4 1 -0.4713 0.0811
-15 -4 2 1.3103 -0.0163
-15 -4 3 -1.0334 -0.0054
-15 -4 4 0.4049 0.0053
-15 -4 5 -0.0823 -0.0293
-15 -4 6 -0.1444 -0.0150
-15 -4 7 -0.3210 0.0630
-15 -4 8 1.3433 0.0103
-15 -4 9 -1.2047 -0.1142
-15 -4 10 0.0967 0.0996
-15 -4 11 0.5049 0.0238
-15 -4 12 -0.8810 -0.1096
-15 -4 13 0.9797 0.0814
-15 -3 1 1.5962 0.0004
-15 -3 2 -1.2525 -0.0513
-15 -3 3 0.0168 -0.0016
-15 -3 4 0.4879 0.0120
-15 -3 5 -0.6029 0.0002
-15 -3 6 0.3464 0.0203
-15 -3 7 0.7879 0.0049
-15 -3 8 -1.2608 -0.0778
-15 -3 9 0.2659 0.0951
-15 -3 10 0.5645 -0.0211
-15 -3 11 -0.8544 -0.0587
-15 -3 12 1.0126 0.0668
-15 -3 13 -0.3568 -0.0639
-15 -3 14 -0.1558 0.0995
-15 -2 1 -1.6984 -0.0687
-15 -2 2 -0.1233 0.0021
-15 -2 3 1.2028 0.0395
-15 -2 4 -1.2644 0.0031
-15 -2 5 1.0939 -0.0200
-15 -2 6 -0.0713 0.0100
-15 -2 7 -0.9703 -0.0258
-15 -2 8 0.4550 0.0489
-15 -2 9 0.5208 -0.0400
-15 -2 10 -0.8498 0.0008
-15 -2 11 1.0060 0.0288
-15 -2 12 -0.5660 -0.0517
-15 -2 13 -0.1712 0.0945
-15 -2 14 -0.5224 -0.1020
-15 -1 1 0.2356 -0.0007
-15 -1 2 1.6417 0.0510
-15 -1 3 -1.9304 0.0003
-15 -1 4 1.6419 -0.0404
-15 -1 5 -0.8165 0.0166
-15 -1 6 -0.3793 0.0152
-15 -1 7 0.4465 -0.0164
-15 -1 8 0.3732 -0.0131
-15 -1 9 -0.8325 0.0297
-15 -1 10 1.0753 -0.0071
-15 -1 11 -0.8715 -0.0269
-15 -1 12 0.0404 0.0606
-15 -1 13 -0.1483 -0.0815
-15 -1 14 1.3069 0.0528
-15 0 1 1.5002 0.0544
-15 0 2 -2.3909 -0.0006
-15 0 3 1.9534 -0.0440
-15 0 4 -1.1338 0.0167
-15 0 5 0.2094 0.0320
-15 0 6 0.1062 -0.0591
-15 0 7 0.2736 0.0338
-15 0 8 -0.7035 0.0170
-15 0 9 1.1745 -0.0203
-15 0 10 -1.2546 -0.0089
-15 0 11 0.4313 0.0215
-15 0 12 -0.0039 -0.0346
-15 0 13 0.6751 0.0397
-15 0 14 -0.8731 0.0110
-15 1 1 -2.4876 -0.0005
-15 1 2 2.1826 -0.0438
-15 1 3 -1.0977 0.0145
-15 1 4 0.4624 0.0280
-15 1 5 -0.3842 -0.0571
-15 1 6 0.3602 0.0556
-15 1 7 -0.4490 -0.0104
-15 1 8 1.1384 -0.0133
-15 1 9 -1.6178 -0.0031
-15 1 10 0.8629 -0.0015
-15 1 11 -0.0762 0.0096
-15 1 12 0.3184 0.0099
-15 1 13 -0.2888 0.0164
-15 1 14 -0.4285 -0.0952
-15 2 1 2.4411 -0.0436
-15 2 2 -1.0932 0.0210
-15 2 3 0.3579 0.0122
-15 2 4 -0.6397 -0.0247
-15 2 5 0.5159 0.0336
-15 2 6 -0.1222 -0.0163
-15 2 7 0.8331 -0.0064
-15 2 8 -1.7940 -0.0001
-15 2 9 1.2243 -0.0080
-15 2 10 -0.2011 0.0294
-15 2 11 0.2805 -0.0137
-15 2 12 -0.1427 0.0218
-15 2 13 -0.8844 -0.0966
-15 2 14 0.9772 0.1118
-15 3 1 -1.4099 0.0364
-15 3 2 0.2247 -0.0106
-15 3 3 -0.4659 0.0065
-15 3 4 0.4208 -0.0060
-15 3 5 0.2835 0.0072
-15 3 6 0.2609 -0.0150
-15 3 7 -1.6158 0.0091
-15 3 8 1.4156 -0.0107
-15 3 9 -0.2908 0.0281
-15 3 10 0.3504 -0.0175
-15 3 11 -0.4578 0.0164
-15 3 12 -0.8079 -0.0785
-15 3 13 1.3306 0.1007
-15 3 14 -0.1895 -0.0161
-15 4 1 0.3669 -0.0356
-15 4 2 -0.0577 0.0178
-15 4 3 -0.0942 -0.0210
-15 4 4 0.8329 0.0316
-15 4 5 -0.4361 -0.0336
-15 4 6 -1.0509 0.0210
-15 4 7 1.2893 -0.0138
-15 4 8 -0.3269 0.0210
-15 4 9 0.3729 -0.0103
-15 4 10 -0.8995 0.0014
-15 4 11 -0.1753 -0.0441
-15 4 12 1.2941 0.0662
-15 4 13 -0.2603 -0.0016
-15 4 14 -0.6472 -0.0391
-15 5 1 0.2653 0.0144
-15 5 2 -0.8224 0.0046
-15 5 3 1.4812 0.0227
-15 5 4 -1.0306 -0.0414
-15 5 5 -0.3164 0.0253
-15 5 6 0.7497 -0.0085
-15 5 7 -0.2102 0.0119
-15 5 8 0.3298 -0.0063
-15 5 9 -1.1235 -0.0081
-15 5 10 0.6469 -0.0097
-15 5 11 0.7368 0.0218
-15 5 12 -0.3222 0.0227
-15 5 13 -1.0096 -0.0407
-15 6 1 -1.3875 0.0459
-15 6 2 1.9886 -0.0226
-15 6 3 -1.2895 -0.0240
-15 6 4 0.1752 0.0184
-15 6 5 -0.0343 0.0085
-15 6 6 0.2039 -0.0074
-15 6 7 0.2008 -0.0038
-15 6 8 -0.9956 -0.0021
-15 6 9 1.1613 0.0050
-15 6 10 -0.1689 -0.0101
-15 6 11 -0.1555 0.0431
-15 6 12 -0.9854 -0.0441
-15 6 13 0.9344 -0.0193
-15 7 1 2.0927 -0.0700
-15 7 2 -1.0845 0.0114
-15 7 3 0.0764 0.0067
-15 7 4 -0.6002 0.0225
-15 7 5 0.8508 -0.0338
-15 7 6 -0.0723 0.0102
-15 7 7 -0.5786 0.0092
-15 7 8 1.0459 -0.0051
-15 7 9 -0.9692 -0.0143
-15 7 10 0.3767 0.0443
-15 7 11 -0.7342 -0.0423
-15 7 12 1.1105 -0.0172
-15 8 1 -0.4924 0.0397
-15 8 2 -0.6136 -0.0021
-15 8 3 -0.5109 0.0150
-15 8 4 1.3419 -0.0433
-15 8 5 -0.4199 0.0338
-15 8 6 -0.0612 0.0057
-15 8 7 0.3370 -0.0227
-15 8 8 -1.1847 0.0046
-15 8 9 1.0707 0.0238
-15 8 10 -0.5929 -0.0290
-15 8 11 0.8516 -0.0099
-15 9 1 -1.5101 -0.0069
-15 9 2 0.2441 -0.0111
-15 9 3 1.2456 -0.0145
-15 9 4 -0.5611 0.0411
-15 9 5 0.2745 -0.0140
-15 9 6 -0.5708 -0.0256
-15 9 7 -0.6739 0.0249
-15 9 8 1.4674 -0.0030
-15 9 9 -0.6539 -0.0095
-15 9 10 0.4499 -0.0021
-15 9 11 -0.5600 0.0212
-15 10 1 1.1944 -0.0294
-15 10 2 0.5118 0.0389
-15 10 3 -0.2248 0.0088
-15 10 4 0.1572 -0.0243
-15 10 5 -1.1313 -0.0120
-15 10 6 0.1963 0.0280
-15 10 7 1.2803 -0.0154
-15 10 8 -0.6681 0.0003
-15 10 9 0.0979 0.0087
-15 10 10 -0.5858 -0.0019
-15 11 1 -0.4420 0.0723
-15 11 2 0.5355 -0.0480
-15 11 3 -0.4641 -0.0004
-15 11 4 -0.9904 -0.0053
-15 11 5 0.7920 0.0169
-15 11 6 0.7225 -0.0054
-15 11 7 -0.4057 -0.0102
-15 11 8 -0.2678 0.0291
-15 11 9 -0.4776 -0.0287
-15 12 1 1.3258 -0.0823
-15 12 2 -1.3041 0.0471
-15 12 3 -0.2453 -0.0281
-15 12 4 0.7154 0.0139
-15 12 5 0.3291 0.0151
-15 12 6 -0.0105 -0.0354
-15 12 7 -0.7215 0.0570
-15 13 1 -1.9120 0.0755
-15 13 2 0.6249 -0.0714
-15 13 3 0.1189 0.0372
-15 13 4 0.4268 0.0241
-15 13 5 0.1201 -0.0578
-15 13 6 -1.0867 0.0778
-15 14 1 1.1332 -0.0971
-15 14 2 -0.4776 0.0785
-15 14 3 0.8189 0.0087
-15 14 4 -0.1955 -0.0634
-15 15 1 -0.6774 0.1058
-15 15 2 1.0272 -0.0242
-14 -8 3 0.8155 -0.0788
-14 -8 4 -0.1291 0.1159
-14 -8 5 -0.2147 0.0095
-14 -8 6 0.2470 -0.1409
-14 -8 7 -0.2051 0.0498
-14 -8 8 -0.5389 0.0902
-14 -8 9 1.8765 -0.0614
-14 -8 10 -1.9330 -0.0191
-14 -8 11 0.4288 0.0545
-14 -7 1 -0.8808 0.0307
-14 -7 2 1.0249 -0.0531
-14 -7 3 -0.4771 0.0726
-14 -7 4 -0.1177 0.0021
-14 -7 5 0.3693 -0.1171
-14 -7 6 -0.2719 0.0543
-14 -7 7 -0.4518 0.0990
-14 -7 8 1.6184 -0.0742
-14 -7 9 -1.6216 -0.0424
-14 -7 10 0.0109 0.0578
-14 -7 11 0.8407 -0.0036
-14 -7 12 -0.0529 -0.0672
-14 -7 13 -0.4572 0.0846
-14 -6 1 1.2320 -0.0472
-14 -6 2 -0.7163 0.0237
-14 -6 3 -0.1550 0.0042
-14 -6 4 0.6315 -0.0696
-14 -6 5 -0.4564 0.0528
-14 -6 6 -0.2808 0.0700
-14 -6 7 1.2394 -0.0734
-14 -6 8 -1.1583 -0.0494
-14 -6 9 -0.5416 0.0717
-14 -6 10 1.6897 0.0166
-14 -6 11 -0.8644 -0.0817
-14 -6 12 -0.1745 0.0582
-14 -6 13 0.7812 0.0361
-14 -6 14 -1.8028 -0.0579
-14 -5 1 -0.9594 -0.0054
-14 -5 2 -0.3062 0.0166
-14 -5 3 1.0603 -0.0155
-14 -5 4 -0.7513 0.0293
-14 -5 5 -0.1103 0.0221
-14 -5 6 0.9608 -0.0477
-14 -5 7 -0.9441 -0.0380
-14 -5 8 -0.7281 0.0762
-14 -5 9 2.3471 0.0110
-14 -5 10 -1.8050 -0.0874
-14 -5 11 0.3877 0.0514
-14 -5 12 0.5877 0.0542
-14 -5 13 -1.8463 -0.0852
-14 -5 14 2.3281 0.0044
-14 -5 15 -1.0334 0.0265
-14 -4 1 -0.4168 0.0298
-14 -4 2 1.6181 0.0210
-14 -4 3 -1.1712 -0.0104
-14 -4 4 -0.0148 -0.0150
-14 -4 5 0.9151 -0.0041
-14 -4 6 -1.1437 -0.0194
-14 -4 7 -0.2104 0.0559
-14 -4 8 2.3396 -0.0052
-14 -4 9 -2.5202 -0.0715
-14 -4 10 0.9719 0.0586
-14 -4 11 0.2526 0.0356
-14 -4 12 -1.4151 -0.0844
-14 -4 13 2.1282 0.0339
-14 -4 14 -1.0063 -0.0079
-14 -4 15 0.0459 0.0470
-14 -3 1 2.1321 0.0279
-14 -3 2 -1.7627 -0.0410
-14 -3 3 0.0659 -0.0279
-14 -3 4 1.1189 0.0379
-14 -3 5 -1.6380 -0.0085
-14 -3 6 0.8741 0.0170
-14 -3 7 1.4794 -0.0109
-14 -3 8 -2.6902 -0.0365
-14 -3 9 1.3943 0.0554
-14 -3 10 0.0839 -0.0055
-14 -3 11 -0.9383 -0.0477
-14 -3 12 1.5854 0.0367
-14 -3 13 -0.8081 -0.0261
-14 -3 14 -0.3455 0.0618
-14 -3 15 -0.6736 -0.0500
-14 -3 16 2.0185 -0.0154
-14 -2 1 -2.4589 -0.0425
-14 -2 2 0.3354 -0.0269
-14 -2 3 1.4257 0.0625
-14 -2 4 -2.1951 -0.0112
-14 -2 5 2.0040 -0.0168
-14 -2 6 0.0900 0.0001
-14 -2 7 -2.1867 -0.0014
-14 -2 8 1.5570 0.0270
-14 -2 9 0.1397 -0.0309
-14 -2 10 -0.8131 0.0012
-14 -2 11 1.1249 0.0160
-14 -2 12 -0.6753 -0.0215
-14 -2 13 -0.5972 0.0534
-14 -2 14 0.0990 -0.0625
-14 -2 15 1.9148 0.0104
-14 -2 16 -1.9511 0.0336
-14 -1 1 0.9273 -0.0281
-14 -1 2 1.5480 0.0682
-14 -1 3 -2.6287 -0.0218
-14 -1 4 2.6976 -0.0266
-14 -1 5 -1.1506 0.0141
-14 -1 6 -1.2216 0.0159
-14 -1 7 1.3968 -0.0135
-14 -1 8 0.2753 -0.0168
-14 -1 9 -1.0612 0.0259
-14 -1 10 1.0737 -0.0058
-14 -1 11 -0.8065 -0.0080
-14 -1 12 -0.3935 0.0258
-14 -1 13 0.7638 -0.0509
-14 -1 14 1.0242 0.0340
-14 -1 15 -2.0681 0.0241
-14 -1 16 0.6637 -0.0591
-14 0 1 1.2400 0.0628
-14 0 2 -2.8226 -0.0302
-14 0 3 2.8664 -0.0147
-14 0 4 -1.7092 0.0160
-14 0 5 -0.2956 0.0135
-14 0 6 0.9558 -0.0377
-14 0 7 0.3684 0.0217
-14 0 8 -1.3782 0.0112
-14 0 9 1.4047 -0.0091
-14 0 10 -1.2316 -0.0038
-14 0 11 0.2564 0.0021
-14 0 12 0.8030 -0.0212
-14 0 13 0.0780 0.0384
-14 0 14 -1.4798 0.0102
-14 0 15 0.7809 -0.0758
-14 0 16 0.6832 0.0608
-14 1 1 -2.7016 -0.0315
-14 1 2 2.7767 0.0004
-14 1 3 -1.6158 0.0077
-14 1 4 0.1511 0.0016
-14 1 5 0.4709 -0.0303
-14 1 6 0.3851 0.0468
-14 1 7 -1.4498 -0.0218
-14 1 8 1.7873 0.0048
-14 1 9 -1.7897 -0.0113
-14 1 10 1.0790 -0.0009
-14 1 11 0.2202 0.0024
-14 1 12 -0.2510 0.0253
-14 1 13 -0.8044 0.0020
-14 1 14 0.5585 -0.0804
-14 1 15 0.7040 0.0774
-14 1 16 -0.7879 0.0036
-14 2 1 2.7114 0.0059
-14 2 2 -1.3786 0.0051
-14 2 3 0.1135 -0.0124
-14 2 4 0.2454 -0.0015
-14 2 5 0.2690 0.0360
-14 2 6 -1.1633 -0.0375
-14 2 7 1.8741 0.0162
-14 2 8 -2.2137 -0.0162
-14 2 9 1.7732 0.0092
-14 2 10 -0.5880 0.0046
-14 2 11 0.1129 0.0126
-14 2 12 -0.6371 -0.0009
-14 2 13 0.3656 -0.0718
-14 2 14 0.6853 0.0817
-14 2 15 -0.6730 0.0025
-14 2 16 -0.1847 -0.0318
-14 3 1 -1.4640 0.0156
-14 3 2 -0.0001 -0.0290
-14 3 3 0.3585 0.0261
-14 3 4 -0.0827 0.0032
-14 3 5 -0.5744 -0.0210
-14 3 6 1.5476 0.0083
-14 3 7 -2.2814 -0.0056
-14 3 8 2.1487 0.0117
-14 3 9 -1.2408 -0.0051
-14 3 10 0.7514 0.0114
-14 3 11 -1.0299 -0.0059
-14 3 12 0.5693 -0.0500
-14 3 13 0.5322 0.0675
-14 3 14 -0.3145 0.0027
-14 3 15 -0.6397 -0.0356
-14 4 1 0.1747 -0.0467
-14 4 2 0.5813 0.0383
-14 4 3 -0.6578 -0.0182
-14 4 4 0.1954 0.0072
-14 4 5 0.9521 -0.0149
-14 4 6 -1.9639 0.0165
-14 4 7 2.1225 -0.0014
-14 4 8 -1.5801 -0.0076
-14 4 9 1.2352 0.0142
-14 4 10 -1.5494 -0.0141
-14 4 11 1.1715 -0.0195
-14 4 12 0.1148 0.0358
-14 4 13 0.0668 0.0104
-14 4 14 -1.3859 -0.0324
-14 4 15 0.9444 -0.0063
-14 5 1 0.6638 0.0353
-14 5 2 -1.2319 -0.0089
-14 5 3 0.9670 0.0135
-14 5 4 0.3552 -0.0313
-14 5 5 -1.4734 0.0341
-14 5 6 1.7264 -0.0171
-14 5 7 -1.5813 -0.0000
-14 5 8 1.4114 0.0098
-14 5 9 -1.7348 -0.0161
-14 5 10 1.7955 0.0064
-14 5 11 -0.6022 -0.0007
-14 5 12 0.3371 0.0257
-14 5 13 -1.9030 -0.0279
-14 5 14 1.7638 -0.0104
-14 6 1 -1.5456 0.0199
-14 6 2 1.4966 -0.0149
-14 6 3 -0.0100 -0.0203
-14 6 4 -1.1445 0.0342
-14 6 5 1.1697 -0.0200
-14 6 6 -1.2579 0.0023
-14 6 7 1.3169 0.0031
-14 6 8 -1.4402 -0.0068
-14 6 9 1.9865 0.0135
-14 6 10 -1.4488 -0.0230
-14 6 11 0.5979 0.0378
-14 6 12 -1.7837 -0.0254
-14 6 13 2.3650 -0.0169
-14 6 14 0.0034 0.0138
-14 7 1 1.5873 -0.0559
-14 7 2 -0.0376 0.0168
-14 7 3 -1.1991 0.0164
-14 7 4 0.8040 -0.0122
-14 7 5 -0.7375 -0.0087
-14 7 6 1.0175 0.0107
-14 7 7 -0.8226 0.0019
-14 7 8 1.5358 0.0007
-14 7 9 -2.0696 -0.0187
-14 7 10 1.0128 0.0332
-14 7 11 -1.1354 -0.0203
-14 7 12 2.2113 -0.0185
-14 7 13 -0.6320 0.0246
-14 8 1 0.2307 0.0555
-14 8 2 -1.5800 -0.0096
-14 8 3 0.8937 -0.0078
-14 8 4 -0.3214 -0.0181
-14 8 5 0.6218 0.0345
-14 8 6 -0.1555 -0.0087
-14 8 7 0.6062 -0.0141
-14 8 8 -2.1279 0.0053
-14 8 9 1.5147 0.0095
-14 8 10 -0.4240 -0.0071
-14 8 11 1.3174 -0.0148
-14 8 12 -0.9653 0.0260
-14 8 13 -1.1270 -0.0073
-14 9 1 -2.0034 -0.0320
-14 9 2 1.3774 -0.0114
-14 9 3 -0.3142 -0.0054
-14 9 4 0.3463 0.0505
-14 9 5 0.3020 -0.0378
-14 9 6 -0.3704 -0.0098
-14 9 7 -1.5841 0.0262
-14 9 8 1.7924 -0.0185
-14 9 9 0.0304 0.0103
-14 9 10 0.1717 -0.0088
-14 9 11 -0.8601 0.0156
-14 9 12 -0.5333 -0.0159
-14 10 1 1.8969 -0.0116
-14 10 2 -0.7483 0.0247
-14 10 3 0.4122 0.0342
-14 10 4 0.3701 -0.0583
-14 10 5 -0.9379 0.0130
-14 10 6 -0.7984 0.0247
-14 10 7 1.6291 -0.0303
-14 10 8 0.2945 0.0184
-14 10 9 -0.7658 0.0016
-14 10 10 -0.5018 -0.0028
-14 10 11 0.0187 -0.0124
-14 11 1 -1.3324 0.0414
-14 11 2 0.8362 -0.0057
-14 11 3 0.0253 -0.0441
-14 11 4 -0.8772 0.0289
-14 11 5 -0.2973 0.0044
-14 11 6 1.2042 -0.0166
-14 11 7 0.5535 0.0079
-14 11 8 -1.3815 0.0212
-14 11 9 -0.1117 -0.0276
-14 11 10 0.3850 -0.0031
-14 12 1 1.3797 -0.0301
-14 12 2 -0.5543 -0.0040
-14 12 3 -0.3306 0.0133
-14 12 4 -0.3583 -0.0098
-14 12 5 0.9603 0.0110
-14 12 6 0.7416 -0.0162
-14 12 7 -1.7471 0.0461
-14 12 8 0.2417 -0.0577
-14 12 9 0.4895 0.0106
-14 13 1 -1.0776 0.0225
-14 13 2 0.3151 -0.0270
-14 13 3 -0.7923 0.0054
-14 13 4 1.1431 0.0284
-14 13 5 0.5791 -0.0377
-14 13 6 -1.8130 0.0607
-14 13 7 0.5448 -0.0828
-14 13 8 0.3353 0.0311
-14 14 1 0.7108 -0.0552
-14 14 2 -1.1437 0.0467
-14 14 3 1.5275 0.0171
-14 14 4 -0.0255 -0.0426
-14 14 5 -1.4185 0.0519
-14 14 6 0.6814 -0.0837
-14 14 7 0.0441 0.0524
-14 15 1 -1.1111 0.0831
-14 15 2 1.6496 -0.0212
-14 15 3 -0.7372 -0.0278
-14 15 4 -0.5971 0.0238
-14 15 5 0.4958 -0.0502
-14 16 1 1.2879 -0.0641
-14 16 2 -1.0508 0.0004
-13 -10 4 -1.4413 0.0322
-13 -10 5 0.6023 -0.1054
-13 -10 6 0.1574 0.1306
-13 -10 7 -0.3595 0.0140
-13 -10 8 0.3852 -0.1460
-13 -10 9 0.0777 0.0801
-13 -10 10 -1.2061 0.0498
-13 -10 11 1.9008 -0.0674
-13 -9 2 0.7385 -0.0573
-13 -9 3 -1.7346 0.0285
-13 -9 4 1.4143 -0.0845
-13 -9 5 -0.5133 0.1196
-13 -9 6 -0.0872 0.0042
-13 -9 7 0.3773 -0.1298
-13 -9 8 0.0370 0.0611
-13 -9 9 -1.4755 0.0600
-13 -9 10 2.6409 -0.0540
-13 -9 11 -1.8200 -0.0337
-13 -9 12 0.1255 0.1042
-13 -9 13 -0.0363 -0.0601
-13 -8 1 0.5040 -0.0570
-13 -8 2 -1.6905 0.0181
-13 -8 3 1.9092 -0.0417
-13 -8 4 -1.1407 0.0856
-13 -8 5 0.2775 -0.0058
-13 -8 6 0.2037 -0.1052
-13 -8 7 0.1585 0.0430
-13 -8 8 -1.6223 0.0750
-13 -8 9 2.9720 -0.0492
-13 -8 10 -2.2705 -0.0396
-13 -8 11 0.2530 0.0759
-13 -8 12 0.2043 -0.0377
-13 -8 13 0.6803 -0.0594
-13 -8 14 -0.6478 0.0774
-13 -8 15 0.6153 -0.0018
-13 -7 1 -1.5609 0.0115
-13 -7 2 2.0877 0.0037
-13 -7 3 -1.4978 0.0331
-13 -7 4 0.4975 -0.0123
-13 -7 5 0.1080 -0.0691
-13 -7 6 0.2592 0.0348
-13 -7 7 -1.6551 0.0739
-13 -7 8 2.9399 -0.0515
-13 -7 9 -2.2781 -0.0416
-13 -7 10 0.0350 0.0536
-13 -7 11 0.8642 -0.0066
-13 -7 12 0.1243 -0.0509
-13 -7 13 -0.7544 0.0584
-13 -7 14 1.2567 -0.0043
-13 -7 15 -2.6221 0.0325
-13 -6 1 2.1728 0.0261
-13 -6 2 -1.6108 -0.0167
-13 -6 3 0.4544 -0.0117
-13 -6 4 0.2781 -0.0209
-13 -6 5 0.1118 0.0260
-13 -6 6 -1.4830 0.0471
-13 -6 7 2.7036 -0.0472
-13 -6 8 -2.0974 -0.0347
-13 -6 9 -0.3392 0.0456
-13 -6 10 1.8078 0.0099
-13 -6 11 -0.9468 -0.0459
-13 -6 12 -0.2547 0.0322
-13 -6 13 1.3262 0.0134
-13 -6 14 -3.0740 0.0114
-13 -6 15 3.4213 -0.0969
-13 -6 16 -1.4545 0.0776
-13 -5 1 -1.6979 -0.0378
-13 -5 2 0.2386 -0.0063
-13 -5 3 0.7390 0.0281
-13 -5 4 -0.3632 0.0016
-13 -5 5 -1.0533 0.0098
-13 -5 6 2.3709 -0.0263
-13 -5 7 -2.0695 -0.0195
-13 -5 8 -0.3952 0.0411
-13 -5 9 2.6089 0.0021
-13 -5 10 -2.2155 -0.0359
-13 -5 11 0.6464 0.0172
-13 -5 12 0.7709 0.0300
-13 -5 13 -2.6896 -0.0201
-13 -5 14 3.4044 -0.0528
-13 -5 15 -1.4831 0.0564
-13 -5 16 -0.0471 -0.0021
-13 -5 17 -0.2420 0.0193
-13 -4 1 0.1015 -0.0044
-13 -4 2 1.3489 0.0595
-13 -4 3 -1.0925 -0.0352
-13 -4 4 -0.4504 -0.0127
-13 -4 5 2.0062 0.0059
-13 -4 6 -2.3047 -0.0046
-13 -4 7 0.2238 0.0254
-13 -4 8 2.7323 -0.0157
-13 -4 9 -3.2390 -0.0144
-13 -4 10 1.5494 0.0153
-13 -4 11 0.0353 0.0241
-13 -4 12 -1.6751 -0.0380
-13 -4 13 2.6490 -0.0093
-13 -4 14 -1.0894 0.0251
-13 -4 15 -0.5773 0.0070
-13 -4 16 -0.2550 0.0155
-13 -4 17 0.8537 -0.0488
-13 -3 1 1.8373 0.0626
-13 -3 2 -1.9382 -0.0621
-13 -3 3 0.1986 -0.0111
-13 -3 4 1.6909 0.0336
-13 -3 5 -2.6525 -0.0007
-13 -3 6 1.3924 -0.0009
-13 -3 7 1.9079 -0.0197
-13 -3 8 -3.6154 0.0110
-13 -3 9 2.1627 0.0136
-13 -3 10 -0.3646 -0.0023
-13 -3 11 -0.7108 -0.0267
-13 -3 12 1.5333 0.0126
-13 -3 13 -0.5309 0.0045
-13 -3 14 -1.3132 0.0163
-13 -3 15 0.4670 -0.0028
-13 -3 16 1.4968 -0.0387
-13 -3 17 -0.8420 0.0203
-13 -2 1 -2.7100 -0.0593
-13 -2 2 0.8609 0.0002
-13 -2 3 1.4696 0.0467
-13 -2 4 -2.9125 -0.0122
-13 -2 5 2.5619 -0.0201
-13 -2 6 0.4211 -0.0027
-13 -2 7 -3.1708 0.0225
-13 -2 8 2.3842 0.0028
-13 -2 9 -0.2831 -0.0244
-13 -2 10 -0.4171 0.0035
-13 -2 11 0.6889 0.0087
-13 -2 12 -0.1822 0.0033
-13 -2 13 -1.6892 0.0098
-13 -2 14 1.6146 -0.0197
-13 -2 15 1.1652 -0.0113
-13 -2 16 -2.0215 0.0265
-13 -2 17 -0.0397 -0.0072
-13 -1 1 1.5614 0.0022
-13 -1 2 1.2489 0.0481
-13 -1 3 -2.9988 -0.0342
-13 -1 4 3.2097 -0.0143
-13 -1 5 -1.0111 0.0184
-13 -1 6 -2.1160 0.0111
-13 -1 7 2.2252 -0.0103
-13 -1 8 0.0363 -0.0211
-13 -1 9 -0.8669 0.0243
-13 -1 10 0.5722 -0.0055
-13 -1 11 -0.2886 0.0106
-13 -1 12 -1.3020 -0.0095
-13 -1 13 2.3580 -0.0183
-13 -1 14 0.0275 0.0177
-13 -1 15 -2.4007 0.0172
-13 -1 16 0.9125 -0.0286
-13 -1 17 1.1830 0.0081
-13 0 1 0.8396 0.0452
-13 0 2 -2.9036 -0.0552
-13 0 3 3.2378 0.0139
-13 0 4 -1.7686 0.0220
-13 0 5 -0.9819 -0.0126
-13 0 6 1.7879 -0.0118
-13 0 7 0.2757 0.0032
-13 0 8 -1.5993 0.0166
-13 0 9 1.1449 -0.0105
-13 0 10 -0.8269 0.0100
-13 0 11 -0.2550 -0.0213
-13 0 12 2.0818 -0.0020
-13 0 13 -1.0387 0.0296
-13 0 14 -1.9155 0.0003
-13 0 15 1.5884 -0.0389
-13 0 16 1.0009 0.0185
-13 0 17 -0.9743 0.0122
-13 1 1 -2.5942 -0.0642
-13 1 2 2.9457 0.0428
-13 1 3 -1.8032 0.0074
-13 1 4 -0.2550 -0.0307
-13 1 5 1.2874 0.0028
-13 1 6 0.2843 0.0244
-13 1 7 -2.0559 -0.0114
-13 1 8 1.9450 -0.0003
-13 1 9 -1.5457 -0.0022
-13 1 10 0.9600 -0.0109
-13 1 11 0.9058 0.0086
-13 1 12 -1.2506 0.0227
-13 1 13 -1.1795 -0.0111
-13 1 14 1.8081 -0.0373
-13 1 15 0.5717 0.0268
-13 1 16 -1.1905 0.0185
-13 1 17 -0.7454 -0.0050
-13 2 1 2.6695 0.0514
-13 2 2 -1.5935 -0.0050
-13 2 3 0.0049 -0.0375
-13 2 4 0.9486 0.0245
-13 2 5 0.0636 0.0233
-13 2 6 -1.9732 -0.0337
-13 2 7 2.4663 0.0142
-13 2 8 -2.1347 -0.0140
-13 2 9 1.8661 0.0119
-13 2 10 -0.5014 0.0002
-13 2 11 -0.5701 0.0124
-13 2 12 -0.8466 -0.0128
-13 2 13 1.7954 -0.0277
-13 2 14 0.0182 0.0297
-13 2 15 -0.9257 0.0177
-13 2 16 -0.6894 -0.0164
-13 2 17 1.3971 -0.0205
-13 3 1 -1.6316 0.0013
-13 3 2 0.1487 -0.0428
-13 3 3 0.8050 0.0422
-13 3 4 -0.3239 0.0032
-13 3 5 -1.4314 -0.0322
-13 3 6 2.4984 0.0185
-13 3 7 -2.4093 -0.0131
-13 3 8 2.2842 0.0237
-13 3 9 -1.5301 -0.0160
-13 3 10 0.4136 0.0104
-13 3 11 -1.0229 -0.0114
-13 3 12 1.8667 -0.0133
-13 3 13 -0.5609 0.0233
-13 3 14 -0.2416 0.0111
-13 3 15 -1.0997 -0.0198
-13 3 16 1.3809 -0.0060
-13 4 1 0.5014 -0.0531
-13 4 2 0.6732 0.0512
-13 4 3 -0.7516 -0.0167
-13 4 4 -0.6727 -0.0139
-13 4 5 2.1666 0.0098
-13 4 6 -2.4044 -0.0002
-13 4 7 2.3187 0.0130
-13 4 8 -2.0109 -0.0188
-13 4 9 1.1122 0.0115
-13 4 10 -1.2964 -0.0115
-13 4 11 2.0789 0.0030
-13 4 12 -1.1329 0.0072
-13 4 13 0.4862 0.0068
-13 4 14 -1.8898 -0.0130
-13 4 15 1.8418 0.0027
-13 4 16 0.4630 -0.0167
-13 5 1 0.4101 0.0517
-13 5 2 -1.0274 -0.0202
-13 5 3 0.0492 -0.0023
-13 5 4 1.7274 0.0005
-13 5 5 -2.3180 0.0124
-13 5 6 2.1928 -0.0084
-13 5 7 -2.1102 -0.0036
-13 5 8 1.3650 0.0046
-13 5 9 -1.2385 -0.0087
-13 5 10 2.1938 0.0149
-13 5 11 -1.6948 -0.0118
-13 5 12 0.9253 0.0099
-13 5 13 -2.4428 -0.0038
-13 5 14 2.6984 -0.0005
-13 5 15 0.2729 -0.0232
-13 5 16 -1.7701 0.0385
-13 6 1 -1.0272 -0.0074
-13 6 2 0.5229 -0.0135
-13 6 3 1.3607 0.0069
-13 6 4 -2.3363 0.0129
-13 6 5 2.1165 -0.0217
-13 6 6 -2.0341 0.0132
-13 6 7 1.3386 -0.0069
-13 6 8 -0.7893 0.0004
-13 6 9 1.9436 0.0143
-13 6 10 -2.1899 -0.0217
-13 6 11 1.0766 0.0155
-13 6 12 -2.1955 0.0002
-13 6 13 3.2647 -0.0089
-13 6 14 -0.4507 -0.0133
-13 6 15 -1.9503 0.0350
-13 7 1 0.6308 -0.0396
-13 7 2 1.1178 0.0329
-13 7 3 -2.4709 -0.0011
-13 7 4 2.2095 -0.0220
-13 7 5 -1.8975 0.0170
-13 7 6 1.1997 -0.0073
-13 7 7 -0.1970 0.0068
-13 7 8 1.2977 0.0018
-13 7 9 -2.4758 -0.0138
-13 7 10 1.1747 0.0127
-13 7 11 -1.1895 0.0008
-13 7 12 2.8771 -0.0128
-13 7 13 -1.2103 0.0031
-13 7 14 -1.7115 0.0143
-13 8 1 0.9856 0.0627
-13 8 2 -2.5538 -0.0234
-13 8 3 2.4341 -0.0179
-13 8 4 -1.7723 0.0144
-13 8 5 0.9865 0.0081
-13 8 6 0.2866 -0.0041
-13 8 7 0.4906 -0.0083
-13 8 8 -2.4163 0.0065
-13 8 9 1.3492 -0.0031
-13 8 10 0.0051 0.0051
-13 8 11 1.5342 -0.0103
-13 8 12 -1.4344 0.0121
-13 8 13 -1.2062 -0.0090
-13 8 14 1.2468 0.0067
-13 9 1 -2.4032 -0.0419
-13 9 2 2.5940 -0.0154
-13 9 3 -1.7128 0.0216
-13 9 4 0.7186 0.0210
-13 9 5 0.5821 -0.0310
-13 9 6 -0.1605 0.0002
-13 9 7 -2.0369 0.0214
-13 9 8 1.4781 -0.0233
-13 9 9 0.8555 0.0143
-13 9 10 -0.1230 -0.0054
-13 9 11 -0.9818 0.0097
-13 9 12 -0.7252 -0.0201
-13 9 13 1.3570 0.0219
-13 10 1 2.4728 -0.0108
-13 10 2 -1.7031 0.0380
-13 10 3 0.4920 0.0105
-13 10 4 0.7273 -0.0506
-13 10 5 -0.4667 0.0262
-13 10 6 -1.5731 0.0145
-13 10 7 1.4028 -0.0317
-13 10 8 1.2601 0.0209
-13 10 9 -1.4041 0.0008
-13 10 10 -0.1908 0.0000
-13 10 11 -0.4780 -0.0184
-13 10 12 1.2602 0.0233
-13 11 1 -1.6528 0.0428
-13 11 2 0.4202 -0.0167
-13 11 3 0.7519 -0.0411
-13 11 4 -0.4533 0.0471
-13 11 5 -1.3093 -0.0120
-13 11 6 1.2043 -0.0187
-13 11 7 1.3935 0.0171
-13 11 8 -2.0554 0.0108
-13 11 9 0.5008 -0.0139
-13 11 10 -0.4983 -0.0127
-13 11 11 1.0890 0.0178
-13 12 1 0.5291 -0.0288
-13 12 2 0.6411 -0.0113
-13 12 3 -0.2937 0.0410
-13 12 4 -1.3313 -0.0359
-13 12 5 1.1593 0.0094
-13 12 6 1.3178 0.0039
-13 12 7 -2.1962 0.0216
-13 12 8 0.8991 -0.0308
-13 12 9 -0.7069 -0.0070
-13 12 10 1.0572 0.0194
-13 13 1 0.3851 0.0042
-13 13 2 -0.1592 0.0125
-13 13 3 -1.4458 -0.0337
-13 13 4 1.4080 0.0325
-13 13 5 0.9005 -0.0098
-13 13 6 -1.9547 0.0223
-13 13 7 1.0368 -0.0424
-13 13 8 -0.9950 0.0017
-13 13 9 1.2739 0.0306
-13 14 1 -0.1069 -0.0080
-13 14 2 -1.3690 -0.0029
-13 14 3 1.7389 0.0305
-13 14 4 0.1120 -0.0141
-13 14 5 -1.3293 0.0045
-13 14 6 0.9549 -0.0332
-13 14 7 -1.2430 0.0118
-13 14 8 1.6270 0.0389
-13 15 1 -0.9997 0.0328
-13 15 2 1.7710 -0.0019
-13 15 3 -0.7364 -0.0041
-13 15 4 -0.3933 -0.0255
-13 15 5 0.6274 0.0046
-13 15 6 -1.3246 0.0108
-13 16 1 1.3386 -0.0490
-13 16 2 -1.1693 0.0204
-13 16 3 0.5235 -0.0511
-13 16 4 0.0989 0.0554
-13 16 5 -1.1688 -0.0119
-13 17 1 -0.9668 0.0532
-13 17 2 0.9914 -0.0616
-12 -12 7 -0.4244 -0.1019
-12 -12 8 0.5134 0.1089
-12 -12 9 -0.4493 0.0429
-12 -11 3 -0.2164 0.0559
-12 -11 4 1.1921 -0.0428
-12 -11 5 -1.1859 0.0313
-12 -11 6 0.3231 -0.0871
-12 -11 7 0.3332 0.1101
-12 -11 8 -0.7359 0.0238
-12 -11 9 0.2853 -0.1380
-12 -11 10 1.0602 0.0371
-12 -11 11 -1.6538 0.1032
-12 -11 12 0.9610 -0.0638
-12 -11 13 -0.0608 -0.0578
-12 -10 1 -0.3031 -0.0473
-12 -10 2 0.1746 0.0891
-12 -10 3 1.0654 -0.0692
-12 -10 4 -1.8995 0.0333
-12 -10 5 1.3202 -0.0661
-12 -10 6 -0.2233 0.0962
-12 -10 7 -0.7127 0.0060
-12 -10 8 0.7503 -0.1178
-12 -10 9 0.6137 0.0500
-12 -10 10 -2.0124 0.0737
-12 -10 11 1.8729 -0.0514
-12 -10 12 -0.5625 -0.0590
-12 -10 13 -0.3074 0.0843
-12 -10 14 0.0190 0.0068
-12 -10 15 0.1751 -0.0529
-12 -9 1 0.4880 0.1043
-12 -9 2 0.6691 -0.0894
-12 -9 3 -2.1148 0.0297
-12 -9 4 2.1386 -0.0349
-12 -9 5 -0.9530 0.0708
-12 -9 6 -0.3714 -0.0068
-12 -9 7 0.8227 -0.0860
-12 -9 8 0.3123 0.0419
-12 -9 9 -2.1361 0.0516
-12 -9 10 2.6899 -0.0321
-12 -9 11 -1.3580 -0.0504
-12 -9 12 -0.1856 0.0774
-12 -9 13 0.2517 -0.0178
-12 -9 14 0.1676 -0.0414
-12 -9 15 0.1955 -0.0038
-12 -9 16 -0.0094 0.0410
-12 -8 1 0.3184 -0.0898
-12 -8 2 -1.9376 0.0152
-12 -8 3 2.4984 0.0105
-12 -8 4 -1.5411 0.0312
-12 -8 5 0.0756 -0.0130
-12 -8 6 0.6103 -0.0543
-12 -8 7 0.2995 0.0276
-12 -8 8 -2.1978 0.0420
-12 -8 9 3.2118 -0.0200
-12 -8 10 -2.0880 -0.0370
-12 -8 11 0.0403 0.0477
-12 -8 12 0.5945 -0.0198
-12 -8 13 -0.0298 -0.0218
-12 -8 14 -0.1303 0.0153
-12 -8 15 0.6529 0.0072
-12 -8 16 -1.9766 0.0576
-12 -8 17 1.9563 -0.0949
-12 -7 1 -1.7039 -0.0056
-12 -7 2 2.4769 0.0593
-12 -7 3 -1.8094 -0.0204
-12 -7 4 0.3916 -0.0107
-12 -7 5 0.4214 -0.0249
-12 -7 6 0.3467 0.0194
-12 -7 7 -2.2233 0.0325
-12 -7 8 3.4593 -0.0184
-12 -7 9 -2.5428 -0.0220
-12 -7 10 0.1742 0.0161
-12 -7 11 1.0735 -0.0040
-12 -7 12 -0.5384 -0.0070
-12 -7 13 -0.2123 0.0166
-12 -7 14 1.2575 -0.0169
-12 -7 15 -2.8682 0.0649
-12 -7 16 2.8762 -0.1041
-12 -7 17 -1.0055 0.0332
-12 -6 1 2.3896 0.0890
-12 -6 2 -1.8570 -0.0664
-12 -6 3 0.4995 -0.0005
-12 -6 4 0.4739 0.0050
-12 -6 5 0.1228 0.0119
-12 -6 6 -2.0217 0.0138
-12 -6 7 3.4947 -0.0176
-12 -6 8 -2.8118 -0.0062
-12 -6 9 0.2081 -0.0014
-12 -6 10 1.6709 0.0084
-12 -6 11 -1.3275 -0.0002
-12 -6 12 0.1342 0.0072
-12 -6 13 1.3538 -0.0188
-12 -6 14 -3.2592 0.0534
-12 -6 15 3.4259 -0.0903
-12 -6 16 -1.2903 0.0501
-12 -6 17 -0.1852 -0.0048
-12 -6 18 0.3324 0.0344
-12 -5 1 -1.9542 -0.0815
-12 -5 2 0.5299 0.0095
-12 -5 3 0.7537 0.0339
-12 -5 4 -0.4818 -0.0089
-12 -5 5 -1.4246 -0.0042
-12 -5 6 3.2913 -0.0091
-12 -5 7 -3.0890 0.0081
-12 -5 8 0.4094 -0.0063
-12 -5 9 2.1916 0.0028
-12 -5 10 -2.2419 0.0069
-12 -5 11 0.7777 -0.0011
-12 -5 12 0.8632 -0.0072
-12 -5 13 -2.8178 0.0241
-12 -5 14 3.2991 -0.0551
-12 -5 15 -1.1519 0.0438
-12 -5 16 -0.5382 -0.0188
-12 -5 17 0.2737 0.0433
-12 -5 18 -0.4616 -0.0378
-12 -4 1 0.7126 0.0070
-12 -4 2 1.0706 0.0547
-12 -4 3 -1.3048 -0.0445
-12 -4 4 -0.5166 -0.0023
-12 -4 5 2.8257 0.0035
-12 -4 6 -3.4070 0.0166
-12 -4 7 1.0532 -0.0109
-12 -4 8 2.2662 -0.0126
-12 -4 9 -3.0416 0.0210
-12 -4 10 1.4505 -0.0044
-12 -4 11 0.1736 -0.0004
-12 -4 12 -1.7317 -0.0052
-12 -4 13 2.4717 -0.0142
-12 -4 14 -0.6496 0.0230
-12 -4 15 -1.3290 -0.0142
-12 -4 16 0.6074 0.0384
-12 -4 17 0.3285 -0.0413
-12 -4 18 0.5371 -0.0151
-12 -3 1 1.1894 0.0612
-12 -3 2 -2.0886 -0.0773
-12 -3 3 0.4304 0.0232
-12 -3 4 2.2160 0.0093
-12 -3 5 -3.6203 0.0144
-12 -3 6 2.0731 -0.0200
-12 -3 7 1.6112 -0.0165
-12 -3 8 -3.4327 0.0344
-12 -3 9 1.9772 -0.0071
-12 -3 10 -0.2345 -0.0060
-12 -3 11 -0.6719 -0.0152
-12 -3 12 1.3185 0.0124
-12 -3 13 -0.1063 0.0063
-12 -3 14 -2.1900 -0.0034
-12 -3 15 1.6302 0.0173
-12 -3 16 0.7958 -0.0335
-12 -3 17 -0.7890 -0.0029
-12 -3 18 -0.6953 0.0314
-12 -2 1 -2.6324 -0.0858
-12 -2 2 1.2127 0.0528
-12 -2 3 1.6576 0.0051
-12 -2 4 -3.6047 -0.0009
-12 -2 5 3.0403 -0.0229
-12 -2 6 0.3527 -0.0011
-12 -2 7 -3.1884 0.0312
-12 -2 8 2.3016 -0.0105
-12 -2 9 -0.2188 -0.0152
-12 -2 10 -0.2941 -0.0034
-12 -2 11 0.4533 0.0149
-12 -2 12 0.1201 0.0047
-12 -2 13 -2.4704 -0.0039
-12 -2 14 2.9150 -0.0041
-12 -2 15 0.3174 -0.0114
-12 -2 16 -2.0948 0.0057
-12 -2 17 0.1834 0.0207
-12 -2 18 1.0169 -0.0136
-12 -1 1 1.8154 0.0617
-12 -1 2 1.2099 0.0005
-12 -1 3 -3.3801 -0.0269
-12 -1 4 3.5224 -0.0047
-12 -1 5 -0.9659 0.0170
-12 -1 6 -2.3512 0.0071
-12 -1 7 2.3887 -0.0093
-12 -1 8 -0.0171 -0.0152
-12 -1 9 -0.7248 0.0140
-12 -1 10 0.3388 0.0005
-12 -1 11 -0.1276 0.0124
-12 -1 12 -1.8007 -0.0170
-12 -1 13 3.5561 -0.0071
-12 -1 14 -0.9143 0.0112
-12 -1 15 -2.5885 0.0022
-12 -1 16 1.3901 0.0080
-12 -1 17 1.1514 -0.0175
-12 -1 18 -0.3760 -0.0034
-12 0 1 0.7220 0.0060
-12 0 2 -3.0150 -0.0559
-12 0 3 3.4386 0.0344
-12 0 4 -1.7911 0.0143
-12 0 5 -1.2834 -0.0213
-12 0 6 2.2184 0.0014
-12 0 7 0.0615 -0.0043
-12 0 8 -1.5177 0.0179
-12 0 9 0.9663 -0.0140
-12 0 10 -0.7342 0.0162
-12 0 11 -0.4393 -0.0259
-12 0 12 2.9674 0.0073
-12 0 13 -2.0020 0.0168
-12 0 14 -2.1067 -0.0081
-12 0 15 2.3598 0.0016
-12 0 16 0.8365 -0.0168
-12 0 17 -0.9405 0.0069
-12 0 18 -1.2952 0.0197
-12 1 1 -2.4873 -0.0761
-12 1 2 3.0471 0.0738
-12 1 3 -2.0077 -0.0118
-12 1 4 -0.4092 -0.0327
-12 1 5 1.8631 0.0175
-12 1 6 -0.0965 0.0068
-12 1 7 -2.0739 0.0041
-12 1 8 1.8912 -0.0160
-12 1 9 -1.4228 0.0103
-12 1 10 0.9361 -0.0162
-12 1 11 1.4218 0.0187
-12 1 12 -2.1644 0.0039
-12 1 13 -1.1969 -0.0128
-12 1 14 2.7503 0.0024
-12 1 15 0.1352 -0.0119
-12 1 16 -1.2707 0.0145
-12 1 17 -0.9963 0.0138
-12 1 18 1.6354 -0.0116
-12 2 1 2.6375 0.0880
-12 2 2 -1.9611 -0.0371
-12 2 3 0.1392 -0.0252
-12 2 4 1.4615 0.0308
-12 2 5 -0.4121 0.0068
-12 2 6 -2.0820 -0.0144
-12 2 7 2.5914 -0.0052
-12 2 8 -1.9442 0.0001
-12 2 9 1.7669 0.0061
-12 2 10 -0.2102 0.0119
-12 2 11 -1.4133 -0.0110
-12 2 12 -0.5324 -0.0077
-12 2 13 2.6385 0.0060
-12 2 14 -0.7059 -0.0052
-12 2 15 -0.9885 0.0121
-12 2 16 -0.6298 0.0036
-12 2 17 1.4265 -0.0094
-12 2 18 -0.0132 -0.0133
-12 3 1 -2.0510 -0.0362
-12 3 2 0.5712 -0.0182
-12 3 3 1.0692 0.0393
-12 3 4 -0.7475 -0.0068
-12 3 5 -1.6141 -0.0210
-12 3 6 2.8193 0.0092
-12 3 7 -2.2229 -0.0068
-12 3 8 1.9723 0.0209
-12 3 9 -1.2110 -0.0052
-12 3 10 -0.4233 -0.0139
-12 3 11 -0.3047 -0.0001
-12 3 12 2.3156 0.0089
-12 3 13 -1.4119 -0.0008
-12 3 14 -0.1558 0.0007
-12 3 15 -0.7888 0.0006
-12 3 16 1.1502 0.0022
-12 3 17 0.4595 -0.0155
-12 4 1 1.1090 -0.0278
-12 4 2 0.6112 0.0489
-12 4 3 -0.9692 -0.0273
-12 4 4 -0.9345 -0.0113
-12 4 5 2.6588 0.0178
-12 4 6 -2.3717 -0.0091
-12 4 7 1.8819 0.0171
-12 4 8 -1.5003 -0.0117
-12 4 9 0.1761 -0.0089
-12 4 10 -0.2031 0.0025
-12 4 11 1.9558 0.0117
-12 4 12 -1.8382 -0.0019
-12 4 13 0.7440 -0.0099
-12 4 14 -1.5070 0.0074
-12 4 15 1.4279 0.0095
-12 4 16 0.7654 -0.0267
-12 4 17 -1.4117 0.0057
-12 5 1 0.0584 0.0610
-12 5 2 -0.9649 -0.0443
-12 5 3 -0.2979 0.0042
-12 5 4 2.3205 0.0197
-12 5 5 -2.5645 -0.0118
-12 5 6 1.9044 0.0032
-12 5 7 -1.4820 0.0002
-12 5 8 0.3014 -0.0091
-12 5 9 0.1022 0.0027
-12 5 10 1.5195 0.0136
-12 5 11 -2.0059 -0.0074
-12 5 12 1.2357 -0.0109
-12 5 13 -2.1584 0.0145
-12 5 14 2.2840 0.0057
-12 5 15 0.4236 -0.0316
-12 5 16 -1.6677 0.0190
-12 6 1 -0.7240 -0.0490
-12 6 2 0.1253 0.0096
-12 6 3 1.9347 0.0225
-12 6 4 -2.8516 -0.0187
-12 6 5 2.2409 -0.0051
-12 6 6 -1.5580 0.0171
-12 6 7 0.2766 -0.0171
-12 6 8 0.5762 0.0060
-12 6 9 0.9389 0.0108
-12 6 10 -2.0089 -0.0113
-12 6 11 1.2423 -0.0033
-12 6 12 -2.0618 0.0126
-12 6 13 3.0142 -0.0021
-12 6 14 -0.5486 -0.0223
-12 6 15 -1.5097 0.0222
-12 6 16 0.3113 -0.0015
-12 7 1 0.2679 -0.0013
-12 7 2 1.5260 0.0341
-12 7 3 -3.0747 -0.0308
-12 7 4 2.7920 -0.0024
-12 7 5 -1.8223 0.0242
-12 7 6 0.3589 -0.0216
-12 7 7 0.9219 0.0101
-12 7 8 0.3140 0.0021
-12 7 9 -1.9110 -0.0070
-12 7 10 1.0434 0.0033
-12 7 11 -1.1377 0.0030
-12 7 12 2.8317 -0.0043
-12 7 13 -1.5351 -0.0064
-12 7 14 -0.9620 0.0102
-12 7 15 0.3300 -0.0033
-12 8 1 1.1135 0.0514
-12 8 2 -2.9813 -0.0455
-12 8 3 3.2418 0.0044
-12 8 4 -2.1093 0.0235
-12 8 5 0.4926 -0.0168
-12 8 6 0.9659 0.0057
-12 8 7 -0.1255 -0.0051
-12 8 8 -1.7379 0.0048
-12 8 9 0.9122 0.0005
-12 8 10 0.0690 -0.0047
-12 8 11 1.6189 0.0001
-12 8 12 -1.8206 0.0039
-12 8 13 -0.3330 -0.0059
-12 8 14 0.3889 0.0079
-12 8 15 0.7625 0.0146
-12 9 1 -2.4574 -0.0563
-12 9 2 3.2544 0.0093
-12 9 3 -2.2063 0.0279
-12 9 4 0.4694 -0.0145
-12 9 5 0.8542 -0.0069
-12 9 6 -0.2427 -0.0004
-12 9 7 -1.5403 0.0142
-12 9 8 0.8734 -0.0102
-12 9 9 0.9508 -0.0035
-12 9 10 0.0079 0.0045
-12 9 11 -1.2024 0.0056
-12 9 12 -0.0199 -0.0132
-12 9 13 0.4433 0.0174
-12 9 14 0.5787 -0.0007
-12 10 1 2.7010 0.0125
-12 10 2 -2.0082 0.0390
-12 10 3 0.2176 -0.0297
-12 10 4 0.8709 -0.0116
-12 10 5 -0.1470 0.0156
-12 10 6 -1.4092 0.0094
-12 10 7 0.8177 -0.0184
-12 10 8 1.3212 0.0039
-12 10 9 -1.2249 0.0050
-12 10 10 -0.1047 0.0039
-12 10 11 -0.2220 -0.0114
-12 10 12 0.4930 0.0140
-12 10 13 0.3122 -0.0088
-12 11 1 -1.5638 0.0423
-12 11 2 -0.1036 -0.0554
-12 11 3 1.1200 0.0053
-12 11 4 -0.1095 0.0277
-12 11 5 -1.3903 -0.0109
-12 11 6 0.7488 -0.0134
-12 11 7 1.3523 0.0102
-12 11 8 -1.7565 0.0034
-12 11 9 0.8566 0.0024
-12 11 10 -0.8282 -0.0103
-12 11 11 0.6407 0.0039
-12 11 12 0.2031 -0.0008
-12 12 1 -0.2477 -0.0638
-12 12 2 1.4056 0.0326
-12 12 3 -0.3179 0.0216
-12 12 4 -1.3956 -0.0331
-12 12 5 0.8143 0.0065
-12 12 6 1.1866 0.0101
-12 12 7 -1.7457 0.0005
-12 12 8 1.3594 0.0000
-12 12 9 -1.5482 -0.0143
-12 12 10 1.0110 0.0034
-12 12 11 0.2355 0.0133
-12 13 1 1.4107 0.0392
-12 13 2 -0.7021 0.0031
-12 13 3 -1.2485 -0.0398
-12 13 4 1.0865 0.0309
-12 13 5 0.7620 0.0033
-12 13 6 -1.4380 -0.0077
-12 13 7 1.4570 -0.0003
-12 13 8 -2.1223 -0.0180
-12 13 9 1.5981 0.0182
-12 13 10 0.1680 0.0141
-12 14 1 -0.9958 -0.0037
-12 14 2 -0.8535 -0.0261
-12 14 3 1.3984 0.0428
-12 14 4 0.0245 -0.0068
-12 14 5 -0.9020 -0.0241
-12 14 6 1.3184 0.0115
-12 14 7 -2.4208 -0.0174
-12 14 8 2.2022 0.0351
-12 14 9 -0.1636 -0.0056
-12 15 1 -0.3131 -0.0061
-12 15 2 1.4624 0.0303
-12 15 3 -0.8161 -0.0130
-12 15 4 -0.1483 -0.0425
-12 15 5 1.0177 0.0412
-12 15 6 -2.4182 -0.0191
-12 15 7 2.5391 0.0372
-12 15 8 -0.6210 -0.0308
-12 16 1 1.1454 -0.0026
-12 16 2 -1.3546 -0.0062
-12 16 3 0.6393 -0.0521
-12 16 4 0.5768 0.0777
-12 16 5 -2.1477 -0.0325
-12 16 6 2.4387 0.0228
-12 17 1 -1.3245 0.0178
-12 17 2 1.1286 -0.0498
-12 17 3 0.1031 0.0976
-12 17 4 -1.6981 -0.0539
-12 18 1 1.1085 -0.0441
-12 18 2 -0.2202 0.0866
-11 -13 5 -0.3806 -0.0343
-11 -13 6 0.5557 -0.0220
-11 -13 7 0.1463 0.0635
-11 -13 8 -0.5062 -0.1020
-11 -13 9 0.7281 0.0563
-11 -13 10 -0.7084 0.0704
-11 -13 11 -0.8032 -0.0635
-11 -12 2 -0.2450 -0.0668
-11 -12 3 0.0317 0.0628
-11 -12 4 -0.2174 -0.0291
-11 -12 5 0.9435 -0.0070
-11 -12 6 -0.7423 0.0332
-11 -12 7 0.0066 -0.0801
-11 -12 8 0.7731 0.0732
-11 -12 9 -1.1736 0.0468
-11 -12 10 -0.2886 -0.0839
-11 -12 11 2.0844 -0.0557
-11 -12 12 -1.3444 0.1167
-11 -12 13 -0.0768 -0.0030
-11 -12 14 -0.2385 -0.0437
-11 -11 1 0.1189 -0.0444
-11 -11 2 -0.1932 0.0317
-11 -11 3 0.1432 0.0031
-11 -11 4 1.0177 -0.0170
-11 -11 5 -1.6360 0.0137
-11 -11 6 0.8752 -0.0442
-11 -11 7 0.5131 0.0653
-11 -11 8 -1.5389 0.0190
-11 -11 9 0.5676 -0.0826
-11 -11 10 1.6683 -0.0172
-11 -11 11 -1.9515 0.1009
-11 -11 12 0.5132 -0.0188
-11 -11 13 -0.0352 -0.0495
-11 -11 14 0.3402 -0.0237
-11 -11 15 -0.2548 0.0801
-11 -11 16 0.0820 0.0077
-11 -10 1 -0.5281 -0.0012
-11 -10 2 0.6023 0.0486
-11 -10 3 0.7123 -0.0491
-11 -10 4 -2.1596 0.0139
-11 -10 5 1.7987 -0.0156
-11 -10 6 -0.0276 0.0454
-11 -10 7 -1.5858 -0.0033
-11 -10 8 1.2868 -0.0602
-11 -10 9 0.8637 0.0102
-11 -10 10 -2.1335 0.0615
-11 -10 11 1.3680 -0.0172
-11 -10 12 -0.2947 -0.0434
-11 -10 13 -0.1669 0.0063
-11 -10 14 0.3881 0.0445
-11 -10 15 -0.4938 0.0044
-11 -10 16 0.4978 -0.0855
-11 -10 17 -0.3181 0.0514
-11 -9 1 0.9465 0.0829
-11 -9 2 0.2341 -0.0832
-11 -9 3 -2.1494 0.0228
-11 -9 4 2.4142 0.0039
-11 -9 5 -0.6603 0.0243
-11 -9 6 -1.3173 -0.0169
-11 -9 7 1.5753 -0.0299
-11 -9 8 0.1862 0.0163
-11 -9 9 -2.0093 0.0248
-11 -9 10 2.1841 -0.0038
-11 -9 11 -1.0414 -0.0285
-11 -9 12 -0.3379 0.0151
-11 -9 13 1.1176 0.0045
-11 -9 14 -1.1374 0.0150
-11 -9 15 0.8583 -0.0570
-11 -9 16 -0.3401 0.0395
-11 -9 17 -0.2210 0.0233
-11 -8 1 -0.0945 -0.0962
-11 -8 2 -1.7913 0.0234
-11 -8 3 2.5438 0.0261
-11 -8 4 -1.1602 -0.0005
-11 -8 5 -0.8984 -0.0198
-11 -8 6 1.5153 -0.0064
-11 -8 7 -0.1214 0.0112
-11 -8 8 -1.8789 0.0050
-11 -8 9 2.8002 0.0069
-11 -8 10 -1.9720 -0.0109
-11 -8 11 -0.0473 0.0003
-11 -8 12 1.5980 -0.0151
-11 -8 13 -1.6891 0.0306
-11 -8 14 0.9800 -0.0279
-11 -8 15 -0.0237 0.0078
-11 -8 16 -0.8434 0.0290
-11 -8 17 0.7357 -0.0098
-11 -8 18 0.0569 -0.0569
-11 -7 1 -1.4534 0.0081
-11 -7 2 2.3324 0.0559
-11 -7 3 -1.4315 -0.0357
-11 -7 4 -0.4845 -0.0084
-11 -7 5 1.3861 0.0039
-11 -7 6 -0.2595 0.0094
-11 -7 7 -1.8469 -0.0045
-11 -7 8 3.2510 0.0080
-11 -7 9 -2.7881 0.0045
-11 -7 10 0.4870 -0.0224
-11 -7 11 1.7094 -0.0094
-11 -7 12 -2.0164 0.0368
-11 -7 13 0.9377 -0.0091
-11 -7 14 0.5012 -0.0235
-11 -7 15 -1.6581 0.0390
-11 -7 16 1.5217 -0.0235
-11 -7 17 -0.3633 -0.0244
-11 -7 18 -0.3234 0.0236
-11 -6 1 2.1151 0.0821
-11 -6 2 -1.5845 -0.0743
-11 -6 3 -0.1033 0.0168
-11 -6 4 1.3620 0.0038
-11 -6 5 -0.5828 0.0118
-11 -6 6 -1.6970 -0.0140
-11 -6 7 3.5677 0.0056
-11 -6 8 -3.4272 0.0150
-11 -6 9 1.0171 -0.0349
-11 -6 10 1.5973 0.0043
-11 -6 11 -2.1102 0.0301
-11 -6 12 0.8433 -0.0007
-11 -6 13 0.9038 -0.0369
-11 -6 14 -2.3251 0.0402
-11 -6 15 2.2084 -0.0271
-11 -6 16 -0.6932 0.0023
-11 -6 17 -0.2901 -0.0027
-11 -6 18 0.4641 0.0240
-11 -6 19 -0.6935 -0.0032
-11 -5 1 -1.8333 -0.0938
-11 -5 2 0.3390 0.0436
-11 -5 3 1.3916 0.0005
-11 -5 4 -1.2106 0.0060
-11 -5 5 -1.1674 -0.0194
-11 -5 6 3.6385 0.0063
-11 -5 7 -3.9644 0.0194
-11 -5 8 1.5414 -0.0326
-11 -5 9 1.4294 0.0069
-11 -5 10 -2.1169 0.0210
-11 -5 11 0.7633 0.0020
-11 -5 12 0.9782 -0.0308
-11 -5 13 -2.4704 0.0253
-11 -5 14 2.5355 -0.0162
-11 -5 15 -0.7621 0.0107
-11 -5 16 -0.5516 -0.0174
-11 -5 17 0.3820 0.0334
-11 -5 18 -0.3291 -0.0078
-11 -5 19 0.4243 -0.0177
-11 -4 1 0.9495 0.0520
-11 -4 2 1.3022 0.0008
-11 -4 3 -1.9422 -0.0168
-11 -4 4 -0.2806 -0.0055
-11 -4 5 3.3370 0.0059
-11 -4 6 -4.3850 0.0188
-11 -4 7 2.2176 -0.0246
-11 -4 8 1.1473 -0.0023
-11 -4 9 -2.1941 0.0206
-11 -4 10 0.7737 0.0007
-11 -4 11 0.8128 -0.0165
-11 -4 12 -2.0310 0.0015
-11 -4 13 2.3633 0.0035
-11 -4 14 -0.6377 0.0035
-11 -4 15 -1.2025 -0.0118
-11 -4 16 0.7167 0.0292
-11 -4 17 0.3506 -0.0148
-11 -4 18 -0.1521 -0.0221
-11 -4 19 0.0834 0.0019
-11 -3 1 0.9678 0.0084
-11 -3 2 -2.4836 -0.0493
-11 -3 3 0.6619 0.0323
-11 -3 4 2.7300 -0.0056
-11 -3 5 -4.5538 0.0154
-11 -3 6 3.0529 -0.0202
-11 -3 7 0.5374 -0.0078
-11 -3 8 -2.3058 0.0253
-11 -3 9 0.9862 -0.0050
-11 -3 10 0.6170 -0.0055
-11 -3 11 -1.3706 -0.0154
-11 -3 12 1.8126 0.0193
-11 -3 13 -0.5496 -0.0057
-11 -3 14 -1.8609 0.0033
-11 -3 15 1.7078 0.0089
-11 -3 16 0.6715 -0.0146
-11 -3 17 -1.2667 -0.0155
-11 -3 18 0.2059 0.0212
-11 -3 19 -0.1784 0.0140
-11 -2 1 -2.6811 -0.0736
-11 -2 2 1.3824 0.0759
-11 -2 3 2.0491 -0.0286
-11 -2 4 -4.3862 0.0098
-11 -2 5 3.7834 -0.0162
-11 -2 6 -0.4465 -0.0001
-11 -2 7 -2.2176 0.0210
-11 -2 8 1.4316 -0.0107
-11 -2 9 0.4501 -0.0004
-11 -2 10 -0.9877 -0.0155
-11 -2 11 1.2565 0.0207
-11 -2 12 -0.6857 -0.0062
-11 -2 13 -1.9207 0.0094
-11 -2 14 2.9095 -0.0117
-11 -2 15 0.0881 -0.0035
-11 -2 16 -2.3162 -0.0064
-11 -2 17 0.8604 0.0270
-11 -2 18 0.3637 -0.0060
-11 -2 19 0.4053 -0.0179
-11 -1 1 1.8486 0.0971
-11 -1 2 1.4363 -0.0475
-11 -1 3 -3.9477 -0.0006
-11 -1 4 4.1000 -0.0008
-11 -1 5 -1.5131 0.0091
-11 -1 6 -1.7491 0.0028
-11 -1 7 1.9512 -0.0090
-11 -1 8 0.1890 0.0018
-11 -1 9 -1.0854 -0.0034
-11 -1 10 1.0901 0.0071
-11 -1 11 -1.0580 0.0011
-11 -1 12 -1.1020 0.0012
-11 -1 13 3.4466 -0.0136
-11 -1 14 -1.2001 0.0077
-11 -1 15 -2.5943 -0.0040
-11 -1 16 1.8593 0.0230
-11 -1 17 0.6512 -0.0194
-11 -1 18 -0.0890 -0.0152
-11 -1 19 -1.0440 0.0082
-11 0 1 0.7927 -0.0446
-11 0 2 -3.3371 -0.0183
-11 0 3 3.9345 0.0317
-11 0 4 -2.2589 -0.0018
-11 0 5 -0.9964 -0.0138
-11 0 6 2.2874 0.0018
-11 0 7 -0.2681 0.0034
-11 0 8 -1.4348 0.0077
-11 0 9 1.4353 -0.0119
-11 0 10 -1.5280 0.0087
-11 0 11 0.2512 -0.0089
-11 0 12 2.7901 0.0037
-11 0 13 -2.3342 0.0040
-11 0 14 -1.9190 -0.0068
-11 0 15 2.7032 0.0179
-11 0 16 0.3937 -0.0227
-11 0 17 -0.8082 -0.0072
-11 0 18 -1.1183 0.0212
-11 0 19 0.9514 0.0326
-11 1 1 -2.5435 -0.0398
-11 1 2 3.4712 0.0695
-11 1 3 -2.5423 -0.0377
-11 1 4 -0.2395 -0.0092
-11 1 5 2.2952 0.0132
-11 1 6 -0.8491 0.0035
-11 1 7 -1.6326 0.0080
-11 1 8 2.0559 -0.0234
-11 1 9 -1.9273 0.0114
-11 1 10 1.4313 -0.0071
-11 1 11 1.2744 0.0206
-11 1 12 -2.5621 -0.0144
-11 1 13 -0.7818 -0.0058
-11 1 14 2.9785 0.0158
-11 1 15 -0.3750 -0.0173
-11 1 16 -1.2320 -0.0009
-11 1 17 -0.5416 0.0215
-11 1 18 1.1415 0.0108
-11 1 19 -0.0503 -0.0567
-11 2 1 2.9224 0.0909
-11 2 2 -2.5730 -0.0757
-11 2 3 0.3598 0.0161
-11 2 4 2.0185 0.0166
-11 2 5 -1.3752 -0.0012
-11 2 6 -1.4475 -0.0001
-11 2 7 2.5659 -0.0204
-11 2 8 -2.1654 0.0097
-11 2 9 1.9297 0.0049
-11 2 10 -0.1823 0.0198
-11 2 11 -1.9054 -0.0308
-11 2 12 0.1444 0.0018
-11 2 13 2.6525 0.0147
-11 2 14 -1.3014 -0.0079
-11 2 15 -0.9389 -0.0031
-11 2 16 0.1412 0.0143
-11 2 17 0.6763 0.0007
-11 2 18 0.1385 -0.0290
-11 3 1 -2.6388 -0.0855
-11 3 2 0.8863 0.0370
-11 3 3 1.5557 0.0155
-11 3 4 -1.7072 -0.0140
-11 3 5 -0.9302 -0.0045
-11 3 6 2.7240 -0.0060
-11 3 7 -2.2760 0.0051
-11 3 8 1.7827 0.0133
-11 3 9 -0.8641 0.0055
-11 3 10 -1.0502 -0.0307
-11 3 11 0.6038 0.0090
-11 3 12 1.9933 0.0123
-11 3 13 -1.9646 0.0003
-11 3 14 -0.0181 -0.0122
-11 3 15 0.2243 0.0105
-11 3 16 0.0840 0.0027
-11 3 17 0.5882 -0.0130
-11 3 18 -0.6182 -0.0110
-11 4 1 1.4718 0.0294
-11 4 2 0.9435 0.0235
-11 4 3 -1.7854 -0.0365
-11 4 4 -0.2819 0.0058
-11 4 5 2.5402 0.0079
-11 4 6 -2.3844 -0.0030
-11 4 7 1.4516 0.0105
-11 4 8 -0.7777 -0.0034
-11 4 9 -0.6291 -0.0182
-11 4 10 0.8394 0.0083
-11 4 11 1.2616 0.0098
-11 4 12 -2.1499 0.0035
-11 4 13 0.9778 -0.0193
-11 4 14 -0.4457 0.0132
-11 4 15 0.1029 0.0055
-11 4 16 0.8786 -0.0126
-11 4 17 -0.8621 -0.0170
-11 4 18 0.3046 0.0434
-11 5 1 0.2373 0.0458
-11 5 2 -1.5960 -0.0641
-11 5 3 0.3001 0.0299
-11 5 4 2.1550 0.0112
-11 5 5 -2.6029 -0.0146
-11 5 6 1.4259 0.0042
-11 5 7 -0.4829 0.0023
-11 5 8 -0.6769 -0.0096
-11 5 9 1.1512 0.0025
-11 5 10 0.5415 0.0089
-11 5 11 -1.9203 0.0014
-11 5 12 1.5053 -0.0162
-11 5 13 -1.3031 0.0146
-11 5 14 0.9119 0.0022
-11 5 15 0.5138 -0.0159
-11 5 16 -0.8313 -0.0056
-11 5 17 0.2272 0.0328
-11 6 1 -1.2010 -0.0840
-11 6 2 0.6796 0.0526
-11 6 3 1.6807 0.0049
-11 6 4 -2.9056 -0.0274
-11 6 5 1.8906 0.0068
-11 6 6 -0.5177 0.0123
-11 6 7 -0.7633 -0.0118
-11 6 8 1.4940 0.0003
-11 6 9 -0.1480 0.0075
-11 6 10 -1.4807 -0.0027
-11 6 11 1.4486 -0.0036
-11 6 12 -1.6219 0.0066
-11 6 13 1.8940 -0.0028
-11 6 14 -0.5328 -0.0123
-11 6 15 -0.3985 0.0075
-11 6 16 -0.0585 0.0121
-11 6 17 -0.3790 0.0056
-11 7 1 0.8034 0.0562
-11 7 2 1.1711 0.0014
-11 7 3 -3.0943 -0.0396
-11 7 4 2.6485 0.0213
-11 7 5 -0.9933 0.0121
-11 7 6 -0.5432 -0.0167
-11 7 7 1.5663 0.0036
-11 7 8 -0.6772 0.0029
-11 7 9 -1.0148 -0.0038
-11 7 10 1.0924 0.0099
-11 7 11 -1.1929 -0.0088
-11 7 12 2.2109 -0.0020
-11 7 13 -1.6580 -0.0039
-11 7 14 0.3499 0.0104
-11 7 15 -0.3830 -0.0017
-11 7 16 0.1302 0.0217
-11 8 1 0.6844 0.0107
-11 8 2 -2.9272 -0.0526
-11 8 3 3.2710 0.0400
-11 8 4 -1.6299 0.0024
-11 8 5 -0.0949 -0.0161
-11 8 6 1.2313 0.0064
-11 8 7 -0.8438 -0.0032
-11 8 8 -0.6370 0.0005
-11 8 9 0.7589 0.0151
-11 8 10 -0.4243 -0.0211
-11 8 11 1.5865 0.0036
-11 8 12 -2.0915 0.0019
-11 8 13 1.0551 0.0063
-11 8 14 -0.6426 -0.0014
-11 8 15 0.5085 0.0221
-11 9 1 -2.3278 -0.0653
-11 9 2 3.3630 0.0550
-11 9 3 -2.0567 -0.0045
-11 9 4 0.2395 -0.0172
-11 9 5 0.7498 0.0069
-11 9 6 -0.6080 -0.0053
-11 9 7 -0.4256 0.0070
-11 9 8 0.5435 0.0098
-11 9 9 0.1530 -0.0222
-11 9 10 0.4969 0.0065
-11 9 11 -1.5498 0.0039
-11 9 12 1.2789 0.0042
-11 9 13 -0.8132 0.0032
-11 9 14 0.6087 0.0073
-11 9 15 -0.1931 -0.0594
-11 10 1 2.8037 0.0625
-11 10 2 -2.0754 -0.0018
-11 10 3 0.2498 -0.0325
-11 10 4 0.5568 0.0152
-11 10 5 -0.2376 -0.0035
-11 10 6 -0.4152 0.0090
-11 10 7 0.3837 -0.0003
-11 10 8 0.3668 -0.0128
-11 10 9 -0.3590 0.0024
-11 10 10 -0.4347 0.0070
-11 10 11 0.8203 0.0053
-11 10 12 -0.8493 0.0001
-11 10 13 0.5901 -0.0065
-11 10 14 -0.1164 -0.0411
-11 11 1 -1.7391 0.0031
-11 11 2 0.0592 -0.0585
-11 11 3 0.8272 0.0408
-11 11 4 -0.1459 -0.0066
-11 11 5 -0.5322 0.0032
-11 11 6 0.2760 -0.0053
-11 11 7 0.3857 -0.0006
-11 11 8 -0.6757 -0.0052
-11 11 9 0.5797 0.0127
-11 11 10 -0.1336 0.0027
-11 11 11 -0.6377 -0.0092
-11 11 12 0.6591 -0.0049
-11 11 13 0.1479 -0.0218
-11 12 1 -0.0146 -0.0724
-11 12 2 1.2832 0.0728
-11 12 3 -0.5372 -0.0221
-11 12 4 -0.5854 -0.0058
-11 12 5 0.3266 0.0022
-11 12 6 0.3520 0.0059
-11 12 7 -0.6304 -0.0114
-11 12 8 1.1051 0.0163
-11 12 9 -1.1601 -0.0056
-11 12 10 -0.0927 -0.0115
-11 12 11 0.7815 0.0082
-11 12 12 0.2469 -0.0156
-11 13 1 1.4256 0.0825
-11 13 2 -1.1969 -0.0414
-11 13 3 -0.3948 -0.0097
-11 13 4 0.5913 0.0214
-11 13 5 0.1734 0.0004
-11 13 6 -0.4942 -0.0159
-11 13 7 1.2049 0.0157
-11 13 8 -1.8988 -0.0126
-11 13 9 0.7069 -0.0001
-11 13 10 0.7082 0.0147
-11 13 11 0.0924 -0.0217
-11 14 1 -1.6450 -0.0422
-11 14 2 0.0349 -0.0067
-11 14 3 0.9424 0.0419
-11 14 4 -0.3047 -0.0181
-11 14 5 -0.3036 -0.0191
-11 14 6 1.1263 0.0175
-11 14 7 -2.2261 -0.0114
-11 14 8 1.4997 0.0152
-11 14 9 0.2774 0.0026
-11 14 10 -0.0793 -0.0258
-11 15 1 0.4877 -0.0054
-11 15 2 1.1460 0.0503
-11 15 3 -1.0121 -0.0423
-11 15 4 0.0675 -0.0178
-11 15 5 0.9927 0.0289
-11 15 6 -2.2098 -0.0066
-11 15 7 1.9855 0.0184
-11 15 8 -0.3596 -0.0193
-11 15 9 -0.0148 -0.0158
-11 16 1 1.0590 0.0409
-11 16 2 -1.6228 -0.0563
-11 16 3 0.6223 -0.0080
-11 16 4 0.7715 0.0461
-11 16 5 -1.9727 -0.0095
-11 16 6 2.0104 0.0056
-11 16 7 -0.8382 -0.0301
-11 17 1 -1.8082 -0.0469
-11 17 2 1.1363 0.0059
-11 17 3 0.4447 0.0545
-11 17 4 -1.6174 -0.0223
-11 17 5 1.6451 -0.0118
-11 18 1 1.3426 0.0122
-11 18 2 0.1061 0.0443
-11 18 3 -1.2298 -0.0330
-11 19 1 -0.1222 0.0214
-10 -14 5 -0.8614 0.0948
-10 -14 6 -0.0414 -0.0343
-10 -14 7 0.4412 -0.0580
-10 -14 8 0.2441 0.0933
-10 -14 9 -0.4753 -0.0536
-10 -14 10 0.8145 -0.0340
-10 -14 11 -0.8019 0.0767
-10 -14 12 -0.8534 0.0039
-10 -13 2 -0.8179 0.1037
-10 -13 3 0.3140 -0.1055
-10 -13 4 -0.8780 0.1042
-10 -13 5 0.3411 -0.0639
-10 -13 6 0.7583 -0.0164
-10 -13 7 -0.5886 0.0668
-10 -13 8 -0.1182 -0.0658
-10 -13 9 1.0071 0.0056
-10 -13 10 -1.2445 0.0626
-10 -13 11 -0.7290 -0.0116
-10 -13 12 2.0809 -0.0828
-10 -13 13 -0.3799 0.0285
-10 -13 14 -0.5168 0.0616
-10 -13 15 -0.9515 0.0109
-10 -12 1 -1.2388 0.0801
-10 -12 2 0.3933 -0.0972
-10 -12 3 -0.8086 0.0918
-10 -12 4 0.6936 -0.0674
-10 -12 5 0.8686 0.0146
-10 -12 6 -1.5201 0.0230
-10 -12 7 0.6217 -0.0409
-10 -12 8 0.9475 0.0257
-10 -12 9 -1.7577 0.0343
-10 -12 10 -0.0777 -0.0244
-10 -12 11 2.2716 -0.0679
-10 -12 12 -1.2330 0.0554
-10 -12 13 -0.3099 0.0382
-10 -12 14 -0.6327 0.0012
-10 -12 15 1.2476 -0.1066
-10 -12 16 -0.4328 0.0612
-10 -11 1 0.7324 -0.0747
-10 -11 2 -0.8593 0.0628
-10 -11 3 1.0230 -0.0405
-10 -11 4 0.6999 0.0146
-10 -11 5 -2.2362 -0.0055
-10 -11 6 1.5210 -0.0036
-10 -11 7 0.6243 0.0202
-10 -11 8 -2.1231 0.0066
-10 -11 9 0.8729 -0.0247
-10 -11 10 1.7359 -0.0338
-10 -11 11 -1.8638 0.0515
-10 -11 12 0.3644 0.0141
-10 -11 13 -0.3861 -0.0036
-10 -11 14 0.6957 -0.0819
-10 -11 15 0.0451 0.0618
-10 -11 16 -0.0369 0.0531
-10 -11 17 -0.5975 -0.0793
-10 -10 1 -1.0459 0.0284
-10 -10 2 1.2995 0.0045
-10 -10 3 0.2952 -0.0159
-10 -10 4 -2.4965 -0.0020
-10 -10 5 2.2915 0.0160
-10 -10 6 0.1365 0.0063
-10 -10 7 -2.2168 -0.0124
-10 -10 8 1.7038 -0.0106
-10 -10 9 0.7486 -0.0042
-10 -10 10 -1.9736 0.0227
-10 -10 11 1.3041 0.0051
-10 -10 12 -0.6544 -0.0013
-10 -10 13 0.0049 -0.0472
-10 -10 14 1.0342 0.0343
-10 -10 15 -1.0421 0.0440
-10 -10 16 0.1742 -0.0727
-10 -10 17 -0.1969 0.0199
-10 -10 18 0.8504 0.0016
-10 -9 1 1.4290 0.0447
-10 -9 2 -0.1454 -0.0567
-10 -9 3 -2.2683 0.0231
-10 -9 4 2.7000 0.0105
-10 -9 5 -0.3865 0.0014
-10 -9 6 -2.0599 -0.0234
-10 -9 7 2.1576 0.0097
-10 -9 8 -0.1601 0.0054
-10 -9 9 -1.6792 -0.0065
-10 -9 10 2.1545 0.0105
-10 -9 11 -1.4996 0.0051
-10 -9 12 -0.2303 -0.0233
-10 -9 13 2.0711 -0.0035
-10 -9 14 -2.2017 0.0456
-10 -9 15 1.0322 -0.0506
-10 -9 16 -0.5404 0.0215
-10 -9 17 0.8720 -0.0135
-10 -9 18 -0.9175 0.0571
-10 -9 19 0.6231 -0.0717
-10 -8 1 -0.3823 -0.0814
-10 -8 2 -1.7704 0.0455
-10 -8 3 2.6773 -0.0021
-10 -8 4 -0.8436 0.0025
-10 -8 5 -1.7331 -0.0264
-10 -8 6 2.2899 0.0231
-10 -8 7 -0.6876 0.0007
-10 -8 8 -1.3654 -0.0187
-10 -8 9 2.7409 0.0176
-10 -8 10 -2.5818 0.0116
-10 -8 11 0.2272 -0.0196
-10 -8 12 2.5769 -0.0258
-10 -8 13 -3.0723 0.0514
-10 -8 14 1.6044 -0.0253
-10 -8 15 -0.5550 0.0049
-10 -8 16 0.5274 -0.0172
-10 -8 17 -0.5923 0.0516
-10 -8 18 0.4681 -0.0639
-10 -8 19 -0.5368 0.0274
-10 -7 1 -1.3249 0.0467
-10 -7 2 2.3680 -0.0013
-10 -7 3 -1.1942 -0.0071
-10 -7 4 -1.2863 -0.0146
-10 -7 5 2.3068 0.0198
-10 -7 6 -0.9756 -0.0014
-10 -7 7 -1.2515 -0.0183
-10 -7 8 3.1534 0.0180
-10 -7 9 -3.5200 0.0150
-10 -7 10 1.1108 -0.0278
-10 -7 11 2.3163 -0.0215
-10 -7 12 -3.2880 0.0477
-10 -7 13 1.6815 -0.0060
-10 -7 14 -0.1005 -0.0175
-10 -7 15 -0.2837 -0.0083
-10 -7 16 0.1077 0.0376
-10 -7 17 0.0517 -0.0418
-10 -7 18 -0.3068 0.0179
-10 -7 19 0.6489 -0.0144
-10 -6 1 2.0351 0.0152
-10 -6 2 -1.4747 -0.0342
-10 -6 3 -0.7256 0.0174
-10 -6 4 2.3180 -0.0020
-10 -6 5 -1.3655 0.0082
-10 -6 6 -1.1657 -0.0192
-10 -6 7 3.5034 0.0158
-10 -6 8 -4.1986 0.0133
-10 -6 9 1.9937 -0.0322
-10 -6 10 1.5502 -0.0027
-10 -6 11 -2.8252 0.0296
-10 -6 12 1.2792 0.0062
-10 -6 13 0.6375 -0.0305
-10 -6 14 -1.3898 0.0036
-10 -6 15 1.0859 0.0209
-10 -6 16 -0.4571 -0.0180
-10 -6 17 0.0047 0.0006
-10 -6 18 0.3636 -0.0040
-10 -6 19 -0.3456 0.0280
-10 -6 20 -0.4169 0.0108
-10 -5 1 -1.7672 -0.0633
-10 -5 2 -0.0493 0.0596
-10 -5 3 2.2585 -0.0335
-10 -5 4 -2.0021 0.0220
-10 -5 5 -0.7752 -0.0237
-10 -5 6 3.6980 0.0169
-10 -5 7 -4.7047 0.0060
-10 -5 8 2.7027 -0.0245
-10 -5 9 0.7223 0.0094
-10 -5 10 -2.0525 0.0082
-10 -5 11 0.6262 0.0126
-10 -5 12 1.3223 -0.0278
-10 -5 13 -2.3613 0.0068
-10 -5 14 2.1168 0.0094
-10 -5 15 -0.9413 -0.0045
-10 -5 16 0.0944 -0.0088
-10 -5 17 0.0197 0.0082
-10 -5 18 0.1058 0.0185
-10 -5 19 -0.6112 -0.0030
-10 -5 20 1.2736 -0.0663
-10 -4 1 0.7143 0.0868
-10 -4 2 1.9988 -0.0581
-10 -4 3 -2.7056 0.0252
-10 -4 4 0.0177 -0.0185
-10 -4 5 3.5318 0.0161
-10 -4 6 -5.0667 -0.0020
-10 -4 7 3.3497 -0.0102
-10 -4 8 0.0283 0.0067
-10 -4 9 -1.4490 -0.0020
-10 -4 10 0.1029 0.0124
-10 -4 11 1.7043 -0.0140
-10 -4 12 -2.8112 -0.0016
-10 -4 13 2.8781 0.0066
-10 -4 14 -1.4121 -0.0034
-10 -4 15 -0.1468 -0.0014
-10 -4 16 0.0813 0.0097
-10 -4 17 0.7168 0.0047
-10 -4 18 -1.0393 -0.0129
-10 -4 19 1.2387 -0.0333
-10 -4 20 -1.2569 0.0543
-10 -3 1 1.4855 -0.0593
-10 -3 2 -3.1757 0.0100
-10 -3 3 0.9729 0.0082
-10 -3 4 2.9575 0.0004
-10 -3 5 -5.1700 -0.0020
-10 -3 6 4.0286 -0.0014
-10 -3 7 -0.6659 -0.0007
-10 -3 8 -1.2129 -0.0001
-10 -3 9 0.0719 0.0051
-10 -3 10 1.6835 0.0019
-10 -3 11 -2.6919 -0.0138
-10 -3 12 3.1376 0.0095
-10 -3 13 -1.9141 -0.0075
-10 -3 14 -0.4309 0.0149
-10 -3 15 0.7911 -0.0037
-10 -3 16 0.9320 -0.0042
-10 -3 17 -1.7124 -0.0114
-10 -3 18 1.1269 -0.0018
-10 -3 19 -0.8842 0.0326
-10 -3 20 0.6493 -0.0062
-10 -2 1 -3.2499 -0.0180
-10 -2 2 1.7733 0.0497
-10 -2 3 2.1580 -0.0340
-10 -2 4 -4.9181 0.0108
-10 -2 5 4.6075 -0.0025
-10 -2 6 -1.5152 -0.0003
-10 -2 7 -1.1461 0.0017
-10 -2 8 0.6355 -0.0037
-10 -2 9 1.2354 0.0128
-10 -2 10 -2.2745 -0.0195
-10 -2 11 2.9502 0.0113
-10 -2 12 -2.4078 -0.0095
-10 -2 13 -0.2914 0.0243
-10 -2 14 1.7860 -0.0192
-10 -2 15 0.3011 -0.0025
-10 -2 16 -2.2587 -0.0036
-10 -2 17 1.2967 0.0138
-10 -2 18 -0.1898 0.0090
-10 -2 19 0.4790 -0.0143
-10 -2 20 -0.1528 -0.0344
-10 -1 1 2.3039 0.0828
-10 -1 2 1.3275 -0.0715
-10 -1 3 -4.3604 0.0306
-10 -1 4 4.8563 -0.0057
-10 -1 5 -2.4129 0.0039
-10 -1 6 -0.9282 -0.0046
-10 -1 7 1.5280 -0.0050
-10 -1 8 0.3932 0.0160
-10 -1 9 -1.8515 -0.0148
-10 -1 10 2.6319 0.0061
-10 -1 11 -2.7832 -0.0077
-10 -1 12 0.4604 0.0200
-10 -1 13 2.2978 -0.0194
-10 -1 14 -0.9906 0.0019
-10 -1 15 -2.1702 0.0008
-10 -1 16 1.8199 0.0138
-10 -1 17 0.2978 -0.0055
-10 -1 18 -0.1206 -0.0164
-10 -1 19 -0.5727 -0.0115
-10 -1 20 -0.1284 0.0779
-10 0 1 0.4658 -0.0872
-10 0 2 -3.5987 0.0426
-10 0 3 4.6945 0.0012
-10 0 4 -3.0773 -0.0054
-10 0 5 -0.4590 -0.0086
-10 0 6 2.2991 0.0022
-10 0 7 -0.6852 0.0125
-10 0 8 -1.4990 -0.0051
-10 0 9 2.4961 -0.0056
-10 0 10 -2.9689 -0.0036
-10 0 11 1.5097 0.0109
-10 0 12 1.8325 -0.0029
-10 0 13 -2.1548 -0.0032
-10 0 14 -1.3131 0.0000
-10 0 15 2.3714 0.0080
-10 0 16 0.1260 -0.0074
-10 0 17 -0.8536 -0.0123
-10 0 18 -0.4993 0.0086
-10 0 19 0.4704 0.0542
-10 1 1 -2.6394 0.0357
-10 1 2 4.2314 0.0213
-10 1 3 -3.3607 -0.0377
-10 1 4 0.1064 0.0074
-10 1 5 2.6393 0.0072
-10 1 6 -1.7206 0.0063
-10 1 7 -1.1130 0.0006
-10 1 8 2.6041 -0.0166
-10 1 9 -2.9963 0.0017
-10 1 10 2.2830 0.0079
-10 1 11 0.6551 0.0135
-10 1 12 -2.4650 -0.0181
-10 1 13 -0.1285 -0.0002
-10 1 14 2.5349 0.0049
-10 1 15 -0.6994 -0.0010
-10 1 16 -1.1667 -0.0072
-10 1 17 0.1512 0.0145
-10 1 18 0.6339 0.0210
-10 1 19 -0.1740 -0.0749
-10 2 1 3.6036 0.0447
-10 2 2 -3.3810 -0.0793
-10 2 3 0.6095 0.0451
-10 2 4 2.5290 -0.0007
-10 2 5 -2.4572 0.0007
-10 2 6 -0.6005 -0.0011
-10 2 7 2.7661 -0.0182
-10 2 8 -2.9568 0.0076
-10 2 9 2.4197 0.0106
-10 2 10 -0.4282 0.0138
-10 2 11 -1.9016 -0.0285
-10 2 12 0.7481 0.0032
-10 2 13 2.1822 0.0050
-10 2 14 -1.7125 0.0063
-10 2 15 -0.7093 -0.0061
-10 2 16 0.8798 0.0088
-10 2 17 0.1359 -0.0006
-10 2 18 -0.2460 -0.0317
-10 2 19 0.1133 0.0397
-10 3 1 -3.3451 -0.1031
-10 3 2 1.0683 0.0810
-10 3 3 2.1060 -0.0167
-10 3 4 -2.7994 -0.0062
-10 3 5 0.0187 -0.0024
-10 3 6 2.7495 -0.0093
-10 3 7 -2.9283 0.0110
-10 3 8 2.0301 0.0098
-10 3 9 -0.7777 0.0012
-10 3 10 -1.1094 -0.0222
-10 3 11 1.0574 0.0050
-10 3 12 1.5211 0.0054
-10 3 13 -2.3600 0.0096
-10 3 14 0.3243 -0.0084
-10 3 15 1.0298 0.0025
-10 3 16 -0.6018 -0.0058
-10 3 17 -0.0016 -0.0004
-10 3 18 0.0686 0.0003
-10 4 1 1.5703 0.0866
-10 4 2 1.4833 -0.0225
-10 4 3 -2.7900 -0.0214
-10 4 4 0.6510 0.0099
-10 4 5 2.4594 -0.0006
-10 4 6 -2.9489 0.0082
-10 4 7 1.5549 0.0017
-10 4 8 -0.4222 -0.0071
-10 4 9 -0.7317 -0.0049
-10 4 10 1.0595 0.0001
-10 4 11 0.8172 0.0050
-10 4 12 -2.3867 0.0083
-10 4 13 1.3345 -0.0088
-10 4 14 0.4145 0.0012
-10 4 15 -0.8562 -0.0047
-10 4 16 0.2976 0.0083
-10 4 17 0.1022 -0.0203
-10 4 18 0.4651 0.0340
-10 5 1 0.7539 -0.0056
-10 5 2 -2.5042 -0.0477
-10 5 3 1.1906 0.0414
-10 5 4 1.9479 -0.0061
-10 5 5 -3.0212 0.0002
-10 5 6 1.4148 -0.0051
-10 5 7 0.0740 -0.0022
-10 5 8 -0.8339 0.0063
-10 5 9 1.1280 -0.0078
-10 5 10 0.1594 0.0049
-10 5 11 -1.9073 0.0045
-10 5 12 1.8115 -0.0032
-10 5 13 -0.5119 0.0010
-10 5 14 -0.3061 -0.0063
-10 5 15 0.1896 0.0041
-10 5 16 0.2440 -0.0142
-10 5 17 0.3120 0.0350
-10 5 18 -1.2714 -0.0238
-10 6 1 -2.0354 -0.0751
-10 6 2 1.5360 0.0799
-10 6 3 1.3275 -0.0284
-10 6 4 -3.0965 -0.0074
-10 6 5 1.7530 0.0004
-10 6 6 0.1526 0.0055
-10 6 7 -0.9722 0.0038
-10 6 8 1.2964 -0.0098
-10 6 9 -0.4717 0.0041
-10 6 10 -1.1938 0.0006
-10 6 11 1.6972 0.0069
-10 6 12 -1.1163 -0.0041
-10 6 13 0.6460 -0.0095
-10 6 14 -0.5005 0.0005
-10 6 15 0.5785 0.0039
-10 6 16 -0.0459 0.0163
-10 6 17 -1.0978 -0.0058
-10 7 1 1.6255 0.1006
-10 7 2 0.7146 -0.0510
-10 7 3 -3.0616 -0.0125
-10 7 4 2.4003 0.0203
-10 7 5 -0.3313 0.0000
-10 7 6 -0.7367 -0.0022
-10 7 7 1.2733 -0.0040
-10 7 8 -0.9909 0.0009
-10 7 9 -0.4636 -0.0016
-10 7 10 1.2977 0.0158
-10 7 11 -1.1703 -0.0130
-10 7 12 1.2799 -0.0092
-10 7 13 -1.3955 0.0011
-10 7 14 1.1222 0.0164
-10 7 15 -0.4255 -0.0030
-10 7 16 -0.6323 0.0168
-10 8 1 0.2146 -0.0523
-10 8 2 -2.7883 -0.0209
-10 8 3 3.0089 0.0473
-10 8 4 -1.1218 -0.0210
-10 8 5 -0.1490 0.0011
-10 8 6 0.8651 0.0015
-10 8 7 -1.1894 -0.0040
-10 8 8 0.1502 -0.0011
-10 8 9 0.9176 0.0193
-10 8 10 -0.9513 -0.0189
-10 8 11 1.2512 -0.0060
-10 8 12 -1.8602 0.0025
-10 8 13 1.6827 0.0190
-10 8 14 -0.7755 -0.0082
-10 8 15 -0.2079 0.0246
-10 8 16 0.3501 -0.0867
-10 9 1 -2.2390 -0.0381
-10 9 2 3.2466 0.0733
-10 9 3 -1.8457 -0.0447
-10 9 4 0.4435 0.0108
-10 9 5 0.2828 0.0016
-10 9 6 -0.9759 -0.0072
-10 9 7 0.5347 0.0017
-10 9 8 0.6336 0.0163
-10 9 9 -0.8309 -0.0172
-10 9 10 0.8389 -0.0054
-10 9 11 -1.5835 0.0035
-10 9 12 1.9255 0.0175
-10 9 13 -1.1390 -0.0028
-10 9 14 0.0534 0.0115
-10 9 15 0.1059 -0.0914
-10 10 1 2.9678 0.0915
-10 10 2 -2.2642 -0.0583
-10 10 3 0.7662 0.0120
-10 10 4 -0.0270 0.0043
-10 10 5 -0.5831 -0.0091
-10 10 6 0.6149 0.0056
-10 10 7 0.3893 0.0090
-10 10 8 -0.8742 -0.0095
-10 10 9 0.5463 -0.0098
-10 10 10 -0.8426 0.0070
-10 10 11 1.6403 0.0160
-10 10 12 -1.4804 0.0003
-10 10 13 0.3099 -0.0091
-10 10 14 0.1919 -0.0699
-10 11 1 -2.3456 -0.0592
-10 11 2 0.8634 -0.0021
-10 11 3 0.1645 0.0227
-10 11 4 -0.4429 -0.0176
-10 11 5 0.4580 0.0096
-10 11 6 0.2009 0.0014
-10 11 7 -0.8789 -0.0010
-10 11 8 0.5624 -0.0145
-10 11 9 -0.1954 0.0122
-10 11 10 0.9436 0.0124
-10 11 11 -1.6233 -0.0040
-10 11 12 0.7188 -0.0176
-10 11 13 0.3959 -0.0390
-10 12 1 0.9935 -0.0198
-10 12 2 0.6146 0.0541
-10 12 3 -0.8020 -0.0398
-10 12 4 0.2924 0.0156
-10 12 5 0.1883 -0.0011
-10 12 6 -0.7263 0.0032
-10 12 7 0.6693 -0.0144
-10 12 8 0.0417 0.0126
-10 12 9 0.1913 0.0067
-10 12 10 -1.3922 -0.0089
-10 12 11 1.1633 -0.0090
-10 12 12 0.3958 -0.0202
-10 12 13 -0.6070 0.0797
-10 13 1 0.8062 0.0760
-10 13 2 -1.4555 -0.0677
-10 13 3 0.3450 0.0253
-10 13 4 0.4185 0.0048
-10 13 5 -0.5812 -0.0021
-10 13 6 0.6083 -0.0090
-10 13 7 -0.0124 0.0046
-10 13 8 -0.3077 0.0052
-10 13 9 -0.7986 -0.0066
-10 13 10 1.3143 0.0037
-10 13 11 0.1310 -0.0209
-10 13 12 -0.9432 0.0554
-10 14 1 -1.8819 -0.0787
-10 14 2 0.6297 0.0346
-10 14 3 0.7838 0.0171
-10 14 4 -0.7182 -0.0199
-10 14 5 0.4188 -0.0000
-10 14 6 -0.0607 -0.0064
-10 14 7 -0.4906 0.0128
-10 14 8 -0.0701 -0.0006
-10 14 9 0.9586 0.0047
-10 14 10 -0.1418 -0.0300
-10 15 1 0.9195 0.0329
-10 15 2 1.0697 0.0284
-10 15 3 -1.2050 -0.0464
-10 15 4 0.3755 0.0131
-10 15 5 0.0235 -0.0107
-10 15 6 -0.4894 0.0242
-10 15 7 0.5016 -0.0003
-10 15 8 0.2319 -0.0070
-10 15 9 -0.1395 -0.0308
-10 16 1 1.1198 0.0326
-10 16 2 -1.7996 -0.0683
-10 16 3 0.6567 0.0312
-10 16 4 0.1291 -0.0058
-10 16 5 -0.4507 0.0261
-10 16 6 0.7415 -0.0080
-10 16 7 -0.4732 -0.0188
-10 16 8 0.1564 -0.0182
-10 17 1 -2.1404 -0.0703
-10 17 2 1.1409 0.0483
-10 17 3 0.1102 0.0004
-10 17 4 -0.4329 0.0122
-10 17 5 0.6634 -0.0146
-10 17 6 -0.8074 -0.0196
-10 18 1 1.5214 0.0529
-10 18 2 -0.0337 -0.0001
-10 18 3 -0.4374 -0.0093
-10 18 4 0.4163 -0.0104
-10 19 1 -0.1853 -0.0057
-10 19 2 -0.4626 -0.0236
-9 -15 4 -0.9435 0.1135
-9 -15 5 1.7836 -0.0701
-9 -15 6 -1.6133 0.0469
-9 -15 7 -0.2200 0.0161
-9 -15 8 0.5332 -0.0845
-9 -15 9 0.3609 0.0544
-9 -15 10 -0.1748 0.0440
-9 -15 11 0.2518 -0.0905
-9 -15 12 -0.5513 0.0422
-9 -15 13 -0.5258 0.0187
-9 -14 1 -0.8318 0.0287
-9 -14 2 1.6381 -0.1207
-9 -14 3 -1.1382 0.1212
-9 -14 4 1.6463 -0.0783
-9 -14 5 -2.2217 0.0643
-9 -14 6 0.5441 -0.0204
-9 -14 7 0.9035 -0.0579
-9 -14 8 -0.4567 0.0697
-9 -14 9 -0.0155 -0.0002
-9 -14 10 0.5753 -0.0639
-9 -14 11 -0.9314 0.0483
-9 -14 12 -0.5233 0.0195
-9 -14 13 1.3185 -0.0155
-9 -14 14 0.1122 -0.0598
-9 -14 15 -0.2192 0.0405
-9 -13 1 2.0121 -0.0880
-9 -13 2 -1.5521 0.1124
-9 -13 3 1.3875 -0.0752
-9 -13 4 -2.3129 0.0648
-9 -13 5 1.2651 -0.0449
-9 -13 6 1.0105 -0.0178
-9 -13 7 -1.5036 0.0502
-9 -13 8 0.6633 -0.0228
-9 -13 9 0.6412 -0.0225
-9 -13 10 -1.3925 0.0339
-9 -13 11 -0.2698 0.0142
-9 -13 12 1.8655 -0.0353
-9 -13 13 -0.5466 -0.0325
-9 -13 14 -0.2728 0.0459
-9 -13 15 -1.0055 0.0579
-9 -13 16 0.8424 -0.0885
-9 -12 1 -1.9776 0.0888
-9 -12 2 1.3274 -0.0667
-9 -12 3 -2.0772 0.0538
-9 -12 4 1.7203 -0.0492
-9 -12 5 0.8545 0.0128
-9 -12 6 -2.4139 0.0130
-9 -12 7 1.6307 -0.0102
-9 -12 8 0.3730 0.0018
-9 -12 9 -1.7682 0.0100
-9 -12 10 0.3209 0.0063
-9 -12 11 2.0460 -0.0343
-9 -12 12 -1.4869 -0.0022
-9 -12 13 0.1292 0.0313
-9 -12 14 -0.8032 0.0450
-9 -12 15 0.8870 -0.0937
-9 -12 16 0.1561 0.0085
-9 -12 17 0.4267 0.0617
-9 -12 18 -1.2487 -0.0134
-9 -11 1 1.4998 -0.0541
-9 -11 2 -1.8343 0.0385
-9 -11 3 1.9027 -0.0349
-9 -11 4 0.5170 0.0187
-9 -11 5 -2.9277 -0.0119
-9 -11 6 2.5388 0.0172
-9 -11 7 -0.0815 -0.0013
-9 -11 8 -1.9534 -0.0075
-9 -11 9 1.0903 0.0019
-9 -11 10 1.6077 -0.0139
-9 -11 11 -2.2507 0.0073
-9 -11 12 1.0890 0.0111
-9 -11 13 -0.8429 0.0325
-9 -11 14 0.5073 -0.0752
-9 -11 15 0.5116 0.0190
-9 -11 16 0.0467 0.0489
-9 -11 17 -1.2298 -0.0238
-9 -11 18 0.4359 -0.0247
-9 -10 1 -1.7391 0.0237
-9 -10 2 1.9159 -0.0106
-9 -10 3 0.0989 -0.0003
-9 -10 4 -2.9593 -0.0064
-9 -10 5 3.1442 0.0271
-9 -10 6 -0.5350 -0.0134
-9 -10 7 -1.9755 -0.0134
-9 -10 8 1.7704 0.0053
-9 -10 9 0.7135 0.0070
-9 -10 10 -2.4321 -0.0057
-9 -10 11 2.2866 0.0025
-9 -10 12 -1.4908 0.0225
-9 -10 13 0.0954 -0.0427
-9 -10 14 1.3631 0.0087
-9 -10 15 -0.8611 0.0329
-9 -10 16 -0.6578 -0.0215
-9 -10 17 0.3583 -0.0075
-9 -10 18 0.8561 -0.0049
-9 -10 19 -0.6511 0.0291
-9 -9 1 1.8347 0.0118
-9 -9 2 -0.2778 -0.0304
-9 -9 3 -2.5826 0.0237
-9 -9 4 3.3647 0.0066
-9 -9 5 -0.9232 -0.0112
-9 -9 6 -1.9016 -0.0153
-9 -9 7 2.2128 0.0155
-9 -9 8 -0.1957 0.0105
-9 -9 9 -2.0555 -0.0209
-9 -9 10 3.2131 0.0076
-9 -9 11 -2.6704 0.0144
-9 -9 12 0.1850 -0.0138
-9 -9 13 2.2844 -0.0146
-9 -9 14 -2.0643 0.0257
-9 -9 15 0.2271 -0.0098
-9 -9 16 0.0900 0.0034
-9 -9 17 0.8823 -0.0200
-9 -9 18 -0.8503 0.0360
-9 -9 19 0.1544 -0.0147
-9 -8 1 -0.4993 -0.0526
-9 -8 2 -1.9979 0.0563
-9 -8 3 3.2313 -0.0284
-9 -8 4 -1.2801 0.0076
-9 -8 5 -1.7241 -0.0191
-9 -8 6 2.4633 0.0259
-9 -8 7 -0.8103 -0.0028
-9 -8 8 -1.5283 -0.0205
-9 -8 9 3.6183 0.0144
-9 -8 10 -3.8922 0.0081
-9 -8 11 0.9408 -0.0014
-9 -8 12 2.6826 -0.0301
-9 -8 13 -3.0753 0.0260
-9 -8 14 1.0022 0.0023
-9 -8 15 -0.0251 0.0029
-9 -8 16 0.6189 -0.0284
-9 -8 17 -0.7124 0.0371
-9 -8 18 0.1108 -0.0198
-9 -8 19 -0.2407 0.0003
-9 -8 20 0.7544 -0.0257
-9 -7 1 -1.4404 0.0703
-9 -7 2 2.8521 -0.0507
-9 -7 3 -1.6152 0.0224
-9 -7 4 -1.3761 -0.0179
-9 -7 5 2.6384 0.0258
-9 -7 6 -1.2017 -0.0162
-9 -7 7 -1.1975 -0.0073
-9 -7 8 3.6709 0.0142
-9 -7 9 -4.7022 0.0034
-9 -7 10 2.0153 -0.0038
-9 -7 11 2.2925 -0.0243
-9 -7 12 -3.4320 0.0221
-9 -7 13 1.3209 0.0094
-9 -7 14 0.3003 -0.0043
-9 -7 15 -0.1403 -0.0244
-9 -7 16 -0.1495 0.0295
-9 -7 17 -0.1660 -0.0148
-9 -7 18 0.0088 0.0044
-9 -7 19 0.6608 -0.0267
-9 -7 20 -0.4547 0.0433
-9 -6 1 2.3814 -0.0466
-9 -6 2 -1.8764 0.0140
-9 -6 3 -0.8429 0.0016
-9 -6 4 2.7768 0.0063
-9 -6 5 -1.6723 -0.0126
-9 -6 6 -0.9971 0.0013
-9 -6 7 3.6600 0.0112
-9 -6 8 -5.0450 -0.0023
-9 -6 9 2.9262 -0.0087
-9 -6 10 1.3717 -0.0037
-9 -6 11 -3.0308 0.0068
-9 -6 12 1.0934 0.0130
-9 -6 13 1.0247 -0.0100
-9 -6 14 -1.3816 -0.0121
-9 -6 15 0.8843 0.0146
-9 -6 16 -0.6409 -0.0047
-9 -6 17 0.3585 0.0003
-9 -6 18 0.3136 -0.0187
-9 -6 19 -0.2896 0.0376
-9 -6 20 -0.6971 0.0179
-9 -5 1 -2.0111 -0.0141
-9 -5 2 -0.2124 0.0400
-9 -5 3 2.8174 -0.0317
-9 -5 4 -2.4037 0.0104
-9 -5 5 -0.5671 -0.0050
-9 -5 6 3.6191 0.0138
-9 -5 7 -5.1612 -0.0117
-9 -5 8 3.5106 -0.0047
-9 -5 9 0.3958 0.0124
-9 -5 10 -2.2163 -0.0124
-9 -5 11 0.5325 0.0156
-9 -5 12 1.8111 -0.0089
-9 -5 13 -2.7207 -0.0012
-9 -5 14 2.2499 -0.0014
-9 -5 15 -1.2965 0.0030
-9 -5 16 0.6126 -0.0023
-9 -5 17 -0.1376 -0.0054
-9 -5 18 0.1138 0.0249
-9 -5 19 -0.9665 0.0054
-9 -5 20 1.5769 -0.0771
-9 -4 1 0.3898 0.0765
-9 -4 2 2.6769 -0.0717
-9 -4 3 -3.2777 0.0391
-9 -4 4 0.3243 -0.0179
-9 -4 5 3.3183 0.0194
-9 -4 6 -5.2155 -0.0217
-9 -4 7 3.9589 0.0078
-9 -4 8 -0.4022 0.0122
-9 -4 9 -1.4962 -0.0213
-9 -4 10 0.0607 0.0150
-9 -4 11 2.2740 -0.0013
-9 -4 12 -3.6160 0.0009
-9 -4 13 3.5501 -0.0113
-9 -4 14 -2.1252 0.0047
-9 -4 15 0.6786 0.0043
-9 -4 16 -0.3164 0.0016
-9 -4 17 0.6277 0.0073
-9 -4 18 -1.1785 -0.0047
-9 -4 19 1.6194 -0.0460
-9 -4 20 -1.2836 0.0520
-9 -3 1 2.3157 -0.0894
-9 -3 2 -3.9963 0.0535
-9 -3 3 1.5382 -0.0191
-9 -3 4 2.5884 0.0134
-9 -3 5 -5.1329 -0.0208
-9 -3 6 4.4669 0.0166
-9 -3 7 -1.1462 0.0020
-9 -3 8 -1.1237 -0.0164
-9 -3 9 0.0800 0.0090
-9 -3 10 2.1754 0.0087
-9 -3 11 -3.7623 -0.0053
-9 -3 12 4.3236 -0.0116
-9 -3 13 -3.0225 0.0021
-9 -3 14 0.7210 0.0163
-9 -3 15 0.0413 -0.0040
-9 -3 16 0.8384 -0.0055
-9 -3 17 -1.4409 -0.0045
-9 -3 18 1.2668 -0.0151
-9 -3 19 -0.9533 0.0340
-9 -3 20 0.4302 0.0150
-9 -2 1 -4.3131 0.0419
-9 -2 2 2.7168 0.0007
-9 -2 3 1.5363 -0.0151
-9 -2 4 -4.7786 0.0013
-9 -2 5 4.9740 0.0102
-9 -2 6 -2.0201 -0.0030
-9 -2 7 -0.9481 -0.0085
-9 -2 8 0.7027 0.0017
-9 -2 9 1.4693 0.0157
-9 -2 10 -3.2661 -0.0126
-9 -2 11 4.3880 -0.0050
-9 -2 12 -3.7629 -0.0021
-9 -2 13 1.0190 0.0231
-9 -2 14 0.7392 -0.0140
-9 -2 15 0.3530 -0.0066
-9 -2 16 -1.6205 0.0020
-9 -2 17 1.0062 -0.0002
-9 -2 18 -0.1673 0.0146
-9 -2 19 0.1859 0.0035
-9 -2 20 0.1176 -0.0563
-9 -1 1 3.5868 0.0326
-9 -1 2 0.4113 -0.0584
-9 -1 3 -4.1638 0.0413
-9 -1 4 5.2676 -0.0107
-9 -1 5 -2.9642 0.0021
-9 -1 6 -0.6626 -0.0086
-9 -1 7 1.6529 0.0012
-9 -1 8 0.2852 0.0157
-9 -1 9 -2.4648 -0.0139
-9 -1 10 3.9815 0.0008
-9 -1 11 -4.1460 -0.0063
-9 -1 12 1.6561 0.0202
-9 -1 13 1.2024 -0.0144
-9 -1 14 -0.7376 -0.0016
-9 -1 15 -1.3896 0.0056
-9 -1 16 1.1579 -0.0022
-9 -1 17 0.4204 0.0046
-9 -1 18 -0.4097 -0.0029
-9 -1 19 -0.1314 -0.0281
-9 -1 20 -0.2346 0.0779
-9 0 1 -0.6503 -0.0922
-9 0 2 -3.3941 0.0800
-9 0 3 5.2368 -0.0325
-9 0 4 -3.7232 0.0062
-9 0 5 -0.1478 -0.0113
-9 0 6 2.4616 0.0083
-9 0 7 -1.0880 0.0090
-9 0 8 -1.6341 -0.0091
-9 0 9 3.5387 0.0001
-9 0 10 -4.1685 -0.0085
-9 0 11 2.3832 0.0138
-9 0 12 0.9917 -0.0027
-9 0 13 -1.7914 -0.0020
-9 0 14 -0.6248 0.0033
-9 0 15 1.5648 -0.0099
-9 0 16 0.2382 0.0063
-9 0 17 -0.9674 -0.0018
-9 0 18 -0.0659 -0.0033
-9 0 19 0.3369 0.0470
-9 0 20 -0.0606 -0.1011
-9 1 1 -2.4934 0.0942
-9 1 2 4.9305 -0.0393
-9 1 3 -4.1269 -0.0055
-9 1 4 0.4601 0.0006
-9 1 5 2.8042 0.0108
-9 1 6 -2.2861 0.0021
-9 1 7 -0.8728 -0.0049
-9 1 8 3.3273 -0.0053
-9 1 9 -4.0237 -0.0055
-9 1 10 2.8155 0.0116
-9 1 11 0.2401 0.0078
-9 1 12 -2.1316 -0.0097
-9 1 13 0.3294 -0.0001
-9 1 14 1.8076 -0.0127
-9 1 15 -0.7000 0.0131
-9 1 16 -0.9813 0.0032
-9 1 17 0.3698 0.0040
-9 1 18 0.6490 0.0088
-9 1 19 -0.5465 -0.0714
-9 1 20 0.3082 0.1011
-9 2 1 4.4103 -0.0254
-9 2 2 -4.2280 -0.0337
-9 2 3 0.9904 0.0352
-9 2 4 2.6672 -0.0049
-9 2 5 -3.0429 0.0026
-9 2 6 -0.1798 -0.0075
-9 2 7 3.2913 -0.0069
-9 2 8 -3.9204 0.0024
-9 2 9 2.7626 0.0124
-9 2 10 -0.4585 0.0043
-9 2 11 -1.6594 -0.0136
-9 2 12 0.9148 -0.0011
-9 2 13 1.6596 -0.0088
-9 2 14 -1.8134 0.0164
-9 2 15 -0.2775 0.0075
-9 2 16 0.8407 -0.0038
-9 2 17 0.3864 -0.0135
-9 2 18 -0.9623 -0.0252
-9 2 19 0.3888 0.0702
-9 3 1 -4.1663 -0.0631
-9 3 2 1.4231 0.0783
-9 3 3 2.2242 -0.0371
-9 3 4 -3.3175 0.0106
-9 3 5 0.4558 -0.0135
-9 3 6 3.1915 -0.0002
-9 3 7 -3.9166 0.0100
-9 3 8 2.3688 0.0083
-9 3 9 -0.6018 -0.0094
-9 3 10 -0.9126 -0.0036
-9 3 11 0.8959 -0.0028
-9 3 12 1.2523 -0.0027
-9 3 13 -2.4555 0.0127
-9 3 14 0.7891 0.0095
-9 3 15 0.9087 -0.0136
-9 3 16 -0.2675 -0.0156
-9 3 17 -0.9907 0.0079
-9 3 18 0.6224 0.0248
-9 3 19 0.5535 -0.0206
-9 4 1 1.8258 0.1034
-9 4 2 1.6288 -0.0658
-9 4 3 -3.2382 0.0158
-9 4 4 1.0373 -0.0090
-9 4 5 2.8383 0.0061
-9 4 6 -3.9225 0.0119
-9 4 7 1.9639 -0.0027
-9 4 8 -0.2129 -0.0168
-9 4 9 -0.5056 0.0138
-9 4 10 0.5659 -0.0087
-9 4 11 0.8203 0.0014
-9 4 12 -2.3878 0.0059
-9 4 13 1.6139 0.0107
-9 4 14 0.4601 -0.0161
-9 4 15 -0.7599 -0.0099
-9 4 16 -0.6341 0.0160
-9 4 17 0.8368 -0.0046
-9 4 18 0.6666 0.0136
-9 5 1 0.9739 -0.0706
-9 5 2 -2.9445 0.0067
-9 5 3 1.5529 0.0175
-9 5 4 2.2038 -0.0048
-9 5 5 -3.8235 0.0107
-9 5 6 1.8102 -0.0136
-9 5 7 0.2436 -0.0091
-9 5 8 -0.5553 0.0219
-9 5 9 0.3849 -0.0147
-9 5 10 0.4077 0.0026
-9 5 11 -1.8142 0.0016
-9 5 12 1.8386 0.0114
-9 5 13 -0.1947 -0.0119
-9 5 14 -0.6904 -0.0086
-9 5 15 -0.2608 0.0091
-9 5 16 0.8569 -0.0063
-9 5 17 0.4663 0.0272
-9 5 18 -1.3674 -0.0293
-9 6 1 -2.5286 -0.0160
-9 6 2 1.9458 0.0605
-9 6 3 1.3948 -0.0394
-9 6 4 -3.5736 0.0152
-9 6 5 1.9720 -0.0155
-9 6 6 0.3049 0.0038
-9 6 7 -0.6708 0.0137
-9 6 8 0.4745 -0.0127
-9 6 9 -0.0918 0.0010
-9 6 10 -1.0626 0.0015
-9 6 11 1.5850 0.0101
-9 6 12 -0.6606 -0.0061
-9 6 13 -0.1708 -0.0128
-9 6 14 -0.2438 0.0024
-9 6 15 0.7353 0.0077
-9 6 16 0.2021 0.0178
-9 6 17 -1.2245 -0.0155
-9 7 1 2.1380 0.0964
-9 7 2 0.5799 -0.0814
-9 7 3 -3.1878 0.0280
-9 7 4 2.3486 -0.0066
-9 7 5 -0.1518 0.0041
-9 7 6 -0.4387 0.0024
-9 7 7 0.5450 -0.0027
-9 7 8 -0.6623 -0.0032
-9 7 9 -0.3233 0.0030
-9 7 10 1.2328 0.0063
-9 7 11 -0.8524 -0.0011
-9 7 12 0.3591 -0.0165
-9 7 13 -0.5792 0.0015
-9 7 14 0.7032 0.0185
-9 7 15 0.0575 0.0022
-9 7 16 -0.8632 0.0069
-9 7 17 0.3451 -0.0589
-9 8 1 -0.0839 -0.1015
-9 8 2 -2.6943 0.0375
-9 8 3 2.7651 0.0095
-9 8 4 -0.9302 -0.0155
-9 8 5 0.1666 0.0070
-9 8 6 0.3019 0.0033
-9 8 7 -1.0650 -0.0073
-9 8 8 0.3298 0.0027
-9 8 9 1.0262 0.0029
-9 8 10 -1.0052 0.0035
-9 8 11 0.6274 -0.0171
-9 8 12 -0.9233 0.0024
-9 8 13 0.8979 0.0189
-9 8 14 -0.0651 -0.0021
-9 8 15 -0.5709 0.0182
-9 8 16 0.1623 -0.0916
-9 9 1 -2.1173 0.0288
-9 9 2 3.0390 0.0306
-9 9 3 -1.7470 -0.0459
-9 9 4 0.8382 0.0305
-9 9 5 -0.1706 -0.0056
-9 9 6 -1.0791 -0.0063
-9 9 7 0.7955 0.0002
-9 9 8 0.9232 0.0030
-9 9 9 -1.3197 0.0071
-9 9 10 0.7616 -0.0167
-9 9 11 -1.0000 0.0020
-9 9 12 1.2061 0.0144
-9 9 13 -0.4011 0.0060
-9 9 14 -0.3678 0.0080
-9 9 15 0.0957 -0.0982
-9 10 1 3.0318 0.0538
-9 10 2 -2.4044 -0.0730
-9 10 3 1.2987 0.0564
-9 10 4 -0.4854 -0.0235
-9 10 5 -0.7985 -0.0000
-9 10 6 0.9449 -0.0021
-9 10 7 0.7808 0.0053
-9 10 8 -1.6849 0.0078
-9 10 9 1.0264 -0.0165
-9 10 10 -0.8989 0.0013
-9 10 11 1.4067 0.0116
-9 10 12 -1.0077 0.0142
-9 10 13 -0.0188 -0.0143
-9 10 14 0.2225 -0.0751
-9 10 15 0.1609 0.1243
-9 11 1 -2.8100 -0.0871
-9 11 2 1.5391 0.0664
-9 11 3 -0.3744 -0.0309
-9 11 4 -0.6041 0.0023
-9 11 5 0.7804 0.0003
-9 11 6 0.5946 0.0049
-9 11 7 -1.8005 0.0057
-9 11 8 1.4280 -0.0140
-9 11 9 -0.9253 0.0008
-9 11 10 1.4212 0.0109
-9 11 11 -1.6432 0.0131
-9 11 12 0.6268 -0.0281
-9 11 13 0.3256 -0.0392
-9 11 14 -0.2159 0.1037
-9 12 1 1.7375 0.0577
-9 12 2 0.0174 -0.0157
-9 12 3 -0.8042 -0.0118
-9 12 4 0.5184 0.0120
-9 12 5 0.5094 -0.0011
-9 12 6 -1.5411 0.0037
-9 12 7 1.6733 -0.0072
-9 12 8 -1.2083 -0.0034
-9 12 9 1.3658 0.0109
-9 12 10 -1.9623 0.0053
-9 12 11 1.3701 -0.0224
-9 12 12 0.1495 -0.0147
-9 12 13 -0.6171 0.0704
-9 13 1 0.2561 0.0117
-9 13 2 -1.3123 -0.0422
-9 13 3 0.4390 0.0341
-9 13 4 0.6285 -0.0112
-9 13 5 -1.1328 0.0032
-9 13 6 1.5166 0.0016
-9 13 7 -1.5398 -0.0139
-9 13 8 1.3705 0.0139
-9 13 9 -1.8008 -0.0004
-9 13 10 1.7773 -0.0053
-9 13 11 -0.2914 -0.0143
-9 13 12 -0.7643 0.0442
-9 14 1 -1.6935 -0.0697
-9 14 2 0.6328 0.0597
-9 14 3 0.8755 -0.0212
-9 14 4 -0.9532 0.0005
-9 14 5 1.0689 0.0092
-9 14 6 -1.6090 -0.0267
-9 14 7 1.4133 0.0224
-9 14 8 -1.2750 -0.0007
-9 14 9 1.5522 0.0059
-9 14 10 -0.6992 -0.0297
-9 14 11 -0.5448 0.0374
-9 15 1 0.9145 0.0733
-9 15 2 1.0617 -0.0276
-9 15 3 -1.1853 -0.0079
-9 15 4 0.7170 0.0167
-9 15 5 -1.3334 -0.0332
-9 15 6 1.3625 0.0319
-9 15 7 -0.6564 0.0006
-9 15 8 0.7912 0.0021
-9 15 9 -0.7734 -0.0414
-9 15 10 -0.1038 0.0465
-9 16 1 1.0519 -0.0281
-9 16 2 -1.6753 -0.0194
-9 16 3 0.7617 0.0272
-9 16 4 -0.9133 -0.0296
-9 16 5 1.1396 0.0319
-9 16 6 -0.1848 0.0016
-9 16 7 -0.0984 -0.0115
-9 16 8 -0.4738 -0.0372
-9 17 1 -2.0821 -0.0256
-9 17 2 1.1637 0.0394
-9 17 3 -0.5980 -0.0211
-9 17 4 0.7881 0.0161
-9 17 5 0.0351 0.0066
-9 17 6 -0.6942 -0.0250
-9 17 7 -0.0195 -0.0198
-9 18 1 1.6144 0.0455
-9 18 2 -0.4598 -0.0148
-9 18 3 0.3955 -0.0097
-9 18 4 0.0414 0.0210
-9 18 5 -0.8027 -0.0341
-9 19 1 -0.3983 -0.0121
-9 19 2 0.0077 -0.0321
-9 19 3 -0.0334 0.0413
-8 -16 5 -1.2210 0.1014
-8 -16 6 2.2573 -0.0315
-8 -16 7 -1.1559 -0.0197
-8 -16 8 -0.8990 0.0594
-8 -16 9 0.4145 -0.0535
-8 -16 10 0.5304 -0.0269
-8 -16 11 0.4646 0.0870
-8 -16 12 -0.5846 -0.0479
-8 -16 13 -0.4620 -0.0109
-8 -15 1 0.3349 0.0320
-8 -15 2 -0.9644 0.0555
-8 -15 3 0.9498 -0.1257
-8 -15 4 -1.2238 0.1051
-8 -15 5 2.6526 -0.0395
-8 -15 6 -2.3964 -0.0008
-8 -15 7 -0.1220 0.0343
-8 -15 8 0.8987 -0.0539
-8 -15 9 -0.0092 0.0051
-8 -15 10 0.3165 0.0672
-8 -15 11 -0.2642 -0.0648
-8 -15 12 -0.7485 0.0069
-8 -15 13 0.1606 0.0028
-8 -15 14 0.8630 0.0458
-8 -15 15 -0.4739 -0.0442
-8 -14 1 -1.2482 0.0224
-8 -14 2 1.5162 -0.0968
-8 -14 3 -1.3336 0.0877
-8 -14 4 2.5502 -0.0290
-8 -14 5 -3.2142 0.0010
-8 -14 6 0.9581 0.0136
-8 -14 7 1.1372 -0.0380
-8 -14 8 -1.0325 0.0249
-8 -14 9 0.7087 0.0261
-8 -14 10 0.0200 -0.0463
-8 -14 11 -1.1939 0.0144
-8 -14 12 0.3231 0.0076
-8 -14 13 1.2378 0.0294
-8 -14 14 -0.8225 -0.0540
-8 -14 15 0.3904 -0.0137
-8 -14 16 -0.7044 0.0756
-8 -14 17 -0.1618 -0.0242
-8 -13 1 1.9601 -0.0635
-8 -13 2 -1.6858 0.0647
-8 -13 3 2.2495 -0.0138
-8 -13 4 -3.3673 -0.0079
-8 -13 5 1.8977 0.0054
-8 -13 6 1.0122 -0.0179
-8 -13 7 -2.1386 0.0213
-8 -13 8 1.6625 -0.0028
-8 -13 9 -0.1022 -0.0104
-8 -13 10 -1.5805 0.0045
-8 -13 11 0.5956 0.0090
-8 -13 12 1.6836 0.0061
-8 -13 13 -1.5149 -0.0364
-8 -13 14 0.4892 0.0006
-8 -13 15 -0.6128 0.0668
-8 -13 16 -0.0067 -0.0394
-8 -13 17 0.8231 -0.0345
-8 -13 18 -0.0338 0.0218
-8 -12 1 -2.0710 0.0454
-8 -12 2 2.0900 -0.0084
-8 -12 3 -3.0552 -0.0119
-8 -12 4 2.3937 0.0043
-8 -12 5 0.6351 -0.0037
-8 -12 6 -2.9082 0.0028
-8 -12 7 2.7767 -0.0010
-8 -12 8 -0.6386 0.0104
-8 -12 9 -1.6989 -0.0115
-8 -12 10 0.9865 0.0063
-8 -12 11 1.9159 -0.0047
-8 -12 12 -2.5062 -0.0085
-8 -12 13 1.1087 -0.0013
-8 -12 14 -0.5962 0.0481
-8 -12 15 0.0616 -0.0434
-8 -12 16 0.6616 -0.0199
-8 -12 17 0.2270 0.0287
-8 -12 18 -1.0462 0.0199
-8 -12 19 0.0890 -0.0309
-8 -11 1 2.1292 -0.0131
-8 -11 2 -2.6812 -0.0032
-8 -11 3 2.4759 0.0011
-8 -11 4 0.1955 0.0014
-8 -11 5 -3.1668 -0.0118
-8 -11 6 3.5975 0.0202
-8 -11 7 -1.2603 0.0010
-8 -11 8 -1.5709 -0.0159
-8 -11 9 1.4122 0.0012
-8 -11 10 1.6729 0.0027
-8 -11 11 -3.3708 0.0051
-8 -11 12 2.3466 -0.0097
-8 -11 13 -1.0429 0.0275
-8 -11 14 0.0026 -0.0306
-8 -11 15 0.7222 -0.0039
-8 -11 16 0.2432 0.0188
-8 -11 17 -1.5027 0.0096
-8 -11 18 0.7258 -0.0267
-8 -11 19 0.2781 0.0128
-8 -10 1 -2.4907 0.0125
-8 -10 2 2.3912 -0.0060
-8 -10 3 -0.2064 -0.0014
-8 -10 4 -2.9779 -0.0089
-8 -10 5 3.9425 0.0325
-8 -10 6 -1.6642 -0.0226
-8 -10 7 -1.4105 -0.0045
-8 -10 8 1.7885 -0.0029
-8 -10 9 0.9779 0.0156
-8 -10 10 -3.6133 -0.0019
-8 -10 11 3.7840 -0.0097
-8 -10 12 -2.1937 0.0089
-8 -10 13 0.0914 -0.0059
-8 -10 14 1.1418 -0.0000
-8 -10 15 -0.1881 0.0009
-8 -10 16 -1.4695 0.0075
-8 -10 17 1.1866 -0.0147
-8 -10 18 0.0485 0.0132
-8 -10 19 0.1927 -0.0156
-8 -10 20 -0.9191 0.0393
-8 -9 1 2.3451 -0.0131
-8 -9 2 -0.5635 -0.0096
-8 -9 3 -2.4937 0.0120
-8 -9 4 3.8940 0.0176
-8 -9 5 -1.8403 -0.0310
-8 -9 6 -1.3636 0.0087
-8 -9 7 2.1086 -0.0011
-8 -9 8 0.1298 0.0161
-8 -9 9 -3.1274 -0.0135
-8 -9 10 4.7496 0.0006
-8 -9 11 -3.7763 -0.0057
-8 -9 12 0.6661 0.0173
-8 -9 13 1.6909 -0.0091
-8 -9 14 -1.0291 -0.0108
-8 -9 15 -0.9799 0.0119
-8 -9 16 1.3225 -0.0026
-8 -9 17 -0.2482 0.0065
-8 -9 18 0.1121 -0.0152
-8 -9 19 -0.8217 0.0298
-8 -9 20 0.5655 -0.0383
-8 -8 1 -0.8739 -0.0184
-8 -8 2 -1.8735 0.0391
-8 -8 3 3.5995 -0.0184
-8 -8 4 -1.9753 -0.0119
-8 -8 5 -1.3402 0.0077
-8 -8 6 2.4126 0.0089
-8 -8 7 -0.5801 -0.0020
-8 -8 8 -2.2937 -0.0104
-8 -8 9 4.8909 0.0096
-8 -8 10 -5.1222 -0.0133
-8 -8 11 1.7134 0.0261
-8 -8 12 1.9517 -0.0180
-8 -8 13 -1.9722 -0.0117
-8 -8 14 -0.3028 0.0155
-8 -8 15 1.3128 0.0045
-8 -8 16 -0.6016 -0.0015
-8 -8 17 0.1956 -0.0130
-8 -8 18 -0.6542 0.0183
-8 -8 19 0.4852 -0.0211
-8 -8 20 0.3802 -0.0061
-8 -7 1 -1.2681 0.0568
-8 -7 2 3.1567 -0.0517
-8 -7 3 -2.1790 0.0193
-8 -7 4 -1.1322 -0.0059
-8 -7 5 2.7025 0.0214
-8 -7 6 -1.1257 -0.0272
-8 -7 7 -1.5799 0.0088
-8 -7 8 4.4424 0.0078
-8 -7 9 -5.7205 -0.0126
-8 -7 10 2.8046 0.0182
-8 -7 11 1.7116 -0.0136
-8 -7 12 -2.6248 -0.0100
-8 -7 13 0.2626 0.0146
-8 -7 14 1.4324 0.0065
-8 -7 15 -1.1805 -0.0047
-8 -7 16 0.5326 -0.0125
-8 -7 17 -0.5536 0.0109
-8 -7 18 0.3360 -0.0062
-8 -7 19 0.5398 -0.0120
-8 -7 20 -0.6332 0.0359
-8 -7 21 0.0086 0.0027
-8 -6 1 2.6327 -0.0621
-8 -6 2 -2.3709 0.0361
-8 -6 3 -0.6630 -0.0133
-8 -6 4 2.9205 0.0224
-8 -6 5 -1.7176 -0.0392
-8 -6 6 -1.0733 0.0270
-8 -6 7 3.8915 -0.0003
-8 -6 8 -5.6226 -0.0084
-8 -6 9 3.5021 0.0037
-8 -6 10 1.1334 0.0029
-8 -6 11 -2.7898 -0.0141
-8 -6 12 0.5594 0.0120
-8 -6 13 1.7488 0.0062
-8 -6 14 -2.0824 -0.0019
-8 -6 15 1.2586 -0.0155
-8 -6 16 -0.6441 0.0088
-8 -6 17 0.2441 0.0004
-8 -6 18 0.5449 -0.0102
-8 -6 19 -0.6590 0.0305
-8 -6 20 -0.3586 0.0022
-8 -6 21 0.5845 -0.0616
-8 -5 1 -2.4020 0.0263
-8 -5 2 -0.0751 0.0004
-8 -5 3 3.0104 0.0005
-8 -5 4 -2.5506 -0.0239
-8 -5 5 -0.4465 0.0261
-8 -5 6 3.4407 -0.0019
-8 -5 7 -5.2643 -0.0095
-8 -5 8 3.7747 -0.0025
-8 -5 9 0.5166 0.0164
-8 -5 10 -2.5883 -0.0214
-8 -5 11 0.6379 0.0109
-8 -5 12 2.0672 0.0058
-8 -5 13 -3.0907 0.0028
-8 -5 14 2.3734 -0.0204
-8 -5 15 -1.0545 0.0091
-8 -5 16 0.2339 0.0021
-8 -5 17 0.3413 -0.0012
-8 -5 18 -0.4730 0.0184
-8 -5 19 -0.5432 -0.0039
-8 -5 20 1.2422 -0.0546
-8 -5 21 -0.4810 0.0371
-8 -4 1 0.4185 0.0284
-8 -4 2 2.9632 -0.0385
-8 -4 3 -3.5999 0.0150
-8 -4 4 0.6461 0.0040
-8 -4 5 2.8705 0.0075
-8 -4 6 -4.9577 -0.0183
-8 -4 7 3.9496 0.0053
-8 -4 8 -0.0543 0.0143
-8 -4 9 -2.2923 -0.0215
-8 -4 10 0.7111 0.0095
-8 -4 11 2.1195 0.0066
-8 -4 12 -3.7709 0.0037
-8 -4 13 3.5796 -0.0227
-8 -4 14 -1.8363 0.0092
-8 -4 15 0.3061 0.0050
-8 -4 16 0.1256 0.0057
-8 -4 17 -0.0525 0.0025
-8 -4 18 -0.5861 -0.0080
-8 -4 19 1.2980 -0.0335
-8 -4 20 -0.9175 0.0344
-8 -4 21 0.0689 0.0423
-8 -3 1 2.7835 -0.0707
-8 -3 2 -4.6318 0.0558
-8 -3 3 2.1994 -0.0236
-8 -3 4 1.8949 0.0171
-8 -3 5 -4.6520 -0.0252
-8 -3 6 4.2970 0.0180
-8 -3 7 -0.7536 -0.0003
-8 -3 8 -2.0350 -0.0106
-8 -3 9 1.0140 0.0047
-8 -3 10 1.7474 0.0087
-8 -3 11 -3.8243 -0.0008
-8 -3 12 4.4181 -0.0182
-8 -3 13 -2.8419 0.0078
-8 -3 14 0.5324 0.0092
-8 -3 15 0.1690 0.0034
-8 -3 16 0.3255 -0.0077
-8 -3 17 -0.6944 -0.0051
-8 -3 18 0.8275 -0.0125
-8 -3 19 -0.6689 0.0218
-8 -3 20 0.2032 0.0322
-8 -3 21 0.1730 -0.0750
-8 -2 1 -5.3521 0.0724
-8 -2 2 3.8648 -0.0357
-8 -2 3 0.5290 0.0110
-8 -2 4 -4.1590 -0.0151
-8 -2 5 4.7624 0.0189
-8 -2 6 -1.7272 -0.0111
-8 -2 7 -1.7057 0.0012
-8 -2 8 1.6190 -0.0008
-8 -2 9 0.9402 0.0097
-8 -2 10 -3.3081 -0.0070
-8 -2 11 4.6290 -0.0077
-8 -2 12 -3.7507 0.0043
-8 -2 13 1.0001 0.0098
-8 -2 14 0.4914 -0.0037
-8 -2 15 0.2438 -0.0059
-8 -2 16 -0.8797 0.0010
-8 -2 17 0.3803 -0.0042
-8 -2 18 0.1007 0.0082
-8 -2 19 -0.0433 0.0195
-8 -2 20 0.0931 -0.0574
-8 -2 21 -0.2589 0.0624
-8 -1 1 5.2279 -0.0227
-8 -1 2 -0.9370 -0.0153
-8 -1 3 -3.4587 0.0177
-8 -1 4 5.1128 -0.0016
-8 -1 5 -2.8534 -0.0053
-8 -1 6 -1.1290 0.0012
-8 -1 7 2.3417 0.0009
-8 -1 8 -0.1951 0.0058
-8 -1 9 -2.5129 -0.0085
-8 -1 10 4.3633 0.0018
-8 -1 11 -4.2874 -0.0009
-8 -1 12 1.6575 0.0053
-8 -1 13 0.7853 -0.0044
-8 -1 14 -0.4102 0.0020
-8 -1 15 -0.8661 0.0030
-8 -1 16 0.4082 -0.0093
-8 -1 17 0.6946 0.0025
-8 -1 18 -0.5642 0.0118
-8 -1 19 0.0130 -0.0252
-8 -1 20 -0.0898 0.0510
-8 0 1 -2.2272 -0.0489
-8 0 2 -2.6891 0.0604
-8 0 3 5.2256 -0.0364
-8 0 4 -3.8368 0.0135
-8 0 5 -0.3027 -0.0099
-8 0 6 2.8540 0.0113
-8 0 7 -1.4362 -0.0034
-8 0 8 -1.6925 -0.0035
-8 0 9 4.0128 0.0033
-8 0 10 -4.4330 -0.0042
-8 0 11 2.2687 0.0005
-8 0 12 0.7270 0.0039
-8 0 13 -1.2281 0.0042
-8 0 14 -0.4391 -0.0001
-8 0 15 0.8335 -0.0179
-8 0 16 0.4997 0.0065
-8 0 17 -0.9123 0.0120
-8 0 18 0.0332 -0.0002
-8 0 19 0.3248 0.0162
-8 0 20 -0.1653 -0.0762
-8 1 1 -1.9153 0.0887
-8 1 2 5.1359 -0.0659
-8 1 3 -4.4839 0.0295
-8 1 4 0.5803 -0.0161
-8 1 5 2.9289 0.0187
-8 1 6 -2.4830 -0.0110
-8 1 7 -0.9451 0.0016
-8 1 8 3.8485 -0.0021
-8 1 9 -4.4057 -0.0018
-8 1 10 2.5752 0.0003
-8 1 11 0.3407 0.0108
-8 1 12 -1.6188 -0.0024
-8 1 13 0.2010 -0.0029
-8 1 14 1.2158 -0.0202
-8 1 15 -0.4479 0.0138
-8 1 16 -0.6629 0.0164
-8 1 17 0.1538 0.0038
-8 1 18 0.7301 -0.0172
-8 1 19 -0.6103 -0.0494
-8 1 20 0.1572 0.0987
-8 2 1 4.8544 -0.0722
-8 2 2 -4.8075 0.0288
-8 2 3 1.3242 -0.0020
-8 2 4 2.5891 0.0064
-8 2 5 -3.0992 -0.0062
-8 2 6 -0.2814 -0.0024
-8 2 7 3.8329 -0.0042
-8 2 8 -4.4310 0.0055
-8 2 9 2.5138 0.0030
-8 2 10 -0.0097 0.0054
-8 2 11 -1.3804 -0.0074
-8 2 12 0.5745 -0.0020
-8 2 13 1.2634 -0.0146
-8 2 14 -1.5116 0.0157
-8 2 15 0.1745 0.0200
-8 2 16 0.2300 -0.0085
-8 2 17 0.7869 -0.0286
-8 2 18 -1.1704 -0.0129
-8 2 19 0.1856 0.0748
-8 2 20 0.5707 -0.0535
-8 3 1 -4.8808 0.0111
-8 3 2 1.8786 0.0311
-8 3 3 2.0261 -0.0296
-8 3 4 -3.2588 0.0148
-8 3 5 0.3030 -0.0168
-8 3 6 3.7335 0.0053
-8 3 7 -4.5397 0.0101
-8 3 8 2.2611 0.0026
-8 3 9 -0.0073 -0.0096
-8 3 10 -0.8690 0.0003
-8 3 11 0.4316 -0.0015
-8 3 12 1.0732 -0.0061
-8 3 13 -2.0413 0.0096
-8 3 14 1.1130 0.0206
-8 3 15 0.1136 -0.0216
-8 3 16 0.4190 -0.0188
-8 3 17 -1.4112 0.0090
-8 3 18 0.5389 0.0361
-8 3 19 1.0013 -0.0281
-8 4 1 2.2827 0.0654
-8 4 2 1.4160 -0.0733
-8 4 3 -3.1281 0.0419
-8 4 4 0.8374 -0.0296
-8 4 5 3.3468 0.0196
-8 4 6 -4.5772 0.0066
-8 4 7 2.0660 -0.0031
-8 4 8 0.2849 -0.0193
-8 4 9 -0.5768 0.0163
-8 4 10 0.0296 -0.0063
-8 4 11 0.8778 0.0005
-8 4 12 -1.8844 0.0012
-8 4 13 1.5952 0.0185
-8 4 14 -0.1633 -0.0241
-8 4 15 -0.0907 -0.0044
-8 4 16 -1.0757 0.0093
-8 4 17 0.8943 0.0076
-8 4 18 0.9011 0.0040
-8 4 19 -1.1061 -0.0213
-8 5 1 0.8468 -0.1010
-8 5 2 -2.8952 0.0577
-8 5 3 1.3758 -0.0243
-8 5 4 2.6177 0.0189
-8 5 5 -4.3737 0.0019
-8 5 6 2.0537 -0.0111
-8 5 7 0.4981 -0.0130
-8 5 8 -0.6071 0.0238
-8 5 9 -0.1680 -0.0127
-8 5 10 0.6964 0.0038
-8 5 11 -1.3554 -0.0022
-8 5 12 1.4705 0.0127
-8 5 13 -0.4019 -0.0155
-8 5 14 -0.3806 0.0001
-8 5 15 -0.3712 0.0000
-8 5 16 0.8477 0.0009
-8 5 17 0.4197 0.0232
-8 5 18 -1.0329 -0.0273
-8 6 1 -2.6479 0.0523
-8 6 2 1.9257 0.0037
-8 6 3 1.6289 -0.0104
-8 6 4 -3.8878 0.0111
-8 6 5 2.1882 -0.0193
-8 6 6 0.3238 0.0039
-8 6 7 -0.6266 0.0131
-8 6 8 -0.0141 -0.0105
-8 6 9 0.3516 0.0032
-8 6 10 -0.8172 0.0011
-8 6 11 1.0785 0.0020
-8 6 12 -0.4746 -0.0020
-8 6 13 -0.3403 -0.0056
-8 6 14 0.2180 -0.0043
-8 6 15 0.3571 0.0071
-8 6 16 0.0268 0.0226
-8 6 17 -0.5194 -0.0203
-8 6 18 -0.3032 -0.0170
-8 7 1 2.4054 0.0399
-8 7 2 0.5503 -0.0586
-8 7 3 -3.2128 0.0404
-8 7 4 2.3798 -0.0292
-8 7 5 -0.2402 0.0165
-8 7 6 -0.2942 -0.0047
-8 7 7 0.1934 0.0027
-8 7 8 -0.2068 -0.0019
-8 7 9 -0.3816 0.0062
-8 7 10 0.8794 -0.0108
-8 7 11 -0.5113 0.0111
-8 7 12 -0.1189 -0.0126
-8 7 13 0.3787 -0.0011
-8 7 14 -0.1971 0.0107
-8 7 15 0.0112 0.0127
-8 7 16 0.0507 -0.0048
-8 7 17 -0.4489 -0.0445
-8 8 1 -0.4243 -0.0961
-8 8 2 -2.4861 0.0748
-8 8 3 2.5779 -0.0402
-8 8 4 -0.9756 0.0144
-8 8 5 0.3635 -0.0078
-8 8 6 0.1005 0.0133
-8 8 7 -0.7313 -0.0084
-8 8 8 0.0096 0.0071
-8 8 9 1.0237 -0.0184
-8 8 10 -0.7787 0.0204
-8 8 11 0.1498 -0.0142
-8 8 12 0.1739 0.0022
-8 8 13 -0.3836 0.0064
-8 8 14 0.1933 0.0087
-8 8 15 0.3274 0.0055
-8 8 16 -0.6139 -0.0656
-8 9 1 -1.8008 0.0890
-8 9 2 2.7518 -0.0440
-8 9 3 -1.6776 -0.0017
-8 9 4 1.0229 0.0147
-8 9 5 -0.2816 0.0037
-8 9 6 -0.9062 -0.0085
-8 9 7 0.3440 0.0022
-8 9 8 1.2840 -0.0149
-8 9 9 -1.3496 0.0227
-8 9 10 0.5185 -0.0109
-8 9 11 -0.1722 -0.0006
-8 9 12 -0.0932 0.0004
-8 9 13 0.1458 0.0144
-8 9 14 0.3468 0.0008
-8 9 15 -0.5946 -0.0670
-8 9 16 0.0968 0.0765
-8 10 1 2.8265 -0.0317
-8 10 2 -2.2550 -0.0250
-8 10 3 1.4218 0.0517
-8 10 4 -0.6008 -0.0282
-8 10 5 -0.7051 0.0040
-8 10 6 0.4877 -0.0059
-8 10 7 1.3588 -0.0031
-8 10 8 -1.9407 0.0164
-8 10 9 1.0699 -0.0053
-8 10 10 -0.5759 -0.0076
-8 10 11 0.4595 0.0000
-8 10 12 -0.3439 0.0208
-8 10 13 0.4525 -0.0143
-8 10 14 -0.3945 -0.0464
-8 10 15 -0.1415 0.0746
-8 11 1 -2.6559 -0.0476
-8 11 2 1.5699 0.0817
-8 11 3 -0.5619 -0.0623
-8 11 4 -0.4466 0.0230
-8 11 5 0.3711 -0.0115
-8 11 6 1.1853 0.0066
-8 11 7 -2.1389 0.0057
-8 11 8 1.6648 0.0011
-8 11 9 -1.0997 -0.0137
-8 11 10 1.0125 0.0043
-8 11 11 -1.0613 0.0189
-8 11 12 0.8828 -0.0244
-8 11 13 -0.2552 -0.0167
-8 11 14 -0.4097 0.0541
-8 12 1 1.6386 0.0913
-8 12 2 -0.2293 -0.0749
-8 12 3 -0.4804 0.0313
-8 12 4 0.1437 -0.0074
-8 12 5 0.9480 0.0040
-8 12 6 -1.7993 -0.0001
-8 12 7 1.9657 0.0071
-8 12 8 -1.7121 -0.0172
-8 12 9 1.4474 0.0077
-8 12 10 -1.5711 0.0104
-8 12 11 1.4780 -0.0188
-8 12 12 -0.4053 0.0021
-8 12 13 -0.6050 0.0266
-8 13 1 0.0553 -0.0601
-8 13 2 -0.8448 0.0165
-8 13 3 0.0798 0.0115
-8 13 4 0.8343 -0.0135
-8 13 5 -1.1983 0.0058
-8 13 6 1.7605 0.0093
-8 13 7 -2.1730 -0.0198
-8 13 8 1.7378 0.0076
-8 13 9 -1.5767 0.0049
-8 13 10 1.8014 -0.0027
-8 13 11 -0.8065 -0.0009
-8 13 12 -0.5791 0.0081
-8 14 1 -1.2353 -0.0138
-8 14 2 0.3248 0.0425
-8 14 3 0.8427 -0.0399
-8 14 4 -0.7909 0.0208
-8 14 5 1.2166 0.0053
-8 14 6 -2.2270 -0.0218
-8 14 7 1.8331 0.0067
-8 14 8 -1.0982 0.0079
-8 14 9 1.5281 0.0086
-8 14 10 -1.1743 -0.0187
-8 14 11 -0.2904 0.0072
-8 15 1 0.7501 0.0711
-8 15 2 0.8292 -0.0651
-8 15 3 -0.8334 0.0353
-8 15 4 0.7663 -0.0021
-8 15 5 -1.8702 -0.0202
-8 15 6 1.6789 0.0069
-8 15 7 -0.3924 0.0162
-8 15 8 0.7143 0.0050
-8 15 9 -1.2352 -0.0338
-8 15 10 0.1462 0.0194
-8 16 1 0.6893 -0.0786
-8 16 2 -1.2294 0.0412
-8 16 3 0.7378 -0.0058
-8 16 4 -1.3602 -0.0142
-8 16 5 1.3181 0.0049
-8 16 6 0.2286 0.0239
-8 16 7 -0.2574 -0.0106
-8 16 8 -0.9465 -0.0334
-8 16 9 0.5510 0.0319
-8 17 1 -1.6768 0.0372
-8 17 2 1.1108 -0.0016
-8 17 3 -0.9670 -0.0070
-8 17 4 0.8904 -0.0031
-8 17 5 0.5448 0.0296
-8 17 6 -0.9484 -0.0281
-8 17 7 -0.4895 -0.0181
-8 18 1 1.5916 0.0074
-8 18 2 -0.7567 -0.0037
-8 18 3 0.5052 -0.0158
-8 18 4 0.5112 0.0363
-8 18 5 -1.1132 -0.0405
-8 19 1 -0.6180 -0.0053
-8 19 2 0.1598 -0.0262
-8 19 3 0.2696 0.0440
-8 20 1 -0.1884 -0.0276
-7 -17 5 0.4098 -0.1030
-7 -17 6 -1.2474 0.0776
-7 -17 7 1.7327 0.0104
-7 -17 8 -0.1968 -0.0748
-7 -17 9 -1.1812 0.0628
-7 -17 10 0.0876 0.0029
-7 -17 11 0.3893 -0.0529
-7 -17 12 1.0998 0.0261
-7 -16 2 1.0222 -0.0177
-7 -16 3 -0.5380 0.0546
-7 -16 4 0.2619 -0.1010
-7 -16 5 -1.2718 0.0922
-7 -16 6 2.4916 -0.0108
-7 -16 7 -1.3416 -0.0561
-7 -16 8 -0.7762 0.0543
-7 -16 9 0.4387 -0.0067
-7 -16 10 0.3440 -0.0436
-7 -16 11 0.8241 0.0449
-7 -16 12 -0.8091 0.0052
-7 -16 13 -0.9777 -0.0248
-7 -16 14 0.7885 -0.0168
-7 -16 15 0.8547 0.0343
-7 -15 1 1.1802 0.0183
-7 -15 2 -0.8527 0.0202
-7 -15 3 0.3283 -0.0671
-7 -15 4 -1.0970 0.0745
-7 -15 5 2.8403 -0.0137
-7 -15 6 -2.5721 -0.0416
-7 -15 7 0.1562 0.0376
-7 -15 8 0.7428 -0.0045
-7 -15 9 -0.2142 -0.0272
-7 -15 10 0.6595 0.0385
-7 -15 11 -0.3073 -0.0149
-7 -15 12 -1.4026 -0.0083
-7 -15 13 0.9929 -0.0137
-7 -15 14 1.1471 0.0415
-7 -15 15 -1.6715 -0.0076
-7 -15 16 0.9432 -0.0501
-7 -15 17 -0.3731 0.0414
-7 -14 1 -1.1524 -0.0103
-7 -14 2 0.6952 -0.0235
-7 -14 3 -1.0452 0.0359
-7 -14 4 2.7567 0.0032
-7 -14 5 -3.4069 -0.0423
-7 -14 6 1.3526 0.0309
-7 -14 7 0.7327 -0.0000
-7 -14 8 -1.1739 -0.0136
-7 -14 9 1.1047 0.0138
-7 -14 10 0.1100 -0.0082
-7 -14 11 -2.0458 0.0018
-7 -14 12 1.2915 -0.0098
-7 -14 13 1.4256 0.0291
-7 -14 14 -2.1328 -0.0172
-7 -14 15 1.0989 -0.0336
-7 -14 16 -0.2891 0.0470
-7 -14 17 -0.4078 -0.0001
-7 -14 18 0.6390 -0.0149
-7 -13 1 1.1164 0.0051
-7 -13 2 -1.2842 0.0026
-7 -13 3 2.5237 0.0210
-7 -13 4 -3.6314 -0.0480
-7 -13 5 2.3612 0.0356
-7 -13 6 0.3313 -0.0027
-7 -13 7 -2.0652 -0.0079
-7 -13 8 2.1241 -0.0068
-7 -13 9 -0.0616 0.0155
-7 -13 10 -2.5061 -0.0047
-7 -13 11 1.6505 -0.0050
-7 -13 12 1.7159 0.0070
-7 -13 13 -2.7297 -0.0045
-7 -13 14 1.2931 -0.0186
-7 -13 15 -0.1735 0.0368
-7 -13 16 -0.5273 -0.0065
-7 -13 17 0.7877 -0.0222
-7 -13 18 -0.1848 -0.0055
-7 -13 19 0.0736 0.0347
-7 -12 1 -1.6287 -0.0092
-7 -12 2 2.4465 0.0205
-7 -12 3 -3.4463 -0.0392
-7 -12 4 2.8794 0.0361
-7 -12 5 -0.2615 -0.0100
-7 -12 6 -2.4768 -0.0081
-7 -12 7 3.1790 -0.0059
-7 -12 8 -0.7815 0.0281
-7 -12 9 -2.4769 -0.0184
-7 -12 10 1.9616 -0.0005
-7 -12 11 1.8820 -0.0079
-7 -12 12 -3.5610 0.0177
-7 -12 13 1.9210 -0.0151
-7 -12 14 -0.2297 0.0173
-7 -12 15 -0.5720 -0.0069
-7 -12 16 0.7821 -0.0161
-7 -12 17 0.0247 0.0094
-7 -12 18 -0.5881 0.0188
-7 -12 19 -0.0591 -0.0247
-7 -11 1 2.5507 0.0018
-7 -11 2 -3.2552 -0.0098
-7 -11 3 2.9841 0.0188
-7 -11 4 -0.7849 -0.0114
-7 -11 5 -2.3544 -0.0101
-7 -11 6 3.7436 0.0137
-7 -11 7 -1.5403 0.0114
-7 -11 8 -2.0702 -0.0190
-7 -11 9 2.1615 0.0004
-7 -11 10 1.7072 -0.0067
-7 -11 11 -4.3313 0.0277
-7 -11 12 3.1662 -0.0170
-7 -11 13 -0.8518 -0.0027
-7 -11 14 -0.5157 0.0027
-7 -11 15 0.7764 -0.0029
-7 -11 16 0.1856 0.0080
-7 -11 17 -1.2255 0.0014
-7 -11 18 0.7870 -0.0189
-7 -11 19 -0.0436 0.0193
-7 -11 20 0.6337 -0.0092
-7 -10 1 -3.2905 0.0257
-7 -10 2 3.0109 -0.0116
-7 -10 3 -1.1668 -0.0031
-7 -10 4 -1.9091 -0.0094
-7 -10 5 3.7145 0.0327
-7 -10 6 -1.8998 -0.0242
-7 -10 7 -1.6887 0.0014
-7 -10 8 2.3170 -0.0047
-7 -10 9 1.1042 0.0046
-7 -10 10 -4.5314 0.0170
-7 -10 11 4.6412 -0.0124
-7 -10 12 -2.2442 -0.0186
-7 -10 13 -0.1493 0.0198
-7 -10 14 0.9193 0.0046
-7 -10 15 0.1127 -0.0062
-7 -10 16 -1.5599 -0.0062
-7 -10 17 1.6104 -0.0076
-7 -10 18 -0.6331 0.0266
-7 -10 19 0.6779 -0.0199
-7 -10 20 -1.5693 0.0259
-7 -9 1 3.2140 -0.0367
-7 -9 2 -1.5159 0.0070
-7 -9 3 -1.3490 -0.0017
-7 -9 4 3.3422 0.0315
-7 -9 5 -1.8783 -0.0483
-7 -9 6 -1.5878 0.0276
-7 -9 7 2.5585 -0.0109
-7 -9 8 0.2211 0.0113
-7 -9 9 -3.9279 -0.0017
-7 -9 10 5.6014 0.0006
-7 -9 11 -4.0477 -0.0274
-7 -9 12 0.7135 0.0345
-7 -9 13 1.1578 0.0013
-7 -9 14 -0.3017 -0.0197
-7 -9 15 -1.4960 -0.0029
-7 -9 16 2.1146 0.0029
-7 -9 17 -1.3076 0.0273
-7 -9 18 0.8058 -0.0276
-7 -9 19 -1.4491 0.0214
-7 -9 20 1.5349 -0.0433
-7 -9 21 -0.4554 0.0262
-7 -8 1 -1.9197 0.0090
-7 -8 2 -0.7753 0.0135
-7 -8 3 2.8992 0.0060
-7 -8 4 -1.8136 -0.0389
-7 -8 5 -1.6227 0.0351
-7 -8 6 2.9206 -0.0084
-7 -8 7 -0.6828 0.0021
-7 -8 8 -2.8197 -0.0081
-7 -8 9 5.5954 0.0110
-7 -8 10 -5.4924 -0.0259
-7 -8 11 1.9172 0.0355
-7 -8 12 1.2937 -0.0056
-7 -8 13 -0.9946 -0.0235
-7 -8 14 -1.1053 0.0039
-7 -8 15 2.2873 0.0092
-7 -8 16 -1.8659 0.0219
-7 -8 17 0.9984 -0.0303
-7 -8 18 -1.0535 0.0123
-7 -8 19 1.1554 -0.0255
-7 -8 20 -0.2337 0.0200
-7 -8 21 -0.3814 0.0307
-7 -7 1 -0.2535 0.0296
-7 -7 2 2.4987 -0.0293
-7 -7 3 -1.9543 -0.0011
-7 -7 4 -1.4380 0.0153
-7 -7 5 3.2713 0.0068
-7 -7 6 -1.4586 -0.0214
-7 -7 7 -1.7466 0.0059
-7 -7 8 4.8575 0.0083
-7 -7 9 -6.0262 -0.0135
-7 -7 10 2.9859 0.0193
-7 -7 11 1.2192 -0.0046
-7 -7 12 -1.7656 -0.0204
-7 -7 13 -0.5149 0.0084
-7 -7 14 2.2806 0.0109
-7 -7 15 -2.3237 0.0137
-7 -7 16 1.2527 -0.0281
-7 -7 17 -0.5896 0.0047
-7 -7 18 0.4459 -0.0066
-7 -7 19 0.2641 0.0103
-7 -7 20 -0.6214 0.0287
-7 -7 21 0.0494 -0.0300
-7 -6 1 2.1470 -0.0519
-7 -6 2 -2.2563 0.0377
-7 -6 3 -0.8557 -0.0148
-7 -6 4 3.4225 0.0238
-7 -6 5 -2.1597 -0.0435
-7 -6 6 -0.9596 0.0294
-7 -6 7 3.9972 -0.0048
-7 -6 8 -5.7602 0.0028
-7 -6 9 3.5460 -0.0047
-7 -6 10 1.0143 0.0064
-7 -6 11 -2.4141 -0.0177
-7 -6 12 0.1632 0.0101
-7 -6 13 2.1749 0.0092
-7 -6 14 -2.7764 0.0066
-7 -6 15 1.6662 -0.0232
-7 -6 16 -0.2782 0.0014
-7 -6 17 -0.2534 0.0042
-7 -6 18 0.7417 0.0051
-7 -6 19 -0.8679 0.0224
-7 -6 20 -0.1639 -0.0248
-7 -6 21 0.4894 -0.0226
-7 -5 1 -2.5107 0.0519
-7 -5 2 -0.0364 -0.0294
-7 -5 3 3.3072 0.0229
-7 -5 4 -2.9358 -0.0436
-7 -5 5 -0.2232 0.0410
-7 -5 6 3.3467 -0.0144
-7 -5 7 -5.2413 0.0108
-7 -5 8 3.6802 -0.0198
-7 -5 9 0.7775 0.0165
-7 -5 10 -2.8470 -0.0157
-7 -5 11 0.8449 0.0105
-7 -5 12 1.9209 0.0057
-7 -5 13 -3.1711 0.0016
-7 -5 14 2.3121 -0.0176
-7 -5 15 -0.3290 0.0017
-7 -5 16 -0.6963 0.0061
-7 -5 17 0.9050 0.0067
-7 -5 18 -0.8783 0.0114
-7 -5 19 -0.2114 -0.0196
-7 -5 20 1.0738 -0.0226
-7 -5 21 -0.2709 0.0211
-7 -4 1 0.7020 -0.0187
-7 -4 2 3.0307 -0.0040
-7 -4 3 -3.8686 -0.0118
-7 -4 4 0.8790 0.0267
-7 -4 5 2.6941 -0.0094
-7 -4 6 -4.8435 0.0025
-7 -4 7 3.7886 -0.0147
-7 -4 8 0.4261 0.0132
-7 -4 9 -3.0537 -0.0080
-7 -4 10 1.4872 0.0075
-7 -4 11 1.4654 0.0029
-7 -4 12 -3.3165 -0.0025
-7 -4 13 3.0653 -0.0112
-7 -4 14 -0.8499 0.0034
-7 -4 15 -0.7851 0.0043
-7 -4 16 0.7575 0.0095
-7 -4 17 -0.4646 -0.0008
-7 -4 18 -0.1944 -0.0136
-7 -4 19 1.1187 -0.0148
-7 -4 20 -0.8132 0.0197
-7 -4 21 0.0380 0.0358
-7 -3 1 2.7428 -0.0408
-7 -3 2 -4.8918 0.0387
-7 -3 3 2.5098 -0.0091
-7 -3 4 1.6340 0.0080
-7 -3 5 -4.4781 -0.0158
-7 -3 6 4.1287 0.0058
-7 -3 7 -0.2438 -0.0037
-7 -3 8 -3.0057 0.0074
-7 -3 9 2.1026 -0.0009
-7 -3 10 0.8329 0.0028
-7 -3 11 -3.1083 -0.0072
-7 -3 12 3.6500 -0.0028
-7 -3 13 -1.7365 0.0042
-7 -3 14 -0.5073 0.0018
-7 -3 15 0.5697 0.0069
-7 -3 16 0.1867 -0.0062
-7 -3 17 -0.3809 -0.0065
-7 -3 18 0.6606 -0.0053
-7 -3 19 -0.7038 0.0112
-7 -3 20 0.2408 0.0273
-7 -3 21 -0.1030 -0.0544
-7 -2 1 -5.8136 0.0769
-7 -2 2 4.4430 -0.0449
-7 -2 3 0.0547 0.0240
-7 -2 4 -3.8739 -0.0275
-7 -2 5 4.5855 0.0231
-7 -2 6 -1.2934 -0.0199
-7 -2 7 -2.6278 0.0215
-7 -2 8 2.7130 -0.0103
-7 -2 9 0.0636 0.0039
-7 -2 10 -2.6540 -0.0105
-7 -2 11 3.8940 0.0066
-7 -2 12 -2.6927 0.0025
-7 -2 13 0.0902 -0.0018
-7 -2 14 0.5563 0.0013
-7 -2 15 0.5755 -0.0009
-7 -2 16 -0.8027 -0.0019
-7 -2 17 0.2167 -0.0017
-7 -2 18 -0.0298 0.0004
-7 -2 19 0.0285 0.0172
-7 -2 20 0.0461 -0.0336
-7 -2 21 0.0438 0.0369
-7 -1 1 6.2500 -0.0569
-7 -1 2 -1.7689 0.0246
-7 -1 3 -2.9818 -0.0188
-7 -1 4 4.8939 0.0190
-7 -1 5 -2.5096 -0.0187
-7 -1 6 -1.8895 0.0208
-7 -1 7 3.2578 -0.0107
-7 -1 8 -0.8417 0.0010
-7 -1 9 -2.1340 -0.0078
-7 -1 10 3.8877 0.0112
-7 -1 11 -3.4247 -0.0007
-7 -1 12 0.8537 -0.0067
-7 -1 13 0.6527 0.0008
-7 -1 14 0.3593 0.0084
-7 -1 15 -1.1198 -0.0033
-7 -1 16 0.2324 -0.0053
-7 -1 17 0.5664 -0.0049
-7 -1 18 -0.4447 0.0123
-7 -1 19 0.2406 -0.0038
-7 -1 20 -0.2021 0.0177
-7 -1 21 -0.1866 -0.0459
-7 0 1 -3.4570 0.0077
-7 0 2 -2.0016 0.0090
-7 0 3 4.9652 -0.0097
-7 0 4 -3.5781 0.0042
-7 0 5 -0.8984 0.0023
-7 0 6 3.5716 0.0024
-7 0 7 -1.8381 -0.0093
-7 0 8 -1.6090 0.0027
-7 0 9 3.8544 0.0053
-7 0 10 -3.8373 -0.0010
-7 0 11 1.5234 -0.0102
-7 0 12 0.6557 0.0085
-7 0 13 -0.2810 0.0090
-7 0 14 -0.9850 -0.0076
-7 0 15 0.6369 -0.0103
-7 0 16 0.4892 -0.0016
-7 0 17 -0.7054 0.0135
-7 0 18 0.3434 0.0154
-7 0 19 -0.2140 -0.0141
-7 0 20 0.0720 -0.0422
-7 0 21 0.2819 0.0539
-7 1 1 -1.0955 0.0391
-7 1 2 4.8987 -0.0480
-7 1 3 -4.3432 0.0374
-7 1 4 0.1395 -0.0216
-7 1 5 3.4995 0.0195
-7 1 6 -2.7375 -0.0217
-7 1 7 -1.0290 0.0147
-7 1 8 3.8983 -0.0078
-7 1 9 -4.0454 0.0054
-7 1 10 1.8716 -0.0105
-7 1 11 0.5311 0.0167
-7 1 12 -0.8322 -0.0024
-7 1 13 -0.4785 -0.0073
-7 1 14 0.9983 -0.0111
-7 1 15 -0.2448 0.0059
-7 1 16 -0.3759 0.0161
-7 1 17 0.2450 0.0140
-7 1 18 0.0543 -0.0363
-7 1 19 0.0065 -0.0211
-7 1 20 -0.3067 0.0599
-7 2 1 4.7290 -0.0733
-7 2 2 -4.8422 0.0620
-7 2 3 1.0577 -0.0327
-7 2 4 3.0387 0.0223
-7 2 5 -3.2899 -0.0232
-7 2 6 -0.3888 0.0163
-7 2 7 3.9186 -0.0149
-7 2 8 -4.2064 0.0144
-7 2 9 1.8798 -0.0086
-7 2 10 0.4735 0.0149
-7 2 11 -0.9914 -0.0145
-7 2 12 -0.0465 -0.0000
-7 2 13 1.0411 -0.0074
-7 2 14 -1.0595 0.0097
-7 2 15 0.4446 0.0156
-7 2 16 -0.0805 -0.0015
-7 2 17 0.3625 -0.0343
-7 2 18 -0.4270 0.0013
-7 2 19 -0.5192 0.0455
-7 2 20 1.3232 -0.0189
-7 3 1 -5.1127 0.0651
-7 3 2 1.8032 -0.0224
-7 3 3 2.3492 0.0005
-7 3 4 -3.4005 -0.0043
-7 3 5 0.2273 0.0003
-7 3 6 3.7419 -0.0036
-7 3 7 -4.3548 0.0148
-7 3 8 1.7596 -0.0061
-7 3 9 0.6316 0.0021
-7 3 10 -0.9230 -0.0128
-7 3 11 0.0075 0.0065
-7 3 12 0.8875 -0.0023
-7 3 13 -1.3995 0.0063
-7 3 14 1.2267 0.0124
-7 3 15 -0.5327 -0.0157
-7 3 16 0.4559 -0.0139
-7 3 17 -0.8264 0.0090
-7 3 18 -0.1290 0.0204
-7 3 19 1.7062 -0.0085
-7 4 1 2.3708 0.0030
-7 4 2 1.6286 -0.0380
-7 4 3 -3.2238 0.0304
-7 4 4 0.7741 -0.0262
-7 4 5 3.2690 0.0225
-7 4 6 -4.3868 0.0003
-7 4 7 1.7665 -0.0027
-7 4 8 0.8532 -0.0110
-7 4 9 -0.9483 0.0030
-7 4 10 -0.1455 0.0030
-7 4 11 0.7845 0.0025
-7 4 12 -1.2097 -0.0001
-7 4 13 1.4749 0.0085
-7 4 14 -0.8970 -0.0189
-7 4 15 0.3213 0.0062
-7 4 16 -0.7524 0.0013
-7 4 17 0.4893 0.0013
-7 4 18 1.1802 0.0108
-7 4 19 -1.4462 -0.0166
-7 5 1 1.0007 -0.0732
-7 5 2 -3.0110 0.0636
-7 5 3 1.3359 -0.0464
-7 5 4 2.4921 0.0425
-7 5 5 -4.1716 -0.0189
-7 5 6 1.9818 0.0013
-7 5 7 0.7935 -0.0133
-7 5 8 -1.0838 0.0166
-7 5 9 -0.1126 -0.0083
-7 5 10 0.7337 0.0075
-7 5 11 -0.8550 -0.0032
-7 5 12 1.1731 0.0035
-7 5 13 -0.9759 -0.0123
-7 5 14 0.1406 0.0121
-7 5 15 -0.1915 -0.0088
-7 5 16 0.7245 -0.0032
-7 5 17 0.0530 0.0252
-7 5 18 -0.7218 -0.0183
-7 6 1 -2.8937 0.0792
-7 6 2 2.0189 -0.0469
-7 6 3 1.4502 0.0358
-7 6 4 -3.6636 -0.0203
-7 6 5 2.2794 -0.0006
-7 6 6 0.2763 -0.0027
-7 6 7 -1.0124 0.0124
-7 6 8 0.2098 -0.0130
-7 6 9 0.5122 0.0111
-7 6 10 -0.6663 -0.0009
-7 6 11 0.7781 -0.0049
-7 6 12 -0.7832 -0.0022
-7 6 13 0.0546 0.0058
-7 6 14 0.4450 -0.0089
-7 6 15 0.3394 0.0008
-7 6 16 -0.9185 0.0254
-7 6 17 0.5678 -0.0175
-7 6 18 -0.6660 -0.0156
-7 7 1 2.7858 -0.0297
-7 7 2 0.2399 0.0023
-7 7 3 -2.9350 0.0092
-7 7 4 2.4915 -0.0180
-7 7 5 -0.5197 0.0149
-7 7 6 -0.4976 -0.0072
-7 7 7 0.5041 -0.0006
-7 7 8 0.0269 0.0079
-7 7 9 -0.6474 0.0035
-7 7 10 0.7717 -0.0158
-7 7 11 -0.5996 0.0068
-7 7 12 0.0631 -0.0011
-7 7 13 0.7445 -0.0004
-7 7 14 -0.3291 0.0018
-7 7 15 -1.1963 0.0153
-7 7 16 1.7540 -0.0114
-7 7 17 -1.2194 -0.0238
-7 8 1 -0.9565 -0.0364
-7 8 2 -2.1293 0.0562
-7 8 3 2.5699 -0.0509
-7 8 4 -1.2512 0.0318
-7 8 5 0.2913 -0.0238
-7 8 6 0.4230 0.0200
-7 8 7 -0.4881 -0.0040
-7 8 8 -0.6017 0.0059
-7 8 9 1.2171 -0.0227
-7 8 10 -0.7542 0.0130
-7 8 11 0.1477 -0.0006
-7 8 12 0.6296 0.0055
-7 8 13 -0.7450 -0.0034
-7 8 14 -0.8729 0.0065
-7 8 15 2.2736 -0.0044
-7 8 16 -1.6524 -0.0258
-7 8 17 0.3524 0.0210
-7 9 1 -1.3808 0.0904
-7 9 2 2.5730 -0.0825
-7 9 3 -1.7282 0.0420
-7 9 4 0.9359 -0.0206
-7 9 5 0.0044 0.0260
-7 9 6 -0.6941 -0.0150
-7 9 7 -0.4354 0.0047
-7 9 8 1.7385 -0.0192
-7 9 9 -1.2885 0.0140
-7 9 10 0.3771 0.0060
-7 9 11 0.2801 0.0007
-7 9 12 -0.6632 -0.0080
-7 9 13 -0.4603 0.0049
-7 9 14 2.0973 -0.0028
-7 9 15 -1.7087 -0.0181
-7 9 16 0.0964 0.0229
-7 10 1 2.5282 -0.0912
-7 10 2 -1.9912 0.0403
-7 10 3 1.1854 0.0028
-7 10 4 -0.3768 0.0031
-7 10 5 -0.5167 -0.0104
-7 10 6 -0.2571 -0.0006
-7 10 7 1.9049 -0.0062
-7 10 8 -1.8495 0.0079
-7 10 9 0.7963 0.0129
-7 10 10 -0.1525 -0.0110
-7 10 11 -0.2408 -0.0054
-7 10 12 -0.3496 0.0063
-7 10 13 1.6513 -0.0071
-7 10 14 -1.4022 -0.0018
-7 10 15 -0.1451 0.0147
-7 11 1 -2.1243 0.0243
-7 11 2 1.1383 0.0327
-7 11 3 -0.4189 -0.0388
-7 11 4 -0.2251 0.0148
-7 11 5 -0.2031 -0.0101
-7 11 6 1.6118 0.0075
-7 11 7 -1.9751 -0.0025
-7 11 8 1.2509 0.0163
-7 11 9 -0.6405 -0.0191
-7 11 10 0.2227 0.0018
-7 11 11 -0.4996 0.0044
-7 11 12 1.3575 -0.0099
-7 11 13 -1.0107 0.0150
-7 11 14 -0.3516 -0.0015
-7 12 1 1.0410 0.0544
-7 12 2 -0.1716 -0.0733
-7 12 3 -0.1557 0.0461
-7 12 4 -0.2395 -0.0201
-7 12 5 1.1082 0.0122
-7 12 6 -1.5220 -0.0089
-7 12 7 1.4407 0.0155
-7 12 8 -1.1329 -0.0176
-7 12 9 0.5400 0.0042
-7 12 10 -0.5776 0.0003
-7 12 11 1.2697 -0.0048
-7 12 12 -0.8201 0.0215
-7 12 13 -0.4647 -0.0174
-7 13 1 0.0768 -0.0818
-7 13 2 -0.4048 0.0603
-7 13 3 -0.1769 -0.0220
-7 13 4 0.7049 0.0031
-7 13 5 -0.8056 -0.0034
-7 13 6 1.2110 0.0099
-7 13 7 -1.4593 -0.0088
-7 13 8 0.6583 -0.0030
-7 13 9 -0.3058 0.0015
-7 13 10 1.1176 0.0048
-7 13 11 -0.8825 0.0134
-7 13 12 -0.4196 -0.0242
-7 14 1 -0.7843 0.0477
-7 14 2 0.1343 -0.0084
-7 14 3 0.5014 -0.0175
-7 14 4 -0.3188 0.0144
-7 14 5 0.7537 -0.0011
-7 14 6 -1.4685 0.0011
-7 14 7 0.5745 -0.0151
-7 14 8 0.3302 0.0120
-7 14 9 0.6366 0.0090
-7 14 10 -1.0171 -0.0024
-7 14 11 -0.2084 -0.0197
-7 15 1 0.6400 0.0171
-7 15 2 0.3842 -0.0425
-7 15 3 -0.3236 0.0365
-7 15 4 0.4592 -0.0154
-7 15 5 -1.2195 0.0085
-7 15 6 0.3333 -0.0227
-7 15 7 1.1052 0.0257
-7 15 8 -0.1669 0.0019
-7 15 9 -1.0147 -0.0134
-7 15 10 0.1049 -0.0099
-7 16 1 0.2305 -0.0613
-7 16 2 -0.7094 0.0525
-7 16 3 0.5690 -0.0274
-7 16 4 -0.9469 0.0128
-7 16 5 0.0703 -0.0212
-7 16 6 1.6967 0.0321
-7 16 7 -1.0130 -0.0115
-7 16 8 -0.8182 -0.0126
-7 16 9 0.4308 -0.0031
-7 17 1 -1.1825 0.0553
-7 17 2 0.9965 -0.0315
-7 17 3 -0.8273 0.0144
-7 17 4 -0.0522 -0.0137
-7 17 5 1.8422 0.0264
-7 17 6 -1.5448 -0.0210
-7 17 7 -0.5278 -0.0031
-7 18 1 1.4596 -0.0267
-7 18 2 -0.8287 0.0127
-7 18 3 0.0023 -0.0054
-7 18 4 1.4794 0.0130
-7 18 5 -1.5460 -0.0210
-7 18 6 -0.2851 0.0072
-7 19 1 -0.8008 0.0075
-7 19 2 0.0981 0.0013
-7 19 3 0.8075 -0.0000
-7 19 4 -1.0590 -0.0147
-7 20 1 0.0739 0.0080
-6 -18 6 0.5956 -0.0433
-6 -18 7 -1.1444 0.0339
-6 -18 8 1.2872 0.0485
-6 -18 9 -0.1464 -0.0856
-6 -18 10 -0.7242 0.0256
-6 -18 11 0.0336 0.0329
-6 -17 2 -1.7438 0.0729
-6 -17 3 1.3149 -0.0491
-6 -17 4 -0.3469 0.0198
-6 -17 5 0.4017 -0.0554
-6 -17 6 -1.3363 0.0585
-6 -17 7 1.8774 0.0300
-6 -17 8 -0.7789 -0.0880
-6 -17 9 -0.5220 0.0396
-6 -17 10 0.0856 0.0227
-6 -17 11 0.0395 -0.0170
-6 -17 12 1.2433 -0.0293
-6 -17 13 -0.7989 0.0478
-6 -17 14 -1.1532 -0.0159
-6 -17 15 0.8948 -0.0124
-6 -16 1 -1.7050 0.0404
-6 -16 2 1.6716 -0.0426
-6 -16 3 -0.4035 0.0083
-6 -16 4 0.0687 -0.0407
-6 -16 5 -1.2010 0.0677
-6 -16 6 2.3349 0.0022
-6 -16 7 -1.6654 -0.0674
-6 -16 8 0.0224 0.0317
-6 -16 9 0.1822 0.0249
-6 -16 10 0.0882 -0.0211
-6 -16 11 0.7387 -0.0140
-6 -16 12 -0.4149 0.0300
-6 -16 13 -1.3491 -0.0130
-6 -16 14 0.9835 -0.0117
-6 -16 15 1.2425 0.0085
-6 -16 16 -1.7605 0.0104
-6 -15 1 1.7732 -0.0204
-6 -15 2 -0.5695 -0.0168
-6 -15 3 -0.1145 0.0007
-6 -15 4 -0.9105 0.0447
-6 -15 5 2.5143 -0.0111
-6 -15 6 -2.5805 -0.0443
-6 -15 7 0.9398 0.0170
-6 -15 8 0.1911 0.0348
-6 -15 9 -0.2830 -0.0270
-6 -15 10 0.3348 -0.0051
-6 -15 11 0.5639 0.0099
-6 -15 12 -2.0934 0.0034
-6 -15 13 1.2457 -0.0131
-6 -15 14 1.5308 0.0115
-6 -15 15 -2.4993 0.0011
-6 -15 16 1.2273 -0.0125
-6 -15 17 -0.1363 0.0091
-6 -15 18 0.1500 -0.0032
-6 -14 1 -0.7813 -0.0370
-6 -14 2 -0.0012 0.0457
-6 -14 3 -0.7614 -0.0002
-6 -14 4 2.4650 -0.0021
-6 -14 5 -3.2414 -0.0335
-6 -14 6 2.0524 0.0137
-6 -14 7 -0.1366 0.0358
-6 -14 8 -0.9374 -0.0301
-6 -14 9 0.6001 -0.0060
-6 -14 10 1.3905 0.0062
-6 -14 11 -3.1991 0.0151
-6 -14 12 1.7928 -0.0151
-6 -14 13 1.6041 0.0034
-6 -14 14 -2.8904 -0.0007
-6 -14 15 1.5929 -0.0051
-6 -14 16 -0.1622 0.0128
-6 -14 17 -0.2130 -0.0057
-6 -14 18 -0.1138 0.0049
-6 -14 19 0.2328 -0.0290
-6 -13 1 0.2959 0.0671
-6 -13 2 -0.9181 -0.0380
-6 -13 3 2.4164 0.0136
-6 -13 4 -3.5246 -0.0293
-6 -13 5 3.0049 0.0217
-6 -13 6 -0.8520 0.0189
-6 -13 7 -1.3783 -0.0242
-6 -13 8 1.4580 -0.0105
-6 -13 9 1.4022 0.0189
-6 -13 10 -4.0418 0.0075
-6 -13 11 2.4789 -0.0115
-6 -13 12 1.5655 -0.0110
-6 -13 13 -3.1618 0.0117
-6 -13 14 1.7459 0.0013
-6 -13 15 -0.0852 0.0051
-6 -13 16 -0.5689 -0.0078
-6 -13 17 0.3572 -0.0040
-6 -13 18 0.1358 -0.0078
-6 -13 19 -0.0613 0.0393
-6 -12 1 -1.2393 -0.0465
-6 -12 2 2.5771 0.0144
-6 -12 3 -3.5938 -0.0141
-6 -12 4 3.5397 0.0223
-6 -12 5 -1.6895 -0.0043
-6 -12 6 -1.2511 -0.0102
-6 -12 7 2.2739 -0.0095
-6 -12 8 0.6552 0.0291
-6 -12 9 -4.1510 -0.0132
-6 -12 10 3.0274 0.0002
-6 -12 11 1.4545 -0.0221
-6 -12 12 -3.5971 0.0292
-6 -12 13 2.1078 -0.0009
-6 -12 14 -0.0528 -0.0082
-6 -12 15 -0.8607 -0.0050
-6 -12 16 0.7653 -0.0040
-6 -12 17 -0.0333 0.0133
-6 -12 18 -0.3919 0.0136
-6 -12 19 -0.0047 -0.0361
-6 -12 20 0.2092 0.0092
-6 -11 1 2.9026 -0.0035
-6 -11 2 -3.7564 0.0181
-6 -11 3 3.7425 0.0003
-6 -11 4 -2.3260 -0.0128
-6 -11 5 -0.6558 0.0023
-6 -11 6 2.4979 0.0009
-6 -11 7 -0.1934 0.0180
-6 -11 8 -3.6594 -0.0242
-6 -11 9 3.3117 0.0127
-6 -11 10 1.1580 -0.0228
-6 -11 11 -4.1176 0.0355
-6 -11 12 3.0448 -0.0072
-6 -11 13 -0.4934 -0.0197
-6 -11 14 -0.9892 0.0050
-6 -11 15 1.0513 0.0020
-6 -11 16 -0.1887 0.0197
-6 -11 17 -0.7082 -0.0136
-6 -11 18 0.6021 -0.0203
-6 -11 19 0.0397 0.0130
-6 -11 20 0.3313 0.0253
-6 -11 21 -1.2597 -0.0151
-6 -10 1 -4.1485 0.0519
-6 -10 2 3.9536 -0.0366
-6 -10 3 -2.7061 0.0010
-6 -10 4 0.0481 0.0051
-6 -10 5 2.1257 0.0148
-6 -10 6 -0.5787 -0.0129
-6 -10 7 -3.1219 -0.0097
-6 -10 8 3.4809 0.0139
-6 -10 9 0.5235 -0.0125
-6 -10 10 -4.2737 0.0222
-6 -10 11 4.3511 -0.0070
-6 -10 12 -1.7118 -0.0257
-6 -10 13 -0.7212 0.0192
-6 -10 14 1.2523 0.0047
-6 -10 15 -0.3221 0.0107
-6 -10 16 -0.9112 -0.0270
-6 -10 17 1.3221 -0.0027
-6 -10 18 -0.5903 0.0171
-6 -10 19 0.3753 0.0157
-6 -10 20 -1.4658 -0.0121
-6 -10 21 1.7210 -0.0370
-6 -9 1 4.4136 -0.0624
-6 -9 2 -3.0377 0.0222
-6 -9 3 0.6263 0.0021
-6 -9 4 1.5511 0.0194
-6 -9 5 -0.5161 -0.0405
-6 -9 6 -2.9219 0.0211
-6 -9 7 3.7818 0.0010
-6 -9 8 -0.4533 0.0022
-6 -9 9 -3.7047 -0.0024
-6 -9 10 5.3199 0.0031
-6 -9 11 -3.4373 -0.0249
-6 -9 12 0.1105 0.0298
-6 -9 13 1.3675 -0.0007
-6 -9 14 -0.5169 -0.0027
-6 -9 15 -0.9724 -0.0231
-6 -9 16 1.9039 0.0095
-6 -9 17 -1.4882 0.0186
-6 -9 18 0.6623 0.0035
-6 -9 19 -1.2416 -0.0132
-6 -9 20 1.8567 -0.0332
-6 -9 21 -0.8280 0.0328
-6 -8 1 -3.4975 0.0295
-6 -8 2 1.0792 0.0041
-6 -8 3 1.1195 0.0047
-6 -8 4 -0.4377 -0.0393
-6 -8 5 -2.9164 0.0404
-6 -8 6 4.2653 -0.0135
-6 -8 7 -1.5807 0.0101
-6 -8 8 -2.5494 -0.0202
-6 -8 9 5.4042 0.0143
-6 -8 10 -4.9234 -0.0165
-6 -8 11 1.3247 0.0273
-6 -8 12 1.3525 -0.0088
-6 -8 13 -0.8744 -0.0103
-6 -8 14 -0.8698 -0.0092
-6 -8 15 2.2452 0.0135
-6 -8 16 -2.3464 0.0151
-6 -8 17 1.1620 -0.0063
-6 -8 18 -0.7921 -0.0153
-6 -8 19 1.3136 -0.0179
-6 -8 20 -0.7145 0.0286
-6 -8 21 -0.0047 0.0332
-6 -7 1 1.4599 0.0150
-6 -7 2 0.9160 -0.0256
-6 -7 3 -0.6896 -0.0043
-6 -7 4 -2.6541 0.0285
-6 -7 5 4.6915 -0.0139
-6 -7 6 -2.6086 0.0033
-6 -7 7 -1.3255 -0.0177
-6 -7 8 4.7425 0.0154
-6 -7 9 -5.5939 -0.0008
-6 -7 10 2.4501 0.0089
-6 -7 11 1.2171 -0.0098
-6 -7 12 -1.4243 -0.0111
-6 -7 13 -0.5329 0.0054
-6 -7 14 2.3412 0.0107
-6 -7 15 -2.9743 0.0071
-6 -7 16 1.7163 -0.0100
-6 -7 17 -0.3492 -0.0151
-6 -7 18 0.3714 -0.0005
-6 -7 19 -0.1755 0.0184
-6 -7 20 -0.1692 0.0273
-6 -7 21 -0.4721 -0.0538
-6 -6 1 0.8783 -0.0528
-6 -6 2 -1.2651 0.0434
-6 -6 3 -1.8627 -0.0067
-6 -6 4 4.7377 0.0001
-6 -6 5 -3.4010 -0.0143
-6 -6 6 -0.4152 0.0036
-6 -6 7 3.9486 0.0036
-6 -6 8 -5.5381 0.0166
-6 -6 9 3.1489 -0.0172
-6 -6 10 1.0344 -0.0002
-6 -6 11 -2.0897 -0.0093
-6 -6 12 0.0946 0.0154
-6 -6 13 2.1598 0.0037
-6 -6 14 -3.3119 -0.0018
-6 -6 15 2.2124 -0.0071
-6 -6 16 -0.0708 -0.0115
-6 -6 17 -0.5349 0.0097
-6 -6 18 0.4329 0.0088
-6 -6 19 -0.4210 0.0179
-6 -6 20 -0.5526 -0.0407
-6 -6 21 0.9249 0.0079
-6 -6 22 0.2644 0.0094
-6 -5 1 -1.9302 0.0724
-6 -5 2 -0.6871 -0.0374
-6 -5 3 4.2948 0.0100
-6 -5 4 -3.9926 -0.0244
-6 -5 5 0.2724 0.0269
-6 -5 6 3.4205 -0.0122
-6 -5 7 -5.2943 0.0254
-6 -5 8 3.5279 -0.0349
-6 -5 9 0.8074 0.0116
-6 -5 10 -2.7184 -0.0062
-6 -5 11 0.9481 0.0185
-6 -5 12 1.6654 -0.0040
-6 -5 13 -3.3267 -0.0081
-6 -5 14 2.6176 -0.0007
-6 -5 15 -0.0554 -0.0060
-6 -5 16 -1.1057 0.0099
-6 -5 17 0.7019 0.0050
-6 -5 18 -0.4398 0.0067
-6 -5 19 -0.5081 -0.0239
-6 -5 20 1.3978 -0.0004
-6 -5 21 -0.4409 0.0139
-6 -5 22 -0.3801 0.0092
-6 -4 1 0.4832 -0.0416
-6 -4 2 3.5637 -0.0019
-6 -4 3 -4.5229 -0.0080
-6 -4 4 1.1424 0.0308
-6 -4 5 2.9605 -0.0188
-6 -4 6 -5.1999 0.0178
-6 -4 7 3.9499 -0.0311
-6 -4 8 0.3870 0.0132
-6 -4 9 -3.1462 0.0020
-6 -4 10 1.8567 0.0122
-6 -4 11 0.9396 -0.0077
-6 -4 12 -3.0216 -0.0113
-6 -4 13 2.9065 0.0063
-6 -4 14 -0.3570 -0.0012
-6 -4 15 -1.2627 0.0041
-6 -4 16 0.5531 0.0051
-6 -4 17 0.0440 -0.0031
-6 -4 18 -0.5070 -0.0090
-6 -4 19 1.4620 -0.0045
-6 -4 20 -1.1057 0.0150
-6 -4 21 0.0523 0.0067
-6 -3 1 2.8747 -0.0312
-6 -3 2 -5.1290 0.0344
-6 -3 3 2.5025 0.0057
-6 -3 4 2.0671 -0.0095
-6 -3 5 -5.0719 -0.0028
-6 -3 6 4.5689 -0.0072
-6 -3 7 -0.3906 0.0003
-6 -3 8 -3.2529 0.0165
-6 -3 9 2.6848 -0.0033
-6 -3 10 0.1623 -0.0043
-6 -3 11 -2.5324 -0.0132
-6 -3 12 3.0541 0.0132
-6 -3 13 -0.9478 0.0004
-6 -3 14 -1.0434 -0.0019
-6 -3 15 0.2712 0.0042
-6 -3 16 0.8682 -0.0063
-6 -3 17 -0.8130 0.0003
-6 -3 18 1.1187 -0.0035
-6 -3 19 -1.2100 0.0093
-6 -3 20 0.3191 0.0018
-6 -3 21 -0.0496 -0.0149
-6 -2 1 -5.8454 0.0762
-6 -2 2 4.3308 -0.0349
-6 -2 3 0.4805 0.0104
-6 -2 4 -4.5211 -0.0231
-6 -2 5 5.1555 0.0205
-6 -2 6 -1.4798 -0.0178
-6 -2 7 -3.0004 0.0302
-6 -2 8 3.4199 -0.0205
-6 -2 9 -0.5794 0.0039
-6 -2 10 -2.0824 -0.0139
-6 -2 11 3.1106 0.0186
-6 -2 12 -1.6962 -0.0024
-6 -2 13 -0.5051 -0.0053
-6 -2 14 0.1599 0.0014
-6 -2 15 1.4696 -0.0004
-6 -2 16 -1.3970 0.0012
-6 -2 17 0.7676 -0.0004
-6 -2 18 -0.7243 -0.0006
-6 -2 19 0.1686 -0.0014
-6 -2 20 0.3954 0.0000
-6 -2 21 0.0422 0.0141
-6 -1 1 6.3327 -0.0621
-6 -1 2 -1.6187 0.0266
-6 -1 3 -3.4342 -0.0286
-6 -1 4 5.3933 0.0313
-6 -1 5 -2.6010 -0.0250
-6 -1 6 -2.4424 0.0314
-6 -1 7 4.0826 -0.0265
-6 -1 8 -1.3875 0.0082
-6 -1 9 -1.7625 -0.0097
-6 -1 10 3.1962 0.0180
-6 -1 11 -2.4229 -0.0070
-6 -1 12 0.2406 -0.0057
-6 -1 13 0.2350 0.0011
-6 -1 14 1.3911 0.0083
-6 -1 15 -1.8387 -0.0060
-6 -1 16 0.7528 0.0022
-6 -1 17 -0.1517 -0.0078
-6 -1 18 -0.2612 -0.0001
-6 -1 19 0.9167 0.0177
-6 -1 20 -0.6921 -0.0018
-6 -1 21 -0.2788 -0.0249
-6 0 1 -3.8255 0.0263
-6 0 2 -2.0488 -0.0148
-6 0 3 5.2379 0.0155
-6 0 4 -3.4778 -0.0117
-6 0 5 -1.6951 0.0152
-6 0 6 4.5815 -0.0141
-6 0 7 -2.3708 0.0002
-6 0 8 -1.4143 0.0026
-6 0 9 3.3605 0.0069
-6 0 10 -2.9938 -0.0066
-6 0 11 0.9693 -0.0049
-6 0 12 0.3091 0.0066
-6 0 13 0.7248 0.0087
-6 0 14 -1.7320 -0.0146
-6 0 15 0.9953 0.0049
-6 0 16 -0.0305 -0.0072
-6 0 17 -0.5172 0.0033
-6 0 18 1.1895 0.0259
-6 0 19 -1.2356 -0.0224
-6 0 20 0.3920 -0.0182
-6 0 21 0.1050 0.0136
-6 1 1 -0.6471 0.0096
-6 1 2 4.8954 -0.0180
-6 1 3 -4.0647 0.0180
-6 1 4 -0.8693 -0.0111
-6 1 5 4.7218 0.0098
-6 1 6 -3.3933 -0.0180
-6 1 7 -0.8197 0.0198
-6 1 8 3.4822 -0.0118
-6 1 9 -3.3667 0.0034
-6 1 10 1.4288 -0.0056
-6 1 11 0.3111 0.0145
-6 1 12 -0.0294 -0.0039
-6 1 13 -1.1391 -0.0145
-6 1 14 1.1473 0.0079
-6 1 15 -0.4238 -0.0010
-6 1 16 -0.2292 0.0035
-6 1 17 0.9886 0.0200
-6 1 18 -1.2462 -0.0325
-6 1 19 0.7873 -0.0034
-6 1 20 -0.7493 0.0157
-6 2 1 4.5033 -0.0483
-6 2 2 -4.4983 0.0484
-6 2 3 -0.0157 -0.0332
-6 2 4 4.3785 0.0276
-6 2 5 -4.1063 -0.0329
-6 2 6 0.0100 0.0307
-6 2 7 3.3693 -0.0246
-6 2 8 -3.5689 0.0169
-6 2 9 1.5435 -0.0091
-6 2 10 0.3871 0.0172
-6 2 11 -0.5158 -0.0196
-6 2 12 -0.5206 -0.0029
-6 2 13 1.0372 0.0088
-6 2 14 -0.9265 0.0042
-6 2 15 0.5304 -0.0008
-6 2 16 0.3220 0.0064
-6 2 17 -0.7990 -0.0240
-6 2 18 0.5978 0.0088
-6 2 19 -1.1561 0.0080
-6 2 20 2.1084 0.0145
-6 3 1 -4.8447 0.0628
-6 3 2 0.8574 -0.0404
-6 3 3 3.6297 0.0257
-6 3 4 -4.2732 -0.0293
-6 3 5 0.8236 0.0242
-6 3 6 2.9520 -0.0174
-6 3 7 -3.6451 0.0189
-6 3 8 1.5119 -0.0113
-6 3 9 0.6357 0.0112
-6 3 10 -0.8158 -0.0227
-6 3 11 -0.2060 0.0099
-6 3 12 0.8342 0.0060
-6 3 13 -1.1331 0.0045
-6 3 14 1.2849 -0.0057
-6 3 15 -0.5610 -0.0041
-6 3 16 -0.2241 -0.0038
-6 3 17 0.0893 0.0090
-6 3 18 -0.7239 -0.0053
-6 3 19 2.3665 0.0127
-6 3 20 -2.1533 -0.0169
-6 4 1 1.7040 -0.0315
-6 4 2 2.7017 0.0058
-6 4 3 -4.0124 -0.0045
-6 4 4 1.4285 -0.0004
-6 4 5 2.3187 0.0102
-6 4 6 -3.6137 -0.0005
-6 4 7 1.6396 -0.0050
-6 4 8 0.8451 -0.0003
-6 4 9 -1.1570 -0.0083
-6 4 10 -0.0579 0.0096
-6 4 11 0.7552 0.0029
-6 4 12 -1.0263 0.0017
-6 4 13 1.5759 -0.0064
-6 4 14 -1.2818 -0.0071
-6 4 15 0.2208 0.0122
-6 4 16 -0.2211 -0.0011
-6 4 17 0.2129 -0.0135
-6 4 18 1.4012 0.0188
-6 4 19 -2.0235 -0.0055
-6 5 1 1.8078 -0.0188
-6 5 2 -3.6726 0.0291
-6 5 3 1.9177 -0.0314
-6 5 4 1.5629 0.0414
-6 5 5 -3.4474 -0.0315
-6 5 6 2.0490 0.0116
-6 5 7 0.6337 -0.0108
-6 5 8 -1.4691 0.0110
-6 5 9 0.2610 -0.0055
-6 5 10 0.7414 0.0057
-6 5 11 -0.8985 -0.0006
-6 5 12 1.3754 -0.0034
-6 5 13 -1.5406 -0.0062
-6 5 14 0.4723 0.0143
-6 5 15 -0.1066 -0.0093
-6 5 16 0.9214 -0.0104
-6 5 17 -0.3899 0.0241
-6 5 18 -0.7829 -0.0029
-6 5 19 0.1965 -0.0175
-6 6 1 -3.5004 0.0540
-6 6 2 2.5348 -0.0536
-6 6 3 0.6662 0.0553
-6 6 4 -3.0903 -0.0489
-6 6 5 2.5656 0.0265
-6 6 6 -0.1244 -0.0142
-6 6 7 -1.3990 0.0168
-6 6 8 0.7824 -0.0190
-6 6 9 0.5384 0.0137
-6 6 10 -0.9711 -0.0013
-6 6 11 1.0924 -0.0016
-6 6 12 -1.3276 -0.0062
-6 6 13 0.5475 0.0067
-6 6 14 0.2172 -0.0059
-6 6 15 0.9566 -0.0012
-6 6 16 -2.0332 0.0191
-6 6 17 1.1802 -0.0065
-6 6 18 -0.4737 -0.0224
-6 7 1 3.3531 -0.0590
-6 7 2 -0.4109 0.0452
-6 7 3 -2.5168 -0.0345
-6 7 4 2.8998 0.0212
-6 7 5 -1.1017 -0.0067
-6 7 6 -0.7723 0.0025
-6 7 7 1.1451 -0.0122
-6 7 8 0.0609 0.0165
-6 7 9 -1.1674 -0.0013
-6 7 10 1.1679 -0.0042
-6 7 11 -0.9636 -0.0075
-6 7 12 0.4543 0.0014
-6 7 13 0.4208 0.0061
-6 7 14 0.4821 0.0039
-6 7 15 -2.7357 0.0040
-6 7 16 2.9612 -0.0088
-6 7 17 -1.3990 -0.0165
-6 8 1 -1.5600 0.0226
-6 8 2 -1.7881 0.0038
-6 8 3 2.9160 -0.0107
-6 8 4 -1.8054 0.0130
-6 8 5 0.1043 -0.0215
-6 8 6 1.0285 0.0153
-6 8 7 -0.4474 0.0040
-6 8 8 -1.2461 -0.0001
-6 8 9 1.6499 -0.0086
-6 8 10 -0.8588 -0.0070
-6 8 11 0.2592 0.0047
-6 8 12 0.4070 0.0139
-6 8 13 -0.0263 0.0010
-6 8 14 -2.4103 -0.0111
-6 8 15 3.7678 -0.0064
-6 8 16 -2.1529 -0.0024
-6 8 17 0.3530 0.0133
-6 9 1 -1.0432 0.0384
-6 9 2 2.6995 -0.0522
-6 9 3 -2.0211 0.0395
-6 9 4 0.7064 -0.0387
-6 9 5 0.5462 0.0414
-6 9 6 -0.6631 -0.0188
-6 9 7 -1.0790 0.0036
-6 9 8 2.1512 -0.0093
-6 9 9 -1.1442 -0.0043
-6 9 10 0.1370 0.0128
-6 9 11 0.2953 0.0090
-6 9 12 -0.2721 -0.0036
-6 9 13 -1.5486 -0.0176
-6 9 14 3.4370 -0.0023
-6 9 15 -2.3691 0.0144
-6 9 16 0.1989 0.0047
-6 10 1 2.3903 -0.0750
-6 10 2 -1.9143 0.0600
-6 10 3 0.8038 -0.0401
-6 10 4 0.1202 0.0420
-6 10 5 -0.5263 -0.0310
-6 10 6 -0.7565 0.0070
-6 10 7 2.2146 -0.0037
-6 10 8 -1.5263 -0.0028
-6 10 9 0.2330 0.0173
-6 10 10 0.1787 -0.0040
-6 10 11 -0.3049 -0.0023
-6 10 12 -0.6908 -0.0161
-6 10 13 2.4194 -0.0003
-6 10 14 -2.0060 0.0284
-6 10 15 0.0363 -0.0106
-6 11 1 -1.7347 0.0613
-6 11 2 0.6177 -0.0284
-6 11 3 0.0246 0.0140
-6 11 4 -0.2757 -0.0151
-6 11 5 -0.4553 0.0024
-6 11 6 1.7223 0.0061
-6 11 7 -1.5576 -0.0058
-6 11 8 0.4740 0.0147
-6 11 9 0.0279 -0.0122
-6 11 10 -0.3186 0.0033
-6 11 11 -0.0433 -0.0126
-6 11 12 1.3284 0.0003
-6 11 13 -1.3516 0.0344
-6 11 14 -0.1022 -0.0260
-6 12 1 0.4931 -0.0116
-6 12 2 0.1574 -0.0224
-6 12 3 -0.1825 0.0235
-6 12 4 -0.2539 -0.0153
-6 12 5 0.9689 0.0163
-6 12 6 -1.0823 -0.0119
-6 12 7 0.6126 0.0080
-6 12 8 -0.1766 -0.0072
-6 12 9 -0.4257 0.0042
-6 12 10 0.4990 -0.0095
-6 12 11 0.5017 0.0023
-6 12 12 -0.7796 0.0295
-6 12 13 -0.1821 -0.0332
-6 13 1 0.2474 -0.0441
-6 13 2 -0.3202 0.0589
-6 13 3 -0.0836 -0.0385
-6 13 4 0.3650 0.0231
-6 13 5 -0.4033 -0.0156
-6 13 6 0.5078 0.0018
-6 13 7 -0.3472 0.0072
-6 13 8 -0.6306 -0.0057
-6 13 9 1.1042 -0.0034
-6 13 10 -0.0892 0.0052
-6 13 11 -0.4867 0.0161
-6 13 12 -0.1745 -0.0285
-6 14 1 -0.5785 0.0680
-6 14 2 0.1740 -0.0513
-6 14 3 0.0916 0.0235
-6 14 4 0.0068 -0.0119
-6 14 5 0.3101 -0.0033
-6 14 6 -0.3987 0.0201
-6 14 7 -0.8934 -0.0205
-6 14 8 1.8105 0.0074
-6 14 9 -0.6266 0.0046
-6 14 10 -0.4278 0.0021
-6 14 11 -0.0745 -0.0167
-6 15 1 0.5541 -0.0439
-6 15 2 0.0311 0.0159
-6 15 3 -0.0632 -0.0004
-6 15 4 0.3041 -0.0099
-6 15 5 -0.3928 0.0248
-6 15 6 -1.1266 -0.0278
-6 15 7 2.4859 0.0168
-6 15 8 -1.1970 -0.0010
-6 15 9 -0.4468 -0.0043
-6 15 10 0.0986 -0.0074
-6 16 1 -0.0144 0.0034
-6 16 2 -0.4364 0.0142
-6 16 3 0.5883 -0.0200
-6 16 4 -0.4780 0.0229
-6 16 5 -1.1750 -0.0200
-6 16 6 2.8865 0.0142
-6 16 7 -1.7005 -0.0057
-6 16 8 -0.4365 -0.0025
-6 16 9 0.3182 -0.0062
-6 17 1 -0.8020 0.0248
-6 17 2 0.9778 -0.0315
-6 17 3 -0.6869 0.0207
-6 17 4 -0.9144 -0.0015
-6 17 5 2.7792 -0.0043
-6 17 6 -1.9301 -0.0017
-6 17 7 -0.3883 0.0011
-6 18 1 1.2236 -0.0396
-6 18 2 -0.8718 0.0218
-6 18 3 -0.4087 0.0162
-6 18 4 2.1107 -0.0310
-6 18 5 -1.7285 0.0127
-6 18 6 -0.3438 -0.0002
-6 19 1 -0.8762 0.0244
-6 19 2 0.0876 0.0247
-6 19 3 1.1127 -0.0519
-6 19 4 -1.1265 0.0300
-6 20 1 0.3369 0.0244
-6 20 2 0.2051 -0.0582
-5 -18 3 -1.7499 0.0715
-5 -18 4 0.8047 -0.0072
-5 -18 5 -0.3676 -0.0375
-5 -18 6 0.7120 0.0025
-5 -18 7 -1.2947 0.0091
-5 -18 8 1.9043 0.0506
-5 -18 9 -1.3752 -0.0661
-5 -18 10 -0.0074 0.0053
-5 -18 11 0.4546 0.0186
-5 -18 12 -0.5994 0.0212
-5 -18 13 1.1199 -0.0409
-5 -18 14 -0.4097 0.0125
-5 -17 1 1.4390 -0.0310
-5 -17 2 -2.3403 0.0951
-5 -17 3 1.4662 -0.0409
-5 -17 4 -0.4511 -0.0274
-5 -17 5 0.5857 0.0007
-5 -17 6 -1.3269 0.0265
-5 -17 7 2.1482 0.0323
-5 -17 8 -1.9257 -0.0676
-5 -17 9 0.4761 0.0153
-5 -17 10 0.3257 0.0154
-5 -17 11 -0.4040 0.0220
-5 -17 12 0.8700 -0.0455
-5 -17 13 -0.5042 0.0219
-5 -17 14 -0.7598 0.0006
-5 -17 15 0.4677 0.0060
-5 -17 16 0.9401 -0.0076
-5 -16 1 -2.3324 0.0947
-5 -16 2 1.8675 -0.0653
-5 -16 3 -0.5624 -0.0199
-5 -16 4 0.3571 0.0105
-5 -16 5 -1.1656 0.0374
-5 -16 6 2.2301 -0.0016
-5 -16 7 -2.4297 -0.0434
-5 -16 8 1.0835 0.0060
-5 -16 9 0.1791 0.0263
-5 -16 10 -0.2207 0.0096
-5 -16 11 0.0480 -0.0364
-5 -16 12 0.3127 0.0141
-5 -16 13 -1.0309 0.0037
-5 -16 14 0.4436 0.0075
-5 -16 15 1.3934 -0.0089
-5 -16 16 -1.8299 -0.0199
-5 -16 17 0.4664 0.0350
-5 -15 1 1.8964 -0.0691
-5 -15 2 -0.6418 -0.0200
-5 -15 3 0.1756 0.0366
-5 -15 4 -0.9631 0.0223
-5 -15 5 2.2315 -0.0250
-5 -15 6 -2.9013 -0.0118
-5 -15 7 1.8649 -0.0101
-5 -15 8 -0.0628 0.0426
-5 -15 9 -0.3805 -0.0128
-5 -15 10 -0.6409 -0.0184
-5 -15 11 1.8255 -0.0021
-5 -15 12 -2.1225 0.0199
-5 -15 13 0.7642 0.0005
-5 -15 14 1.5586 -0.0103
-5 -15 15 -2.5549 -0.0170
-5 -15 16 1.3691 0.0299
-5 -15 17 0.0267 -0.0025
-5 -15 18 0.1747 -0.0138
-5 -14 1 -0.6995 -0.0248
-5 -14 2 0.1389 0.0674
-5 -14 3 -0.8890 -0.0173
-5 -14 4 2.2583 -0.0212
-5 -14 5 -3.3126 0.0076
-5 -14 6 2.7942 -0.0159
-5 -14 7 -0.6546 0.0442
-5 -14 8 -0.7161 -0.0287
-5 -14 9 -0.5890 -0.0024
-5 -14 10 3.1165 -0.0102
-5 -14 11 -3.7778 0.0318
-5 -14 12 1.6203 -0.0110
-5 -14 13 1.3483 -0.0118
-5 -14 14 -2.7413 -0.0104
-5 -14 15 1.9445 0.0277
-5 -14 16 -0.2960 0.0012
-5 -14 17 -0.2052 -0.0186
-5 -14 18 -0.6195 0.0014
-5 -14 19 1.0495 -0.0170
-5 -13 1 0.2523 0.0836
-5 -13 2 -1.0349 -0.0576
-5 -13 3 2.4269 0.0015
-5 -13 4 -3.6327 0.0125
-5 -13 5 3.6640 -0.0101
-5 -13 6 -1.6581 0.0226
-5 -13 7 -0.7056 -0.0222
-5 -13 8 0.0734 0.0024
-5 -13 9 3.4016 -0.0025
-5 -13 10 -5.1769 0.0218
-5 -13 11 2.7851 -0.0133
-5 -13 12 0.9113 -0.0133
-5 -13 13 -2.6007 0.0020
-5 -13 14 2.0188 0.0225
-5 -13 15 -0.4089 -0.0011
-5 -13 16 -0.6097 -0.0218
-5 -13 17 0.1052 -0.0006
-5 -13 18 0.7991 -0.0003
-5 -13 19 -0.8100 0.0532
-5 -13 20 0.4377 -0.0672
-5 -12 1 -1.3201 -0.0734
-5 -12 2 2.8061 0.0199
-5 -12 3 -3.9347 0.0164
-5 -12 4 4.2578 -0.0090
-5 -12 5 -2.7663 -0.0056
-5 -12 6 -0.0626 0.0044
-5 -12 7 0.6447 -0.0050
-5 -12 8 2.7418 0.0125
-5 -12 9 -5.6746 -0.0075
-5 -12 10 3.8111 0.0020
-5 -12 11 0.4411 -0.0159
-5 -12 12 -2.5854 0.0149
-5 -12 13 2.0041 0.0107
-5 -12 14 -0.3010 -0.0060
-5 -12 15 -1.0161 -0.0187
-5 -12 16 0.8835 0.0015
-5 -12 17 0.2036 0.0163
-5 -12 18 -0.7632 0.0251
-5 -12 19 0.4271 -0.0541
-5 -12 20 -0.0787 0.0078
-5 -12 21 0.3422 0.0394
-5 -11 1 3.2973 0.0185
-5 -11 2 -4.3693 0.0310
-5 -11 3 4.6085 -0.0279
-5 -11 4 -3.5877 -0.0134
-5 -11 5 0.9512 0.0293
-5 -11 6 0.6011 -0.0153
-5 -11 7 1.8795 0.0183
-5 -11 8 -5.3587 -0.0325
-5 -11 9 4.4536 0.0258
-5 -11 10 -0.0548 -0.0181
-5 -11 11 -2.8469 0.0189
-5 -11 12 2.4703 -0.0026
-5 -11 13 -0.3990 -0.0084
-5 -11 14 -1.3363 -0.0078
-5 -11 15 1.5067 0.0039
-5 -11 16 -0.4584 0.0218
-5 -11 17 -0.5330 -0.0042
-5 -11 18 0.5815 -0.0304
-5 -11 19 0.0369 0.0033
-5 -11 20 0.0482 0.0430
-5 -11 21 -0.8778 -0.0242
-5 -10 1 -4.9656 0.0504
-5 -10 2 4.9876 -0.0617
-5 -10 3 -4.0513 0.0093
-5 -10 4 1.8396 0.0322
-5 -10 5 0.0586 -0.0184
-5 -10 6 1.4448 0.0071
-5 -10 7 -4.8554 -0.0303
-5 -10 8 4.8651 0.0361
-5 -10 9 -0.7551 -0.0146
-5 -10 10 -3.0279 0.0084
-5 -10 11 3.4688 -0.0076
-5 -10 12 -1.1680 -0.0069
-5 -10 13 -1.3087 0.0067
-5 -10 14 1.8891 0.0006
-5 -10 15 -0.9405 0.0156
-5 -10 16 -0.2619 -0.0200
-5 -10 17 0.8976 -0.0065
-5 -10 18 -0.3702 0.0006
-5 -10 19 -0.1329 0.0380
-5 -10 20 -0.7447 -0.0248
-5 -10 21 1.1924 -0.0243
-5 -9 1 5.5985 -0.0856
-5 -9 2 -4.4341 0.0441
-5 -9 3 2.3819 0.0145
-5 -9 4 -0.4920 -0.0150
-5 -9 5 1.4271 -0.0105
-5 -9 6 -4.6450 -0.0019
-5 -9 7 5.3664 0.0199
-5 -9 8 -1.8023 -0.0009
-5 -9 9 -2.6451 -0.0127
-5 -9 10 4.4066 -0.0002
-5 -9 11 -2.5457 -0.0030
-5 -9 12 -0.7027 0.0173
-5 -9 13 2.0049 -0.0095
-5 -9 14 -1.1864 0.0058
-5 -9 15 -0.1147 -0.0179
-5 -9 16 1.3013 0.0094
-5 -9 17 -1.2872 -0.0012
-5 -9 18 0.1833 0.0259
-5 -9 19 -0.3604 -0.0241
-5 -9 20 1.2260 -0.0225
-5 -9 21 -0.6036 0.0224
-5 -8 1 -5.0041 0.0610
-5 -8 2 2.7342 -0.0030
-5 -8 3 -0.7372 -0.0170
-5 -8 4 1.3818 -0.0129
-5 -8 5 -4.6374 0.0263
-5 -8 6 6.0549 -0.0117
-5 -8 7 -3.1118 0.0184
-5 -8 8 -1.6222 -0.0328
-5 -8 9 4.6558 0.0133
-5 -8 10 -3.9159 0.0021
-5 -8 11 0.3804 0.0166
-5 -8 12 1.8715 -0.0198
-5 -8 13 -1.3362 0.0001
-5 -8 14 -0.1084 -0.0045
-5 -8 15 1.7199 0.0142
-5 -8 16 -2.4166 -0.0045
-5 -8 17 1.0392 0.0125
-5 -8 18 -0.0663 -0.0212
-5 -8 19 0.7681 -0.0114
-5 -8 20 -0.7387 0.0215
-5 -8 21 0.2885 0.0295
-5 -8 22 -0.8565 -0.0568
-5 -7 1 3.1102 -0.0030
-5 -7 2 -0.7250 -0.0338
-5 -7 3 0.9820 0.0130
-5 -7 4 -4.3825 0.0267
-5 -7 5 6.6618 -0.0332
-5 -7 6 -4.4031 0.0298
-5 -7 7 -0.3630 -0.0381
-5 -7 8 4.1987 0.0210
-5 -7 9 -4.7145 0.0088
-5 -7 10 1.5418 0.0026
-5 -7 11 1.5712 -0.0205
-5 -7 12 -1.5855 -0.0009
-5 -7 13 -0.0467 0.0107
-5 -7 14 2.0343 0.0095
-5 -7 15 -3.3947 -0.0097
-5 -7 16 2.1286 0.0044
-5 -7 17 -0.0729 -0.0159
-5 -7 18 0.1188 0.0034
-5 -7 19 -0.5174 0.0127
-5 -7 20 0.3348 0.0210
-5 -7 21 -0.9381 -0.0529
-5 -7 22 0.8713 0.0321
-5 -6 1 -0.6253 -0.0575
-5 -6 2 0.2680 0.0573
-5 -6 3 -3.5817 -0.0040
-5 -6 4 6.7870 -0.0304
-5 -6 5 -5.3924 0.0247
-5 -6 6 0.6794 -0.0222
-5 -6 7 3.5693 0.0146
-5 -6 8 -4.9749 0.0159
-5 -6 9 2.4841 -0.0183
-5 -6 10 1.1948 -0.0084
-5 -6 11 -2.0131 -0.0010
-5 -6 12 0.3177 0.0211
-5 -6 13 2.0464 -0.0009
-5 -6 14 -3.9328 -0.0137
-5 -6 15 3.0388 0.0032
-5 -6 16 -0.3271 -0.0093
-5 -6 17 -0.3690 0.0133
-5 -6 18 -0.2335 0.0008
-5 -6 19 0.2672 0.0110
-5 -6 20 -0.9394 -0.0355
-5 -6 21 1.2202 0.0247
-5 -6 22 0.1859 0.0016
-5 -5 1 -0.5311 0.0913
-5 -5 2 -2.3420 -0.0421
-5 -5 3 6.2568 -0.0149
-5 -5 4 -5.9613 0.0120
-5 -5 5 1.4238 0.0057
-5 -5 6 3.2000 -0.0039
-5 -5 7 -5.1722 0.0196
-5 -5 8 3.2995 -0.0332
-5 -5 9 0.7223 0.0092
-5 -5 10 -2.5158 -0.0015
-5 -5 11 1.0428 0.0228
-5 -5 12 1.6176 -0.0113
-5 -5 13 -3.8814 -0.0131
-5 -5 14 3.4891 0.0058
-5 -5 15 -0.6340 -0.0027
-5 -5 16 -0.5674 0.0134
-5 -5 17 -0.2163 -0.0062
-5 -5 18 0.3768 0.0021
-5 -5 19 -0.8687 -0.0142
-5 -5 20 1.6250 0.0106
-5 -5 21 -0.4953 0.0079
-5 -5 22 -0.5904 -0.0188
-5 -4 1 -1.0160 -0.0587
-5 -4 2 5.2665 -0.0100
-5 -4 3 -6.1997 0.0138
-5 -4 4 2.1541 0.0237
-5 -4 5 2.9531 -0.0231
-5 -4 6 -5.5825 0.0161
-5 -4 7 4.2709 -0.0310
-5 -4 8 0.0118 0.0192
-5 -4 9 -2.8981 0.0007
-5 -4 10 1.9569 0.0136
-5 -4 11 0.8449 -0.0154
-5 -4 12 -3.3148 -0.0086
-5 -4 13 3.4391 0.0083
-5 -4 14 -0.8681 0.0020
-5 -4 15 -0.5753 0.0058
-5 -4 16 -0.4687 -0.0051
-5 -4 17 0.8972 -0.0052
-5 -4 18 -0.9112 0.0027
-5 -4 19 1.8023 -0.0011
-5 -4 20 -1.2949 0.0117
-5 -4 21 -0.2078 -0.0219
-5 -4 22 -0.0121 0.0205
-5 -3 1 4.2091 -0.0239
-5 -3 2 -6.3350 0.0408
-5 -3 3 3.2036 0.0125
-5 -3 4 2.3115 -0.0296
-5 -3 5 -5.9331 0.0062
-5 -3 6 5.4258 -0.0111
-5 -3 7 -1.0248 0.0138
-5 -3 8 -3.0254 0.0081
-5 -3 9 2.8672 -0.0052
-5 -3 10 -0.0086 -0.0084
-5 -3 11 -2.5541 -0.0046
-5 -3 12 3.0870 0.0102
-5 -3 13 -1.0718 0.0022
-5 -3 14 -0.4894 -0.0023
-5 -3 15 -0.6693 0.0003
-5 -3 16 1.6411 -0.0093
-5 -3 17 -1.2633 0.0110
-5 -3 18 1.6983 -0.0054
-5 -3 19 -1.7101 0.0094
-5 -3 20 0.1228 -0.0210
-5 -3 21 0.3116 0.0215
-5 -3 22 0.6273 -0.0042
-5 -2 1 -6.5843 0.0758
-5 -2 2 4.7056 -0.0244
-5 -2 3 0.9039 -0.0187
-5 -2 4 -5.7076 -0.0034
-5 -2 5 6.3999 0.0141
-5 -2 6 -2.2373 -0.0031
-5 -2 7 -2.9028 0.0177
-5 -2 8 3.7449 -0.0251
-5 -2 9 -0.8109 0.0069
-5 -2 10 -1.9593 -0.0046
-5 -2 11 2.7629 0.0121
-5 -2 12 -1.3805 -0.0035
-5 -2 13 -0.2476 -0.0044
-5 -2 14 -0.5590 0.0041
-5 -2 15 2.0585 -0.0075
-5 -2 16 -1.8100 0.0090
-5 -2 17 1.5340 -0.0027
-5 -2 18 -1.5663 0.0022
-5 -2 19 0.1361 -0.0159
-5 -2 20 0.9394 0.0220
-5 -2 21 0.1018 -0.0028
-5 -1 1 6.5539 -0.0584
-5 -1 2 -1.2301 0.0003
-5 -1 3 -4.6679 -0.0044
-5 -1 4 6.7793 0.0267
-5 -1 5 -3.2906 -0.0188
-5 -1 6 -2.6255 0.0220
-5 -1 7 4.6469 -0.0335
-5 -1 8 -1.7108 0.0194
-5 -1 9 -1.5975 -0.0062
-5 -1 10 2.7062 0.0120
-5 -1 11 -1.8658 -0.0118
-5 -1 12 0.2584 0.0010
-5 -1 13 -0.2480 0.0042
-5 -1 14 1.7572 -0.0012
-5 -1 15 -2.1089 -0.0021
-5 -1 16 1.5002 0.0044
-5 -1 17 -1.1525 -0.0040
-5 -1 18 -0.1277 -0.0091
-5 -1 19 1.6120 0.0212
-5 -1 20 -0.8878 -0.0046
-5 -1 21 -0.6599 -0.0141
-5 0 1 -3.7642 0.0098
-5 0 2 -2.9927 0.0067
-5 0 3 6.4894 0.0168
-5 0 4 -3.9399 -0.0207
-5 0 5 -2.2678 0.0167
-5 0 6 5.4874 -0.0235
-5 0 7 -2.8933 0.0168
-5 0 8 -1.1635 -0.0028
-5 0 9 2.8585 0.0059
-5 0 10 -2.4411 -0.0146
-5 0 11 0.9532 0.0085
-5 0 12 -0.0582 0.0027
-5 0 13 0.9209 0.0029
-5 0 14 -1.8178 -0.0154
-5 0 15 1.5210 0.0135
-5 0 16 -0.9003 -0.0050
-5 0 17 -0.3265 -0.0051
-5 0 18 1.9586 0.0174
-5 0 19 -1.7558 -0.0082
-5 0 20 0.1379 -0.0122
-5 0 21 0.1635 -0.0001
-5 1 1 -1.0101 0.0249
-5 1 2 5.7806 -0.0094
-5 1 3 -4.2320 -0.0065
-5 1 4 -1.8153 0.0039
-5 1 5 5.9824 -0.0011
-5 1 6 -4.2135 -0.0027
-5 1 7 -0.3255 0.0092
-5 1 8 2.8959 -0.0069
-5 1 9 -2.9126 -0.0057
-5 1 10 1.5557 0.0096
-5 1 11 -0.1020 0.0027
-5 1 12 0.1055 -0.0012
-5 1 13 -1.0906 -0.0199
-5 1 14 1.3984 0.0212
-5 1 15 -0.9740 -0.0023
-5 1 16 -0.1120 -0.0069
-5 1 17 1.7269 0.0108
-5 1 18 -2.0063 -0.0085
-5 1 19 0.7967 -0.0048
-5 1 20 -0.6289 -0.0001
-5 2 1 4.8935 -0.0327
-5 2 2 -4.4052 0.0139
-5 2 3 -1.1866 -0.0094
-5 2 4 5.8667 0.0183
-5 2 5 -5.1979 -0.0263
-5 2 6 0.8600 0.0245
-5 2 7 2.5308 -0.0188
-5 2 8 -3.1323 0.0100
-5 2 9 1.8447 0.0005
-5 2 10 -0.1544 0.0046
-5 2 11 -0.3609 -0.0103
-5 2 12 -0.4227 -0.0102
-5 2 13 1.1221 0.0213
-5 2 14 -1.2001 0.0001
-5 2 15 0.5448 -0.0124
-5 2 16 0.9258 0.0049
-5 2 17 -1.5939 -0.0020
-5 2 18 0.8473 0.0026
-5 2 19 -1.0604 -0.0061
-5 2 20 2.2644 0.0148
-5 3 1 -4.6020 0.0248
-5 3 2 -0.3213 -0.0173
-5 3 3 5.1341 0.0233
-5 3 4 -5.4677 -0.0361
-5 3 5 1.9634 0.0319
-5 3 6 1.7897 -0.0193
-5 3 7 -3.1119 0.0171
-5 3 8 1.9137 -0.0113
-5 3 9 -0.0031 0.0066
-5 3 10 -0.6482 -0.0141
-5 3 11 -0.0923 0.0058
-5 3 12 0.9003 0.0110
-5 3 13 -1.3429 0.0006
-5 3 14 1.3072 -0.0150
-5 3 15 -0.1715 0.0030
-5 3 16 -0.8440 0.0071
-5 3 17 0.4072 0.0032
-5 3 18 -0.6608 -0.0150
-5 3 19 2.4215 0.0112
-5 3 20 -2.3764 0.0001
-5 4 1 0.7316 -0.0178
-5 4 2 4.0331 0.0159
-5 4 3 -5.1098 -0.0245
-5 4 4 2.6352 0.0236
-5 4 5 0.9546 -0.0054
-5 4 6 -2.9801 0.0036
-5 4 7 2.0884 -0.0109
-5 4 8 0.1787 0.0049
-5 4 9 -1.0471 -0.0059
-5 4 10 0.1156 0.0117
-5 4 11 0.8610 -0.0032
-5 4 12 -1.3634 0.0015
-5 4 13 1.7586 -0.0104
-5 4 14 -1.1342 0.0037
-5 4 15 -0.1239 0.0102
-5 4 16 -0.0392 -0.0026
-5 4 17 0.3352 -0.0182
-5 4 18 1.3700 0.0141
-5 4 19 -2.3250 0.0133
-5 5 1 2.8601 0.0074
-5 5 2 -4.5724 -0.0011
-5 5 3 2.9661 0.0022
-5 5 4 0.2362 0.0143
-5 5 5 -2.8259 -0.0245
-5 5 6 2.5658 0.0091
-5 5 7 -0.0383 -0.0034
-5 5 8 -1.4674 0.0087
-5 5 9 0.5573 0.0000
-5 5 10 0.8399 -0.0083
-5 5 11 -1.3909 0.0038
-5 5 12 1.7652 -0.0008
-5 5 13 -1.5759 0.0020
-5 5 14 0.3488 0.0033
-5 5 15 -0.1663 -0.0064
-5 5 16 1.2294 -0.0099
-5 5 17 -0.5293 0.0167
-5 5 18 -1.1443 0.0149
-5 5 19 0.7160 -0.0333
-5 6 1 -4.2298 0.0165
-5 6 2 3.3359 -0.0208
-5 6 3 -0.4292 0.0276
-5 6 4 -2.5955 -0.0458
-5 6 5 3.1765 0.0376
-5 6 6 -0.8185 -0.0167
-5 6 7 -1.4903 0.0169
-5 6 8 1.2069 -0.0170
-5 6 9 0.5656 0.0010
-5 6 10 -1.5076 0.0044
-5 6 11 1.5782 0.0070
-5 6 12 -1.3960 -0.0047
-5 6 13 0.4770 -0.0076
-5 6 14 -0.0354 -0.0002
-5 6 15 1.5049 0.0048
-5 6 16 -2.3173 0.0096
-5 6 17 0.8046 0.0064
-5 6 18 0.1781 -0.0386
-5 7 1 3.9557 -0.0337
-5 7 2 -1.2239 0.0293
-5 7 3 -2.1612 -0.0435
-5 7 4 3.5403 0.0513
-5 7 5 -1.7869 -0.0267
-5 7 6 -0.9213 0.0104
-5 7 7 1.6411 -0.0181
-5 7 8 0.0142 0.0135
-5 7 9 -1.6289 0.0003
-5 7 10 1.5745 0.0085
-5 7 11 -0.8898 -0.0129
-5 7 12 0.2482 -0.0120
-5 7 13 0.1316 0.0133
-5 7 14 1.1911 0.0143
-5 7 15 -3.1423 -0.0077
-5 7 16 2.6250 -0.0029
-5 7 17 -0.7325 -0.0282
-5 8 1 -2.1455 0.0245
-5 8 2 -1.4852 -0.0224
-5 8 3 3.4295 0.0367
-5 8 4 -2.3638 -0.0228
-5 8 5 -0.1189 -0.0074
-5 8 6 1.5479 0.0048
-5 8 7 -0.5266 0.0112
-5 8 8 -1.5921 -0.0048
-5 8 9 1.8771 0.0049
-5 8 10 -0.5517 -0.0158
-5 8 11 -0.1907 -0.0059
-5 8 12 0.2433 0.0222
-5 8 13 0.6617 0.0126
-5 8 14 -2.8067 -0.0246
-5 8 15 3.4733 -0.0055
-5 8 16 -1.5864 -0.0069
-5 8 17 0.1179 0.0375
-5 9 1 -0.6955 -0.0043
-5 9 2 2.9358 0.0054
-5 9 3 -2.3225 -0.0020
-5 9 4 0.3474 -0.0264
-5 9 5 1.1048 0.0363
-5 9 6 -0.7673 -0.0104
-5 9 7 -1.3167 -0.0035
-5 9 8 2.2187 0.0006
-5 9 9 -0.6632 -0.0106
-5 9 10 -0.5254 0.0042
-5 9 11 0.3379 0.0177
-5 9 12 0.2138 0.0049
-5 9 13 -1.7309 -0.0301
-5 9 14 3.0910 -0.0027
-5 9 15 -1.9675 0.0155
-5 9 16 0.1085 0.0244
-5 10 1 2.3006 -0.0154
-5 10 2 -1.9297 0.0245
-5 10 3 0.2965 -0.0390
-5 10 4 0.7588 0.0519
-5 10 5 -0.7091 -0.0333
-5 10 6 -0.8673 0.0051
-5 10 7 2.1890 -0.0010
-5 10 8 -1.0385 -0.0018
-5 10 9 -0.4885 0.0078
-5 10 10 0.4028 0.0041
-5 10 11 -0.1049 0.0011
-5 10 12 -0.5070 -0.0231
-5 10 13 1.8737 -0.0001
-5 10 14 -1.7457 0.0295
-5 10 15 0.1328 0.0018
-5 11 1 -1.5635 0.0388
-5 11 2 0.0676 -0.0439
-5 11 3 0.7149 0.0419
-5 11 4 -0.5819 -0.0336
-5 11 5 -0.3933 0.0104
-5 11 6 1.6333 0.0020
-5 11 7 -1.2224 0.0022
-5 11 8 -0.1130 0.0016
-5 11 9 0.3412 -0.0047
-5 11 10 -0.3674 0.0037
-5 11 11 0.4933 -0.0118
-5 11 12 0.4986 -0.0004
-5 11 13 -1.1376 0.0300
-5 11 14 0.1842 -0.0175
-5 12 1 0.0699 -0.0428
-5 12 2 0.7734 0.0194
-5 12 3 -0.5600 -0.0068
-5 12 4 -0.0260 0.0003
-5 12 5 0.8105 0.0106
-5 12 6 -0.9668 -0.0035
-5 12 7 0.3031 -0.0074
-5 12 8 0.1238 0.0002
-5 12 9 -0.6178 0.0057
-5 12 10 1.2046 -0.0038
-5 12 11 -0.5304 -0.0020
-5 12 12 -0.5218 0.0180
-5 12 13 0.2441 -0.0211
-5 13 1 0.6575 0.0055
-5 13 2 -0.6261 0.0264
-5 13 3 0.1925 -0.0245
-5 13 4 0.1592 0.0237
-5 13 5 -0.4819 -0.0164
-5 13 6 0.5236 -0.0096
-5 13 7 -0.1368 0.0140
-5 13 8 -0.8635 0.0005
-5 13 9 1.7335 -0.0003
-5 13 10 -1.0895 -0.0025
-5 13 11 -0.1744 0.0005
-5 13 12 0.3034 -0.0064
-5 14 1 -0.6934 0.0402
-5 14 2 0.3211 -0.0478
-5 14 3 -0.0885 0.0366
-5 14 4 -0.1880 -0.0280
-5 14 5 0.6056 -0.0031
-5 14 6 -0.3268 0.0238
-5 14 7 -1.1026 -0.0087
-5 14 8 2.1943 0.0009
-5 14 9 -1.3404 -0.0020
-5 14 10 -0.1334 -0.0131
-5 14 11 0.3632 0.0160
-5 15 1 0.4593 -0.0538
-5 15 2 -0.0557 0.0423
-5 15 3 -0.2589 -0.0301
-5 15 4 0.7489 0.0042
-5 15 5 -0.4755 0.0220
-5 15 6 -1.2758 -0.0110
-5 15 7 2.5963 -0.0024
-5 15 8 -1.4961 -0.0000
-5 15 9 -0.2591 -0.0170
-5 15 10 0.4270 0.0305
-5 16 1 -0.0140 0.0389
-5 16 2 -0.4773 -0.0212
-5 16 3 0.9716 0.0022
-5 16 4 -0.6731 0.0138
-5 16 5 -1.2416 -0.0002
-5 16 6 2.8049 -0.0149
-5 16 7 -1.6371 0.0064
-5 16 8 -0.3880 -0.0137
-5 16 9 0.5021 0.0298
-5 17 1 -0.5349 -0.0075
-5 17 2 1.0519 -0.0113
-5 17 3 -0.8733 0.0109
-5 17 4 -0.8984 0.0170
-5 17 5 2.6189 -0.0370
-5 17 6 -1.6759 0.0205
-5 17 7 -0.4390 -0.0118
-5 18 1 0.8198 -0.0286
-5 18 2 -0.8898 0.0193
-5 18 3 -0.3474 0.0270
-5 18 4 1.9576 -0.0596
-5 18 5 -1.4665 0.0400
-5 18 6 -0.4194 -0.0169
-5 19 1 -0.6329 0.0336
-5 19 2 0.1362 0.0214
-5 19 3 1.0073 -0.0695
-5 19 4 -0.9709 0.0563
-5 20 1 0.3415 0.0042
-5 20 2 0.1484 -0.0599
-4 -19 5 0.0683 0.0233
-4 -19 6 -0.1963 -0.0492
-4 -19 7 0.4504 0.0249
-4 -19 8 -1.1506 0.0014
-4 -19 9 2.2354 0.0128
-4 -19 10 -1.6669 -0.0138
-4 -19 11 -0.3150 -0.0090
-4 -19 12 1.1119 0.0040
-4 -18 1 -0.9633 -0.0833
-4 -18 2 1.8201 0.0124
-4 -18 3 -1.6035 0.0284
-4 -18 4 0.6659 0.0091
-4 -18 5 -0.3867 -0.0574
-4 -18 6 0.5509 0.0403
-4 -18 7 -1.2270 -0.0071
-4 -18 8 2.5898 0.0206
-4 -18 9 -2.4605 -0.0282
-4 -18 10 0.2220 0.0027
-4 -18 11 1.1726 -0.0022
-4 -18 12 -0.8571 0.0205
-4 -18 13 0.5331 -0.0069
-4 -18 14 -0.1929 -0.0167
-4 -18 15 -0.3720 0.0091
-4 -17 1 1.9844 0.0037
-4 -17 2 -2.1996 0.0629
-4 -17 3 1.3757 -0.0275
-4 -17 4 -0.7542 -0.0442
-4 -17 5 0.6764 0.0425
-4 -17 6 -1.1517 -0.0019
-4 -17 7 2.5527 0.0096
-4 -17 8 -2.9598 -0.0272
-4 -17 9 0.8739 0.0070
-4 -17 10 0.9592 -0.0030
-4 -17 11 -0.6339 0.0262
-4 -17 12 0.1029 -0.0195
-4 -17 13 -0.1593 -0.0066
-4 -17 14 -0.1317 0.0020
-4 -17 15 0.0944 0.0185
-4 -17 16 0.6550 -0.0032
-4 -17 17 -0.6098 -0.0410
-4 -16 1 -2.1886 0.0926
-4 -16 2 1.7639 -0.0718
-4 -16 3 -1.0994 -0.0139
-4 -16 4 0.8476 0.0357
-4 -16 5 -1.1227 0.0078
-4 -16 6 2.3647 -0.0164
-4 -16 7 -3.1771 -0.0058
-4 -16 8 1.4832 -0.0024
-4 -16 9 0.7054 0.0086
-4 -16 10 -0.4049 0.0156
-4 -16 11 -0.8697 -0.0185
-4 -16 12 0.8481 -0.0065
-4 -16 13 -0.3473 0.0046
-4 -16 14 -0.0416 0.0214
-4 -16 15 0.9973 -0.0121
-4 -16 16 -1.5402 -0.0338
-4 -16 17 0.4235 0.0438
-4 -16 18 0.7334 -0.0064
-4 -15 1 1.6947 -0.0996
-4 -15 2 -1.2020 0.0166
-4 -15 3 0.9596 0.0304
-4 -15 4 -1.2161 0.0036
-4 -15 5 2.3032 -0.0350
-4 -15 6 -3.3388 0.0234
-4 -15 7 2.1353 -0.0182
-4 -15 8 0.3669 0.0233
-4 -15 9 -0.5104 -0.0075
-4 -15 10 -1.6319 -0.0023
-4 -15 11 2.5790 -0.0156
-4 -15 12 -1.5501 0.0184
-4 -15 13 0.2404 0.0108
-4 -15 14 1.0843 -0.0162
-4 -15 15 -2.2469 -0.0232
-4 -15 16 1.6146 0.0376
-4 -15 17 0.2732 -0.0024
-4 -15 18 -0.5091 -0.0038
-4 -15 19 -0.8179 -0.0249
-4 -14 1 -1.0901 0.0294
-4 -14 2 0.9445 0.0338
-4 -14 3 -1.3755 -0.0233
-4 -14 4 2.4676 -0.0244
-4 -14 5 -3.6199 0.0394
-4 -14 6 2.9506 -0.0275
-4 -14 7 -0.3446 0.0236
-4 -14 8 -0.7353 -0.0222
-4 -14 9 -1.5983 0.0171
-4 -14 10 4.0645 -0.0236
-4 -14 11 -3.4968 0.0293
-4 -14 12 1.2392 -0.0080
-4 -14 13 0.7343 -0.0109
-4 -14 14 -2.3299 -0.0117
-4 -14 15 2.4581 0.0284
-4 -14 16 -0.4650 0.0026
-4 -14 17 -0.7866 -0.0132
-4 -14 18 -0.4055 -0.0204
-4 -14 19 1.5299 0.0047
-4 -14 20 -1.2710 0.0570
-4 -13 1 0.8793 0.0441
-4 -13 2 -1.5494 -0.0622
-4 -13 3 2.8012 0.0152
-4 -13 4 -4.0208 0.0316
-4 -13 5 3.8471 -0.0259
-4 -13 6 -1.5339 0.0039
-4 -13 7 -0.5118 -0.0093
-4 -13 8 -0.9824 0.0214
-4 -13 9 4.5054 -0.0200
-4 -13 10 -5.3017 0.0208
-4 -13 11 2.7386 -0.0172
-4 -13 12 0.0633 0.0003
-4 -13 13 -1.9257 -0.0021
-4 -13 14 2.5566 0.0155
-4 -13 15 -0.9675 0.0053
-4 -13 16 -0.9299 -0.0215
-4 -13 17 0.3218 -0.0091
-4 -13 18 1.3053 0.0087
-4 -13 19 -1.5606 0.0500
-4 -13 20 1.2169 -0.0625
-4 -12 1 -1.7313 -0.0904
-4 -12 2 3.2252 0.0601
-4 -12 3 -4.4802 0.0096
-4 -12 4 4.6139 -0.0232
-4 -12 5 -2.8813 -0.0183
-4 -12 6 0.4057 0.0261
-4 -12 7 -0.5343 0.0027
-4 -12 8 3.9859 -0.0044
-4 -12 9 -6.2252 -0.0072
-4 -12 10 4.2068 -0.0034
-4 -12 11 -0.6706 0.0071
-4 -12 12 -1.5606 0.0027
-4 -12 13 2.2359 -0.0003
-4 -12 14 -0.9741 0.0070
-4 -12 15 -1.0802 -0.0219
-4 -12 16 1.1101 0.0035
-4 -12 17 0.5607 0.0088
-4 -12 18 -1.4076 0.0322
-4 -12 19 1.1693 -0.0523
-4 -12 20 -0.8916 0.0094
-4 -12 21 0.7869 0.0174
-4 -11 1 3.6512 0.0816
-4 -11 2 -4.9924 -0.0059
-4 -11 3 5.1870 -0.0331
-4 -11 4 -3.9369 -0.0162
-4 -11 5 1.6308 0.0544
-4 -11 6 -0.7111 -0.0265
-4 -11 7 3.2545 0.0123
-4 -11 8 -6.2793 -0.0339
-4 -11 9 5.2888 0.0245
-4 -11 10 -1.3711 0.0038
-4 -11 11 -1.5573 0.0011
-4 -11 12 2.1999 -0.0131
-4 -11 13 -0.8168 0.0103
-4 -11 14 -1.3045 -0.0136
-4 -11 15 1.7734 0.0096
-4 -11 16 -0.3945 0.0031
-4 -11 17 -0.8632 0.0137
-4 -11 18 1.0834 -0.0319
-4 -11 19 -0.6004 0.0037
-4 -11 20 0.2322 0.0224
-4 -11 21 -0.3424 -0.0049
-4 -10 1 -5.5350 -0.0020
-4 -10 2 5.7330 -0.0583
-4 -10 3 -4.5931 0.0201
-4 -10 4 2.5734 0.0471
-4 -10 5 -1.2625 -0.0428
-4 -10 6 2.8962 0.0180
-4 -10 7 -6.0492 -0.0363
-4 -10 8 6.0669 0.0397
-4 -10 9 -2.1963 -0.0026
-4 -10 10 -1.6665 -0.0067
-4 -10 11 2.7471 -0.0153
-4 -10 12 -1.0781 0.0137
-4 -10 13 -1.4014 -0.0011
-4 -10 14 2.2205 0.0044
-4 -10 15 -1.2043 -0.0045
-4 -10 16 -0.1853 0.0035
-4 -10 17 1.0767 -0.0102
-4 -10 18 -0.7483 -0.0014
-4 -10 19 -0.2460 0.0199
-4 -10 20 0.2239 -0.0050
-4 -10 21 0.1020 -0.0165
-4 -9 1 6.4186 -0.0850
-4 -9 2 -5.1558 0.0718
-4 -9 3 3.0619 0.0052
-4 -9 4 -1.6438 -0.0348
-4 -9 5 2.8513 0.0115
-4 -9 6 -6.0142 -0.0117
-4 -9 7 6.8548 0.0232
-4 -9 8 -3.3548 0.0014
-4 -9 9 -1.3456 -0.0188
-4 -9 10 3.4473 -0.0051
-4 -9 11 -1.9302 0.0139
-4 -9 12 -1.0817 0.0085
-4 -9 13 2.4124 -0.0091
-4 -9 14 -1.6904 -0.0075
-4 -9 15 0.3064 0.0033
-4 -9 16 1.2224 0.0052
-4 -9 17 -1.4859 -0.0054
-4 -9 18 -0.0886 0.0105
-4 -9 19 0.8049 -0.0027
-4 -9 20 -0.0469 -0.0189
-4 -9 21 0.0291 0.0139
-4 -9 22 -0.1276 0.0119
-4 -8 1 -5.9556 0.1051
-4 -8 2 3.4306 -0.0405
-4 -8 3 -1.6648 -0.0149
-4 -8 4 2.7116 0.0066
-4 -8 5 -6.1335 0.0165
-4 -8 6 7.7931 -0.0152
-4 -8 7 -4.8560 0.0196
-4 -8 8 -0.3401 -0.0304
-4 -8 9 3.6465 0.0109
-4 -8 10 -2.9496 0.0097
-4 -8 11 -0.3110 0.0097
-4 -8 12 2.3577 -0.0209
-4 -8 13 -1.9397 -0.0034
-4 -8 14 0.4875 0.0083
-4 -8 15 1.5382 0.0112
-4 -8 16 -2.6085 -0.0096
-4 -8 17 0.8636 0.0002
-4 -8 18 0.9224 0.0006
-4 -8 19 -0.3206 -0.0125
-4 -8 20 -0.2635 0.0161
-4 -8 21 0.1325 0.0103
-4 -8 22 -0.6566 -0.0328
-4 -7 1 4.0561 -0.0574
-4 -7 2 -1.6031 -0.0076
-4 -7 3 2.2889 0.0202
-4 -7 4 -6.0493 0.0186
-4 -7 5 8.6765 -0.0437
-4 -7 6 -6.4679 0.0379
-4 -7 7 1.0948 -0.0329
-4 -7 8 3.1813 0.0203
-4 -7 9 -3.6349 0.0042
-4 -7 10 0.6547 0.0015
-4 -7 11 2.1178 -0.0210
-4 -7 12 -2.1816 0.0032
-4 -7 13 0.5543 0.0127
-4 -7 14 1.8957 0.0082
-4 -7 15 -3.7114 -0.0134
-4 -7 16 2.2599 -0.0047
-4 -7 17 0.3910 0.0032
-4 -7 18 -0.4311 0.0006
-4 -7 19 -0.4049 0.0084
-4 -7 20 0.2968 0.0037
-4 -7 21 -0.6440 -0.0305
-4 -7 22 0.5730 0.0332
-4 -6 1 -1.7743 -0.0233
-4 -6 2 1.7630 0.0552
-4 -6 3 -5.5429 -0.0151
-4 -6 4 9.1415 -0.0386
-4 -6 5 -7.8749 0.0388
-4 -6 6 2.5150 -0.0187
-4 -6 7 2.4736 0.0139
-4 -6 8 -3.9814 0.0018
-4 -6 9 1.6100 -0.0116
-4 -6 10 1.7370 -0.0066
-4 -6 11 -2.5546 0.0056
-4 -6 12 0.8404 0.0138
-4 -6 13 2.0076 -0.0007
-4 -6 14 -4.3722 -0.0134
-4 -6 15 3.4887 -0.0033
-4 -6 16 -0.5222 0.0040
-4 -6 17 -0.1967 0.0127
-4 -6 18 -0.5651 -0.0063
-4 -6 19 0.3692 -0.0007
-4 -6 20 -0.5866 -0.0170
-4 -6 21 0.7879 0.0274
-4 -6 22 0.4932 -0.0087
-4 -5 1 1.3640 0.0928
-4 -5 2 -4.7100 -0.0645
-4 -5 3 8.9812 -0.0072
-4 -5 4 -8.8548 0.0227
-4 -5 5 3.7103 0.0076
-4 -5 6 1.9674 -0.0081
-4 -5 7 -4.4102 0.0036
-4 -5 8 2.6674 -0.0210
-4 -5 9 1.1445 0.0143
-4 -5 10 -2.9776 0.0015
-4 -5 11 1.4903 0.0105
-4 -5 12 1.6384 -0.0105
-4 -5 13 -4.3244 -0.0065
-4 -5 14 4.0524 -0.0003
-4 -5 15 -1.3125 0.0041
-4 -5 16 0.2374 0.0160
-4 -5 17 -0.8946 -0.0168
-4 -5 18 0.5490 -0.0012
-4 -5 19 -0.5277 -0.0014
-4 -5 20 1.1827 0.0142
-4 -5 21 -0.0880 -0.0038
-4 -5 22 -0.9551 -0.0240
-4 -4 1 -3.7650 -0.0962
-4 -4 2 8.2777 0.0209
-4 -4 3 -9.3599 0.0119
-4 -4 4 4.7850 0.0258
-4 -4 5 1.6240 -0.0330
-4 -4 6 -5.1710 0.0070
-4 -4 7 4.0726 -0.0184
-4 -4 8 0.1890 0.0282
-4 -4 9 -3.2426 -0.0047
-4 -4 10 2.3562 0.0022
-4 -4 11 0.8480 -0.0146
-4 -4 12 -3.6282 0.0051
-4 -4 13 3.8399 -0.0005
-4 -4 14 -1.6388 0.0041
-4 -4 15 0.5240 0.0093
-4 -4 16 -1.2438 -0.0147
-4 -4 17 0.9789 -0.0027
-4 -4 18 -0.6197 0.0094
-4 -4 19 1.5576 0.0015
-4 -4 20 -0.9851 0.0004
-4 -4 21 -0.6822 -0.0245
-4 -4 22 0.1066 0.0397
-4 -3 1 7.2782 0.0235
-4 -3 2 -9.5021 0.0270
-4 -3 3 5.9395 0.0130
-4 -3 4 1.0102 -0.0428
-4 -3 5 -5.9627 0.0089
-4 -3 6 5.7780 -0.0029
-4 -3 7 -1.1676 0.0251
-4 -3 8 -3.2219 -0.0070
-4 -3 9 3.2234 -0.0104
-4 -3 10 -0.0713 -0.0077
-4 -3 11 -2.6842 0.0138
-4 -3 12 3.1734 -0.0037
-4 -3 13 -1.5726 0.0031
-4 -3 14 0.4903 -0.0007
-4 -3 15 -1.2477 -0.0021
-4 -3 16 1.4426 -0.0080
-4 -3 17 -0.9654 0.0144
-4 -3 18 1.7890 -0.0056
-4 -3 19 -1.7451 0.0018
-4 -3 20 -0.2521 -0.0183
-4 -3 21 0.4595 0.0354
-4 -3 22 1.0760 -0.0259
-4 -2 1 -9.4609 0.0604
-4 -2 2 7.2799 -0.0323
-4 -2 3 -0.2498 -0.0275
-4 -2 4 -6.1872 0.0095
-4 -2 5 7.3147 0.0159
-4 -2 6 -2.6931 0.0063
-4 -2 7 -2.9717 -0.0031
-4 -2 8 4.0577 -0.0221
-4 -2 9 -0.9477 0.0085
-4 -2 10 -1.9376 0.0125
-4 -2 11 2.5865 -0.0056
-4 -2 12 -1.4963 -0.0010
-4 -2 13 0.3563 -0.0047
-4 -2 14 -0.7560 0.0102
-4 -2 15 1.4655 -0.0137
-4 -2 16 -1.3774 0.0136
-4 -2 17 1.8995 -0.0066
-4 -2 18 -2.0479 0.0012
-4 -2 19 0.0591 -0.0092
-4 -2 20 0.9913 0.0220
-4 -2 21 0.6909 -0.0177
-4 -1 1 8.7817 -0.0804
-4 -1 2 -2.2084 0.0037
-4 -1 3 -5.4654 0.0128
-4 -1 4 8.1362 0.0226
-4 -1 5 -3.9773 -0.0155
-4 -1 6 -2.6458 0.0039
-4 -1 7 4.9494 -0.0250
-4 -1 8 -1.9309 0.0234
-4 -1 9 -1.4628 0.0020
-4 -1 10 2.4276 -0.0035
-4 -1 11 -1.7491 -0.0077
-4 -1 12 0.5192 0.0013
-4 -1 13 -0.1003 0.0123
-4 -1 14 0.8208 -0.0134
-4 -1 15 -1.4433 0.0062
-4 -1 16 1.9089 -0.0022
-4 -1 17 -1.9257 0.0014
-4 -1 18 0.1223 -0.0027
-4 -1 19 1.5001 0.0067
-4 -1 20 -0.1930 -0.0035
-4 -1 21 -1.4305 -0.0065
-4 0 1 -4.6633 0.0264
-4 0 2 -3.8319 0.0226
-4 0 3 8.0321 0.0075
-4 0 4 -4.7231 -0.0248
-4 0 5 -2.3366 0.0092
-4 0 6 5.8441 -0.0153
-4 0 7 -3.2360 0.0241
-4 0 8 -0.8859 -0.0085
-4 0 9 2.5765 0.0003
-4 0 10 -2.3328 -0.0114
-4 0 11 1.1157 0.0121
-4 0 12 0.1943 0.0031
-4 0 13 -0.1347 -0.0062
-4 0 14 -0.9510 -0.0059
-4 0 15 1.7416 0.0070
-4 0 16 -1.6474 0.0024
-4 0 17 0.0660 -0.0025
-4 0 18 1.7378 -0.0039
-4 0 19 -1.0638 0.0092
-4 0 20 -0.7920 -0.0135
-4 0 21 0.5993 0.0117
-4 1 1 -1.5418 0.0374
-4 1 2 7.1675 -0.0230
-4 1 3 -4.9497 -0.0147
-4 1 4 -2.0037 0.0106
-4 1 5 6.4459 0.0003
-4 1 6 -4.7222 0.0071
-4 1 7 0.1855 -0.0084
-4 1 8 2.5583 0.0016
-4 1 9 -2.9337 -0.0066
-4 1 10 1.8604 0.0159
-4 1 11 -0.0310 -0.0090
-4 1 12 -0.7746 0.0025
-4 1 13 -0.1888 -0.0146
-4 1 14 1.3639 0.0175
-4 1 15 -1.4496 0.0012
-4 1 16 0.1572 -0.0073
-4 1 17 1.5586 -0.0070
-4 1 18 -1.4582 0.0164
-4 1 19 -0.0864 -0.0148
-4 1 20 0.1147 0.0114
-4 2 1 5.7986 -0.0475
-4 2 2 -4.9057 0.0061
-4 2 3 -1.5243 0.0085
-4 2 4 6.4471 0.0090
-4 2 5 -5.8669 -0.0158
-4 2 6 1.6668 0.0046
-4 2 7 1.9972 -0.0013
-4 2 8 -3.2228 0.0045
-4 2 9 2.3603 0.0060
-4 2 10 -0.4107 -0.0138
-4 2 11 -0.8600 0.0069
-4 2 12 0.3195 -0.0116
-4 2 13 0.9405 0.0204
-4 2 14 -1.3963 -0.0038
-4 2 15 0.5517 -0.0115
-4 2 16 0.9765 -0.0032
-4 2 17 -1.3052 0.0181
-4 2 18 0.1997 -0.0112
-4 2 19 -0.2543 0.0046
-4 2 20 1.4825 -0.0117
-4 3 1 -4.7988 0.0182
-4 3 2 -0.7929 0.0051
-4 3 3 5.8086 0.0035
-4 3 4 -6.2300 -0.0255
-4 3 5 3.0172 0.0214
-4 3 6 0.9727 -0.0061
-4 3 7 -3.1343 0.0113
-4 3 8 2.5459 -0.0108
-4 3 9 -0.5251 -0.0073
-4 3 10 -0.7540 0.0070
-4 3 11 0.3919 0.0014
-4 3 12 0.7204 0.0086
-4 3 13 -1.4358 -0.0080
-4 3 14 1.1333 -0.0093
-4 3 15 0.1606 0.0041
-4 3 16 -0.8661 0.0147
-4 3 17 0.0677 -0.0080
-4 3 18 -0.0609 -0.0060
-4 3 19 1.6515 -0.0086
-4 3 20 -1.7267 0.0260
-4 4 1 0.1961 0.0031
-4 4 2 4.7663 -0.0093
-4 4 3 -5.8811 -0.0128
-4 4 4 3.7795 0.0287
-4 4 5 -0.0934 -0.0106
-4 4 6 -2.8551 0.0053
-4 4 7 2.7100 -0.0172
-4 4 8 -0.4310 0.0040
-4 4 9 -0.9134 0.0063
-4 4 10 0.3782 0.0115
-4 4 11 0.7390 -0.0124
-4 4 12 -1.5084 -0.0049
-4 4 13 1.5953 -0.0009
-4 4 14 -0.5853 0.0101
-4 4 15 -0.4468 0.0049
-4 4 16 -0.1228 -0.0080
-4 4 17 0.6002 -0.0115
-4 4 18 0.9892 0.0013
-4 4 19 -1.9750 0.0335
-4 5 1 3.6007 -0.0139
-4 5 2 -5.3002 0.0106
-4 5 3 4.0219 0.0202
-4 5 4 -0.8820 -0.0147
-4 5 5 -2.5716 -0.0092
-4 5 6 3.1131 -0.0018
-4 5 7 -0.5833 0.0079
-4 5 8 -1.2913 0.0060
-4 5 9 0.7011 0.0077
-4 5 10 0.7349 -0.0254
-4 5 11 -1.5788 0.0053
-4 5 12 1.7122 0.0080
-4 5 13 -0.9180 0.0101
-4 5 14 -0.2345 -0.0101
-4 5 15 -0.0954 -0.0068
-4 5 16 1.2205 -0.0052
-4 5 17 -0.3124 0.0107
-4 5 18 -1.4156 0.0289
-4 5 19 0.9392 -0.0463
-4 6 1 -4.8961 0.0215
-4 6 2 4.1889 0.0031
-4 6 3 -1.4534 -0.0187
-4 6 4 -2.2657 -0.0169
-4 6 5 3.6330 0.0271
-4 6 6 -1.2305 -0.0031
-4 6 7 -1.4095 0.0046
-4 6 8 1.3119 -0.0054
-4 6 9 0.4383 -0.0179
-4 6 10 -1.6136 0.0131
-4 6 11 1.5560 0.0114
-4 6 12 -0.6823 0.0035
-4 6 13 -0.3237 -0.0236
-4 6 14 0.1239 0.0012
-4 6 15 1.3841 0.0088
-4 6 16 -1.5645 0.0097
-4 6 17 -0.2003 0.0140
-4 6 18 0.8600 -0.0537
-4 7 1 4.5768 -0.0071
-4 7 2 -2.0695 -0.0206
-4 7 3 -1.7716 -0.0082
-4 7 4 3.8692 0.0464
-4 7 5 -2.0414 -0.0233
-4 7 6 -1.0041 0.0009
-4 7 7 1.7476 -0.0116
-4 7 8 -0.1052 0.0034
-4 7 9 -1.5738 0.0091
-4 7 10 1.4312 0.0083
-4 7 11 -0.1136 -0.0052
-4 7 12 -0.7158 -0.0265
-4 7 13 0.3670 0.0144
-4 7 14 1.0890 0.0184
-4 7 15 -2.1011 -0.0032
-4 7 16 1.0583 -0.0010
-4 7 17 0.3356 -0.0453
-4 8 1 -2.8139 -0.0176
-4 8 2 -0.9999 0.0088
-4 8 3 3.5578 0.0404
-4 8 4 -2.4351 -0.0370
-4 8 5 -0.4042 -0.0029
-4 8 6 1.7084 -0.0008
-4 8 7 -0.5857 0.0168
-4 8 8 -1.4258 -0.0041
-4 8 9 1.5621 0.0032
-4 8 10 0.2617 -0.0092
-4 8 11 -1.2108 -0.0163
-4 8 12 0.5409 0.0221
-4 8 13 0.6187 0.0159
-4 8 14 -1.7343 -0.0175
-4 8 15 1.6919 -0.0074
-4 8 16 -0.3755 -0.0247
-4 8 17 -0.2308 0.0603
-4 9 1 -0.0702 0.0145
-4 9 2 2.8049 0.0177
-4 9 3 -2.2047 -0.0327
-4 9 4 -0.1517 -0.0042
-4 9 5 1.4130 0.0184
-4 9 6 -0.7901 0.0085
-4 9 7 -1.1449 -0.0130
-4 9 8 1.8351 -0.0000
-4 9 9 0.0585 -0.0047
-4 9 10 -1.4157 -0.0018
-4 9 11 0.6181 0.0160
-4 9 12 0.2278 0.0058
-4 9 13 -0.7833 -0.0209
-4 9 14 1.4230 -0.0052
-4 9 15 -0.9106 -0.0027
-4 9 16 -0.1021 0.0487
-4 10 1 1.9171 0.0036
-4 10 2 -1.6828 -0.0146
-4 10 3 -0.3519 -0.0040
-4 10 4 1.2912 0.0276
-4 10 5 -0.8161 -0.0120
-4 10 6 -0.7242 -0.0080
-4 10 7 1.8845 -0.0010
-4 10 8 -0.5943 0.0048
-4 10 9 -1.0295 0.0044
-4 10 10 0.5207 0.0008
-4 10 11 -0.0008 -0.0007
-4 10 12 0.2413 -0.0109
-4 10 13 0.5063 -0.0016
-4 10 14 -1.0440 0.0096
-4 10 15 0.1814 0.0235
-4 11 1 -1.3004 0.0007
-4 11 2 -0.5757 -0.0065
-4 11 3 1.4388 0.0195
-4 11 4 -0.8896 -0.0223
-4 11 5 -0.2146 0.0054
-4 11 6 1.4658 -0.0010
-4 11 7 -1.1673 0.0107
-4 11 8 -0.1591 -0.0024
-4 11 9 0.1620 -0.0092
-4 11 10 -0.0895 0.0014
-4 11 11 0.9702 0.0035
-4 11 12 -0.5032 -0.0024
-4 11 13 -0.8287 0.0074
-4 11 14 0.5210 0.0015
-4 12 1 -0.4044 -0.0145
-4 12 2 1.5334 0.0064
-4 12 3 -1.0588 -0.0121
-4 12 4 0.2524 0.0125
-4 12 5 0.7308 0.0000
-4 12 6 -1.2542 0.0064
-4 12 7 0.7347 -0.0134
-4 12 8 -0.3868 -0.0041
-4 12 9 -0.0920 0.0064
-4 12 10 1.3125 0.0117
-4 12 11 -1.1374 -0.0071
-4 12 12 -0.5250 -0.0061
-4 12 13 0.7987 -0.0008
-4 13 1 1.2798 0.0074
-4 13 2 -1.1662 0.0050
-4 13 3 0.5321 0.0067
-4 13 4 0.1006 0.0027
-4 13 5 -0.9470 -0.0071
-4 13 6 1.2590 -0.0150
-4 13 7 -0.8861 0.0107
-4 13 8 -0.0947 0.0066
-4 13 9 1.4045 0.0098
-4 13 10 -1.2698 -0.0113
-4 13 11 -0.3808 -0.0213
-4 13 12 0.9511 0.0194
-4 14 1 -1.0929 0.0074
-4 14 2 0.5893 -0.0037
-4 14 3 -0.1368 0.0052
-4 14 4 -0.6507 -0.0206
-4 14 5 1.4042 -0.0027
-4 14 6 -1.1476 0.0198
-4 14 7 -0.1836 0.0027
-4 14 8 1.4602 0.0003
-4 14 9 -1.0995 -0.0106
-4 14 10 -0.4536 -0.0290
-4 14 11 0.9784 0.0482
-4 15 1 0.5323 -0.0069
-4 15 2 -0.0712 0.0045
-4 15 3 -0.5821 -0.0241
-4 15 4 1.3915 0.0139
-4 15 5 -1.2009 0.0144
-4 15 6 -0.3400 0.0028
-4 15 7 1.5990 -0.0140
-4 15 8 -0.9305 -0.0031
-4 15 9 -0.6114 -0.0265
-4 15 10 0.9100 0.0655
-4 16 1 -0.0049 0.0019
-4 16 2 -0.5556 -0.0158
-4 16 3 1.2876 0.0206
-4 16 4 -1.1688 0.0012
-4 16 5 -0.4145 0.0111
-4 16 6 1.7419 -0.0316
-4 16 7 -0.9269 0.0116
-4 16 8 -0.6809 -0.0193
-4 16 9 0.7841 0.0617
-4 17 1 -0.2872 -0.0055
-4 17 2 0.9179 0.0131
-4 17 3 -1.0302 -0.0047
-4 17 4 -0.2839 0.0205
-4 17 5 1.6759 -0.0487
-4 17 6 -1.0187 0.0309
-4 17 7 -0.5915 -0.0164
-4 18 1 0.1949 0.0015
-4 18 2 -0.6339 0.0040
-4 18 3 -0.0271 0.0183
-4 18 4 1.2662 -0.0575
-4 18 5 -1.0062 0.0488
-4 18 6 -0.3984 -0.0215
-4 19 1 0.0181 0.0192
-4 19 2 0.1297 -0.0007
-4 19 3 0.6223 -0.0498
-4 19 4 -0.7626 0.0575
-4 20 1 0.0684 -0.0279
-3 -20 8 0.0358 0.0124
-3 -20 9 -0.9992 0.0283
-3 -19 2 -1.1344 -0.1107
-3 -19 3 1.2654 0.0802
-3 -19 4 -0.6437 -0.0101
-3 -19 5 0.1691 -0.0129
-3 -19 6 0.0454 -0.0312
-3 -19 7 -0.0055 0.0367
-3 -19 8 -1.2278 0.0150
-3 -19 9 2.6765 -0.0264
-3 -19 10 -1.6727 -0.0076
-3 -19 11 -0.8460 0.0207
-3 -19 12 1.5529 -0.0040
-3 -19 13 -0.4844 -0.0199
-3 -19 14 -0.3529 0.0292
-3 -18 1 -1.4098 -0.1138
-3 -18 2 1.7741 0.0871
-3 -18 3 -1.2941 -0.0211
-3 -18 4 0.7283 -0.0012
-3 -18 5 -0.3116 -0.0459
-3 -18 6 0.0386 0.0604
-3 -18 7 -1.0860 -0.0060
-3 -18 8 3.0169 -0.0203
-3 -18 9 -2.5834 -0.0067
-3 -18 10 -0.2926 0.0218
-3 -18 11 1.6495 -0.0099
-3 -18 12 -0.6572 -0.0085
-3 -18 13 -0.1419 0.0202
-3 -18 14 0.2805 -0.0139
-3 -18 15 -0.5736 0.0013
-3 -18 16 0.5603 0.0019
-3 -17 1 1.8816 0.0672
-3 -17 2 -1.6775 -0.0094
-3 -17 3 1.3806 -0.0131
-3 -17 4 -0.9950 -0.0352
-3 -17 5 0.4218 0.0644
-3 -17 6 -0.9170 -0.0185
-3 -17 7 2.8444 -0.0172
-3 -17 8 -3.1090 -0.0032
-3 -17 9 0.4035 0.0200
-3 -17 10 1.4333 -0.0118
-3 -17 11 -0.4320 0.0021
-3 -17 12 -0.5513 0.0054
-3 -17 13 0.2675 -0.0057
-3 -17 14 -0.3249 -0.0046
-3 -17 15 0.6041 0.0113
-3 -17 16 -0.0055 0.0007
-3 -17 17 -0.4421 -0.0265
-3 -16 1 -1.5588 0.0214
-3 -16 2 1.6659 -0.0477
-3 -16 3 -1.6121 0.0068
-3 -16 4 1.0576 0.0401
-3 -16 5 -1.0633 -0.0160
-3 -16 6 2.5719 -0.0240
-3 -16 7 -3.2787 0.0115
-3 -16 8 1.0312 0.0107
-3 -16 9 1.1775 -0.0060
-3 -16 10 -0.2347 0.0004
-3 -16 11 -1.4374 -0.0017
-3 -16 12 1.1394 0.0001
-3 -16 13 -0.4148 -0.0046
-3 -16 14 0.4238 0.0166
-3 -16 15 0.3019 -0.0115
-3 -16 16 -1.3887 -0.0183
-3 -16 17 0.5711 0.0315
-3 -16 18 1.1674 -0.0155
-3 -16 19 -0.9853 0.0227
-3 -15 1 1.4647 -0.0819
-3 -15 2 -1.7794 0.0600
-3 -15 3 1.5575 -0.0015
-3 -15 4 -1.4992 -0.0079
-3 -15 5 2.5943 -0.0300
-3 -15 6 -3.4279 0.0336
-3 -15 7 1.6864 -0.0054
-3 -15 8 0.8577 0.0016
-3 -15 9 -0.4154 -0.0120
-3 -15 10 -2.0603 0.0071
-3 -15 11 2.6910 -0.0021
-3 -15 12 -1.4331 0.0035
-3 -15 13 0.5531 0.0083
-3 -15 14 0.4774 -0.0182
-3 -15 15 -2.2106 -0.0039
-3 -15 16 1.9856 0.0244
-3 -15 17 0.5839 -0.0122
-3 -15 18 -1.5158 0.0189
-3 -15 19 -0.0534 -0.0511
-3 -14 1 -1.5236 0.0910
-3 -14 2 1.6427 -0.0356
-3 -14 3 -1.9040 -0.0106
-3 -14 4 2.9381 -0.0143
-3 -14 5 -3.8120 0.0443
-3 -14 6 2.5573 -0.0210
-3 -14 7 0.1626 0.0005
-3 -14 8 -0.7299 -0.0174
-3 -14 9 -1.8881 0.0237
-3 -14 10 4.0326 -0.0101
-3 -14 11 -3.2423 0.0111
-3 -14 12 1.4044 -0.0097
-3 -14 13 0.2329 -0.0108
-3 -14 14 -2.3917 0.0091
-3 -14 15 3.1049 0.0123
-3 -14 16 -0.5356 -0.0066
-3 -14 17 -1.6189 0.0063
-3 -14 18 0.3979 -0.0399
-3 -14 19 1.1868 0.0356
-3 -14 20 -1.1270 0.0128
-3 -13 1 1.4248 -0.0406
-3 -13 2 -2.0546 -0.0316
-3 -13 3 3.3483 0.0325
-3 -13 4 -4.3849 0.0247
-3 -13 5 3.6135 -0.0267
-3 -13 6 -1.0533 -0.0116
-3 -13 7 -0.5728 0.0006
-3 -13 8 -1.2055 0.0279
-3 -13 9 4.4544 -0.0157
-3 -13 10 -5.0601 0.0070
-3 -13 11 2.8799 -0.0201
-3 -13 12 -0.4293 0.0067
-3 -13 13 -1.9266 0.0138
-3 -13 14 3.3232 -0.0025
-3 -13 15 -1.4891 -0.0015
-3 -13 16 -1.3187 -0.0057
-3 -13 17 0.9363 -0.0172
-3 -13 18 1.0690 0.0260
-3 -13 19 -1.5920 0.0125
-3 -13 20 1.5740 -0.0283
-3 -13 21 -1.8088 0.0094
-3 -12 1 -2.0240 -0.0615
-3 -12 2 3.6247 0.0928
-3 -12 3 -4.9451 -0.0238
-3 -12 4 4.6203 -0.0198
-3 -12 5 -2.4903 -0.0223
-3 -12 6 0.2989 0.0358
-3 -12 7 -0.7792 0.0070
-3 -12 8 4.0834 -0.0119
-3 -12 9 -6.1909 -0.0088
-3 -12 10 4.5047 -0.0094
-3 -12 11 -1.2966 0.0196
-3 -12 12 -1.2999 0.0084
-3 -12 13 2.8137 -0.0161
-3 -12 14 -1.7545 0.0043
-3 -12 15 -0.9741 -0.0102
-3 -12 16 1.4400 0.0055
-3 -12 17 0.4585 0.0079
-3 -12 18 -1.6359 0.0104
-3 -12 19 1.7796 -0.0262
-3 -12 20 -1.7583 0.0110
-3 -12 21 1.1732 -0.0072
-3 -11 1 3.7585 0.1319
-3 -11 2 -5.3823 -0.0740
-3 -11 3 5.4254 -0.0082
-3 -11 4 -3.6900 -0.0130
-3 -11 5 1.4587 0.0576
-3 -11 6 -0.9887 -0.0271
-3 -11 7 3.6101 0.0002
-3 -11 8 -6.5961 -0.0223
-3 -11 9 5.8885 0.0146
-3 -11 10 -2.2386 0.0169
-3 -11 11 -0.9217 -0.0024
-3 -11 12 2.3114 -0.0220
-3 -11 13 -1.5012 0.0114
-3 -11 14 -0.8858 -0.0069
-3 -11 15 1.8848 0.0168
-3 -11 16 -0.4653 -0.0114
-3 -11 17 -1.1894 0.0094
-3 -11 18 1.8339 -0.0166
-3 -11 19 -1.5464 0.0093
-3 -11 20 0.5555 -0.0054
-3 -11 21 0.2566 0.0112
-3 -10 1 -5.6989 -0.0911
-3 -10 2 6.1085 -0.0063
-3 -10 3 -4.5303 0.0236
-3 -10 4 2.3055 0.0363
-3 -10 5 -1.4731 -0.0440
-3 -10 6 3.4798 0.0104
-3 -10 7 -6.7359 -0.0182
-3 -10 8 7.0093 0.0268
-3 -10 9 -3.3438 0.0045
-3 -10 10 -0.6711 -0.0119
-3 -10 11 2.3021 -0.0158
-3 -10 12 -1.3498 0.0160
-3 -10 13 -0.9816 -0.0011
-3 -10 14 2.2835 0.0130
-3 -10 15 -1.4068 -0.0226
-3 -10 16 -0.4315 0.0110
-3 -10 17 1.7856 -0.0048
-3 -10 18 -1.5419 0.0061
-3 -10 19 -0.1200 -0.0075
-3 -10 20 1.1023 0.0136
-3 -10 21 -0.8530 -0.0108
-3 -10 22 0.6965 0.0043
-3 -9 1 6.8081 -0.0229
-3 -9 2 -5.3137 0.0747
-3 -9 3 2.7448 -0.0276
-3 -9 4 -1.6724 -0.0224
-3 -9 5 3.5186 0.0095
-3 -9 6 -6.9745 0.0035
-3 -9 7 8.0823 0.0093
-3 -9 8 -4.7729 -0.0001
-3 -9 9 -0.0608 -0.0165
-3 -9 10 2.5434 -0.0001
-3 -9 11 -1.6631 0.0129
-3 -9 12 -0.9502 0.0026
-3 -9 13 2.6177 -0.0001
-3 -9 14 -2.1501 -0.0202
-3 -9 15 0.2968 0.0131
-3 -9 16 1.7267 0.0037
-3 -9 17 -1.9359 0.0023
-3 -9 18 -0.2743 -0.0133
-3 -9 19 1.8419 0.0168
-3 -9 20 -1.1863 -0.0173
-3 -9 21 0.5196 0.0113
-3 -9 22 -0.4076 -0.0078
-3 -8 1 -6.3711 0.1150
-3 -8 2 3.2501 -0.0986
-3 -8 3 -1.5476 0.0273
-3 -8 4 3.3474 -0.0003
-3 -8 5 -7.2612 0.0227
-3 -8 6 9.2409 -0.0262
-3 -8 7 -6.5514 0.0118
-3 -8 8 1.2211 -0.0159
-3 -8 9 2.4307 0.0147
-3 -8 10 -2.2130 0.0021
-3 -8 11 -0.6203 0.0021
-3 -8 12 2.8512 -0.0110
-3 -8 13 -2.7001 -0.0065
-3 -8 14 0.7727 0.0116
-3 -8 15 1.7682 0.0067
-3 -8 16 -2.6548 -0.0019
-3 -8 17 0.3571 -0.0180
-3 -8 18 1.9433 0.0190
-3 -8 19 -1.3723 -0.0158
-3 -8 20 0.2929 0.0165
-3 -8 21 -0.2610 -0.0083
-3 -8 22 0.0108 -0.0021
-3 -7 1 4.2960 -0.1329
-3 -7 2 -1.6159 0.0682
-3 -7 3 2.9640 -0.0041
-3 -7 4 -7.3582 0.0146
-3 -7 5 10.3876 -0.0448
-3 -7 6 -8.5344 0.0273
-3 -7 7 3.0410 -0.0083
-3 -7 8 1.7047 0.0166
-3 -7 9 -2.5803 -0.0090
-3 -7 10 -0.0849 -0.0020
-3 -7 11 2.9590 -0.0102
-3 -7 12 -3.2198 0.0083
-3 -7 13 1.0990 0.0050
-3 -7 14 1.8836 0.0046
-3 -7 15 -3.4310 -0.0052
-3 -7 16 1.5430 -0.0166
-3 -7 17 1.1987 0.0176
-3 -7 18 -1.1397 -0.0056
-3 -7 19 0.0730 0.0109
-3 -7 20 -0.1696 -0.0120
-3 -7 21 0.1084 -0.0034
-3 -7 22 -0.1072 0.0148
-3 -6 1 -2.3402 0.0683
-3 -6 2 2.7612 0.0127
-3 -6 3 -7.2108 -0.0291
-3 -6 4 11.3053 -0.0199
-3 -6 5 -10.5128 0.0243
-3 -6 6 5.0529 0.0089
-3 -6 7 0.6548 -0.0002
-3 -6 8 -2.7271 -0.0117
-3 -6 9 0.5640 -0.0076
-3 -6 10 2.8806 0.0035
-3 -6 11 -3.8052 0.0139
-3 -6 12 1.5729 -0.0040
-3 -6 13 1.8329 -0.0005
-3 -6 14 -3.9120 -0.0043
-3 -6 15 2.7184 -0.0094
-3 -6 16 -0.0718 0.0116
-3 -6 17 -0.4116 0.0070
-3 -6 18 -0.2355 -0.0048
-3 -6 19 -0.1698 -0.0100
-3 -6 20 0.2092 0.0023
-3 -6 21 -0.0005 0.0150
-3 -6 22 0.9044 -0.0154
-3 -5 1 3.0263 0.0473
-3 -5 2 -6.9781 -0.0905
-3 -5 3 11.8375 0.0401
-3 -5 4 -12.2950 -0.0019
-3 -5 5 7.0509 0.0308
-3 -5 6 -0.3280 -0.0286
-3 -5 7 -3.0149 -0.0039
-3 -5 8 1.4830 -0.0102
-3 -5 9 2.4543 0.0216
-3 -5 10 -4.3325 0.0067
-3 -5 11 2.3416 -0.0112
-3 -5 12 1.3608 -0.0058
-3 -5 13 -3.8189 0.0030
-3 -5 14 3.3447 -0.0022
-3 -5 15 -1.2261 0.0036
-3 -5 16 0.4974 0.0136
-3 -5 17 -0.6782 -0.0188
-3 -5 18 -0.1188 -0.0009
-3 -5 19 0.2770 0.0073
-3 -5 20 0.3735 0.0091
-3 -5 21 0.5143 -0.0165
-3 -5 22 -1.1722 -0.0018
-3 -4 1 -6.7449 -0.1354
-3 -4 2 11.9321 0.0973
-3 -4 3 -13.7085 -0.0284
-3 -4 4 9.0195 0.0384
-3 -4 5 -1.2184 -0.0490
-3 -4 6 -3.6844 0.0065
-3 -4 7 2.9245 -0.0040
-3 -4 8 1.4800 0.0303
-3 -4 9 -4.5501 -0.0066
-3 -4 10 3.2490 -0.0145
-3 -4 11 0.4861 -0.0072
-3 -4 12 -3.1547 0.0145
-3 -4 13 3.2436 -0.0014
-3 -4 14 -1.7765 -0.0022
-3 -4 15 1.0623 0.0104
-3 -4 16 -1.0192 -0.0189
-3 -4 17 0.0908 0.0061
-3 -4 18 0.1890 0.0079
-3 -4 19 0.8771 0.0015
-3 -4 20 -0.3369 -0.0155
-3 -4 21 -1.0163 0.0009
-3 -4 22 -0.0906 0.0305
-3 -3 1 11.5517 0.1159
-3 -3 2 -14.5978 -0.0255
-3 -3 3 10.9394 0.0090
-3 -3 4 -2.3129 -0.0393
-3 -3 5 -4.4724 0.0088
-3 -3 6 4.8386 0.0125
-3 -3 7 -0.0813 0.0200
-3 -3 8 -4.3152 -0.0154
-3 -3 9 4.0485 -0.0150
-3 -3 10 -0.5082 -0.0017
-3 -3 11 -2.2659 0.0225
-3 -3 12 2.7085 -0.0076
-3 -3 13 -1.7484 -0.0035
-3 -3 14 1.0182 0.0015
-3 -3 15 -0.8658 -0.0046
-3 -3 16 0.2626 0.0024
-3 -3 17 -0.1088 0.0076
-3 -3 18 1.3518 -0.0046
-3 -3 19 -1.2897 -0.0119
-3 -3 20 -0.4949 0.0083
-3 -3 21 0.1304 0.0253
-3 -3 22 1.6549 -0.0412
-3 -2 1 -14.8500 0.0107
-3 -2 2 12.6760 -0.0589
-3 -2 3 -3.8520 0.0086
-3 -2 4 -4.8025 -0.0008
-3 -2 5 6.7321 0.0311
-3 -2 6 -1.9628 -0.0063
-3 -2 7 -3.7178 -0.0134
-3 -2 8 4.6868 -0.0128
-3 -2 9 -1.4199 0.0096
-3 -2 10 -1.5695 0.0195
-3 -2 11 2.2819 -0.0147
-3 -2 12 -1.6140 -0.0011
-3 -2 13 0.6511 -0.0049
-3 -2 14 -0.1262 0.0123
-3 -2 15 0.0039 -0.0096
-3 -2 16 -0.4032 0.0098
-3 -2 17 1.6801 -0.0092
-3 -2 18 -1.9424 -0.0054
-3 -2 19 0.1355 0.0147
-3 -2 20 0.3607 0.0081
-3 -2 21 1.5054 -0.0329
-3 -1 1 14.0531 -0.1325
-3 -1 2 -5.8136 0.0768
-3 -1 3 -4.2543 -0.0152
-3 -1 4 7.9741 0.0347
-3 -1 5 -3.6867 -0.0314
-3 -1 6 -2.9851 -0.0031
-3 -1 7 5.2848 -0.0061
-3 -1 8 -2.3673 0.0188
-3 -1 9 -1.1292 0.0047
-3 -1 10 2.3087 -0.0153
-3 -1 11 -1.8509 0.0021
-3 -1 12 0.5470 -0.0036
-3 -1 13 0.7358 0.0172
-3 -1 14 -0.7940 -0.0179
-3 -1 15 -0.3229 0.0118
-3 -1 16 1.7426 -0.0112
-3 -1 17 -2.1030 0.0031
-3 -1 18 0.5769 0.0142
-3 -1 19 0.4983 -0.0107
-3 -1 20 0.8993 -0.0120
-3 -1 21 -1.9771 0.0099
-3 0 1 -8.0135 0.1269
-3 0 2 -2.7695 -0.0210
-3 0 3 8.2086 0.0094
-3 0 4 -4.8481 -0.0328
-3 0 5 -2.3014 0.0065
-3 0 6 5.8689 0.0058
-3 0 7 -3.5734 0.0155
-3 0 8 -0.5624 -0.0122
-3 0 9 2.6190 -0.0074
-3 0 10 -2.5207 0.0051
-3 0 11 1.0170 0.0027
-3 0 12 1.0616 0.0060
-3 0 13 -1.6780 -0.0136
-3 0 14 0.2484 0.0085
-3 0 15 1.4473 -0.0075
-3 0 16 -1.8547 0.0089
-3 0 17 0.7016 0.0062
-3 0 18 0.5041 -0.0203
-3 0 19 0.2083 0.0100
-3 0 20 -1.5267 -0.0019
-3 0 21 1.0107 0.0180
-3 1 1 -0.5074 -0.0106
-3 1 2 7.4543 -0.0403
-3 1 3 -5.3357 0.0002
-3 1 4 -1.7216 0.0064
-3 1 5 6.2453 0.0169
-3 1 6 -4.9498 -0.0026
-3 1 7 0.5361 -0.0179
-3 1 8 2.6663 0.0043
-3 1 9 -3.2481 0.0080
-3 1 10 1.8101 0.0055
-3 1 11 0.6555 -0.0125
-3 1 12 -2.0077 0.0013
-3 1 13 0.9417 0.0012
-3 1 14 0.8740 0.0020
-3 1 15 -1.4459 0.0059
-3 1 16 0.6386 -0.0034
-3 1 17 0.4211 -0.0175
-3 1 18 -0.2376 0.0227
-3 1 19 -0.8510 -0.0113
-3 1 20 0.8146 0.0175
-3 2 1 5.8987 -0.0880
-3 2 2 -5.3060 0.0538
-3 2 3 -1.1960 -0.0052
-3 2 4 6.1930 0.0164
-3 2 5 -6.0449 -0.0224
-3 2 6 2.0911 -0.0063
-3 2 7 2.0332 0.0120
-3 2 8 -3.5908 0.0092
-3 2 9 2.4280 -0.0015
-3 2 10 -0.0209 -0.0231
-3 2 11 -1.6359 0.0167
-3 2 12 1.2315 -0.0026
-3 2 13 0.3194 0.0090
-3 2 14 -1.1231 -0.0059
-3 2 15 0.6448 -0.0064
-3 2 16 0.2880 -0.0066
-3 2 17 -0.4068 0.0237
-3 2 18 -0.3902 -0.0144
-3 2 19 0.4849 0.0117
-3 2 20 0.2818 -0.0319
-3 3 1 -4.9731 0.0938
-3 3 2 -0.6245 -0.0216
-3 3 3 5.7063 -0.0020
-3 3 4 -6.4693 -0.0215
-3 3 5 3.5561 0.0131
-3 3 6 0.8170 0.0096
-3 3 7 -3.4173 0.0054
-3 3 8 2.6685 -0.0132
-3 3 9 -0.3865 -0.0170
-3 3 10 -1.0792 0.0232
-3 3 11 1.0092 0.0012
-3 3 12 0.0744 0.0033
-3 3 13 -1.0052 -0.0169
-3 3 14 0.8549 0.0002
-3 3 15 0.0978 0.0051
-3 3 16 -0.4782 0.0157
-3 3 17 -0.2244 -0.0135
-3 3 18 0.4191 0.0010
-3 3 19 0.5234 -0.0239
-3 3 20 -0.6619 0.0442
-3 4 1 0.0850 -0.0307
-3 4 2 4.9662 -0.0305
-3 4 3 -6.2909 0.0112
-3 4 4 4.4475 0.0207
-3 4 5 -0.4946 -0.0029
-3 4 6 -2.9322 -0.0031
-3 4 7 2.7692 -0.0166
-3 4 8 -0.3878 0.0008
-3 4 9 -0.9256 0.0181
-3 4 10 0.7075 0.0070
-3 4 11 0.1314 -0.0141
-3 4 12 -1.0451 -0.0150
-3 4 13 1.1409 0.0108
-3 4 14 -0.1029 0.0121
-3 4 15 -0.6007 0.0024
-3 4 16 -0.1349 -0.0125
-3 4 17 0.6713 -0.0072
-3 4 18 0.4139 -0.0074
-3 4 19 -1.1471 0.0473
-3 5 1 4.1182 -0.0493
-3 5 2 -5.9213 0.0607
-3 5 3 4.7901 0.0031
-3 5 4 -1.5032 -0.0195
-3 5 5 -2.3872 -0.0078
-3 5 6 3.0211 -0.0039
-3 5 7 -0.4774 0.0151
-3 5 8 -1.1769 0.0045
-3 5 9 0.7873 0.0067
-3 5 10 0.1922 -0.0279
-3 5 11 -1.1005 0.0008
-3 5 12 1.2505 0.0156
-3 5 13 -0.1341 0.0126
-3 5 14 -0.8167 -0.0129
-3 5 15 0.0637 -0.0102
-3 5 16 0.9608 -0.0060
-3 5 17 -0.0757 0.0106
-3 5 18 -1.2768 0.0381
-3 6 1 -5.6617 0.0910
-3 6 2 4.9848 -0.0313
-3 6 3 -2.2097 -0.0313
-3 6 4 -1.8294 0.0030
-3 6 5 3.3582 0.0155
-3 6 6 -0.9741 0.0130
-3 6 7 -1.3297 -0.0107
-3 6 8 1.2044 0.0005
-3 6 9 0.0098 -0.0223
-3 6 10 -1.0681 0.0169
-3 6 11 1.1024 0.0099
-3 6 12 0.1691 0.0076
-3 6 13 -1.1493 -0.0240
-3 6 14 0.3515 -0.0028
-3 6 15 1.0058 0.0028
-3 6 16 -0.6165 0.0190
-3 6 17 -0.9449 0.0185
-3 6 18 1.0684 -0.0598
-3 7 1 5.3074 -0.0559
-3 7 2 -2.8612 -0.0330
-3 7 3 -1.1336 0.0319
-3 7 4 3.4197 0.0202
-3 7 5 -1.6206 -0.0037
-3 7 6 -1.0688 -0.0194
-3 7 7 1.5193 -0.0025
-3 7 8 -0.3411 0.0003
-3 7 9 -0.9612 0.0173
-3 7 10 0.9104 -0.0017
-3 7 11 0.6744 0.0010
-3 7 12 -1.5961 -0.0234
-3 7 13 0.6160 0.0080
-3 7 14 0.7738 0.0095
-3 7 15 -0.8049 0.0138
-3 7 16 -0.3847 -0.0005
-3 7 17 0.9572 -0.0546
-3 8 1 -3.5778 -0.0262
-3 8 2 -0.2205 0.0648
-3 8 3 2.9665 -0.0027
-3 8 4 -1.8867 -0.0196
-3 8 5 -0.6713 -0.0149
-3 8 6 1.4892 0.0031
-3 8 7 -0.6022 0.0205
-3 8 8 -0.8422 0.0008
-3 8 9 0.9568 -0.0096
-3 8 10 0.9227 -0.0027
-3 8 11 -1.9766 -0.0096
-3 8 12 0.7879 0.0128
-3 8 13 0.4321 0.0071
-3 8 14 -0.4864 0.0024
-3 8 15 -0.0014 -0.0084
-3 8 16 0.4554 -0.0382
-3 9 1 0.8105 0.0795
-3 9 2 2.1220 -0.0414
-3 9 3 -1.6036 -0.0196
-3 9 4 -0.6151 0.0028
-3 9 5 1.3673 0.0088
-3 9 6 -0.6917 0.0217
-3 9 7 -0.6908 -0.0171
-3 9 8 1.2396 -0.0086
-3 9 9 0.5228 -0.0006
-3 9 10 -1.9166 0.0083
-3 9 11 0.8059 0.0044
-3 9 12 0.1596 -0.0009
-3 9 13 0.1579 -0.0031
-3 9 14 -0.0583 -0.0041
-3 9 15 -0.1762 -0.0210
-3 9 16 -0.0715 0.0537
-3 10 1 1.1925 -0.0659
-3 10 2 -1.1233 -0.0043
-3 10 3 -0.9263 0.0254
-3 10 4 1.5292 0.0001
-3 10 5 -0.8078 0.0085
-3 10 6 -0.3904 -0.0195
-3 10 7 1.4129 -0.0022
-3 10 8 -0.3988 0.0051
-3 10 9 -1.1599 0.0159
-3 10 10 0.5530 -0.0117
-3 10 11 0.0501 -0.0047
-3 10 12 0.7752 0.0024
-3 10 13 -0.4790 0.0035
-3 10 14 -0.6388 -0.0129
-3 10 15 0.4024 0.0332
-3 11 1 -0.8477 0.0103
-3 11 2 -1.1277 0.0406
-3 11 3 1.9358 -0.0258
-3 11 4 -1.1406 0.0007
-3 11 5 0.1168 -0.0052
-3 11 6 1.1374 0.0015
-3 11 7 -1.2372 0.0087
-3 11 8 0.0816 0.0076
-3 11 9 -0.0325 -0.0203
-3 11 10 0.1210 -0.0005
-3 11 11 1.0830 0.0133
-3 11 12 -0.9210 0.0041
-3 11 13 -0.8136 -0.0164
-3 11 14 0.9218 0.0141
-3 12 1 -0.8404 0.0402
-3 12 2 2.1467 -0.0518
-3 12 3 -1.5823 0.0095
-3 12 4 0.6902 0.0133
-3 12 5 0.4682 -0.0028
-3 12 6 -1.4692 0.0052
-3 12 7 1.2060 -0.0073
-3 12 8 -0.7826 -0.0112
-3 12 9 0.3122 0.0057
-3 12 10 1.0249 0.0200
-3 12 11 -1.0536 -0.0052
-3 12 12 -0.8129 -0.0244
-3 12 13 1.2831 0.0118
-3 13 1 1.8557 -0.0548
-3 13 2 -1.8218 0.0238
-3 13 3 1.0709 0.0254
-3 13 4 -0.1700 -0.0160
-3 13 5 -1.1342 -0.0032
-3 13 6 1.7284 -0.0123
-3 13 7 -1.3559 0.0084
-3 13 8 0.4808 0.0062
-3 13 9 0.7734 0.0171
-3 13 10 -0.8122 -0.0185
-3 13 11 -0.8234 -0.0265
-3 13 12 1.4013 0.0281
-3 14 1 -1.6953 0.0230
-3 14 2 1.1182 0.0324
-3 14 3 -0.4095 -0.0365
-3 14 4 -0.6990 -0.0072
-3 14 5 1.6633 -0.0006
-3 14 6 -1.5326 0.0203
-3 14 7 0.4896 0.0015
-3 14 8 0.5880 0.0052
-3 14 9 -0.4254 -0.0257
-3 14 10 -0.9058 -0.0172
-3 14 11 1.3104 0.0490
-3 15 1 0.9290 0.0399
-3 15 2 -0.2851 -0.0593
-3 15 3 -0.4892 0.0018
-3 15 4 1.3482 0.0185
-3 15 5 -1.3909 0.0137
-3 15 6 0.3504 -0.0006
-3 15 7 0.6094 -0.0119
-3 15 8 -0.2061 -0.0195
-3 15 9 -0.9519 -0.0012
-3 15 10 1.0842 0.0568
-3 16 1 -0.1214 -0.0736
-3 16 2 -0.3759 0.0200
-3 16 3 0.9643 0.0294
-3 16 4 -1.1259 -0.0042
-3 16 5 0.2278 0.0036
-3 16 6 0.7445 -0.0295
-3 16 7 -0.2899 0.0004
-3 16 8 -0.8255 0.0102
-3 17 1 -0.0615 0.0301
-3 17 2 0.3839 0.0281
-3 17 3 -0.7551 -0.0164
-3 17 4 0.2428 0.0074
-3 17 5 0.7606 -0.0408
-3 17 6 -0.5440 0.0259
-3 17 7 -0.5180 0.0085
-3 18 1 -0.4804 0.0278
-3 18 2 -0.1358 -0.0147
-3 18 3 0.3008 -0.0002
-3 18 4 0.5208 -0.0384
-3 18 5 -0.7109 0.0449
-3 19 1 0.7027 -0.0080
-3 19 2 0.1951 -0.0212
-3 19 3 0.1252 -0.0197
-3 20 1 -0.1100 -0.0447
-2 -20 4 0.7912 0.0601
-2 -20 5 -0.6635 0.0567
-2 -20 6 0.3097 -0.0823
-2 -20 7 0.2799 -0.0062
-2 -20 8 0.0430 0.0229
-2 -20 9 -1.4712 0.0391
-2 -20 10 1.8049 -0.0202
-2 -20 11 -0.1490 -0.0548
-2 -20 12 -1.1399 0.0544
-2 -19 1 0.3276 0.0052
-2 -19 2 -1.1705 -0.0878
-2 -19 3 1.1706 0.0945
-2 -19 4 -0.9256 0.0115
-2 -19 5 0.4947 -0.0633
-2 -19 6 0.3264 -0.0118
-2 -19 7 -0.2468 0.0403
-2 -19 8 -1.6172 0.0306
-2 -19 9 2.7654 -0.0386
-2 -19 10 -1.0198 -0.0350
-2 -19 11 -1.1652 0.0524
-2 -19 12 1.1294 0.0036
-2 -19 13 -0.0518 -0.0397
-2 -19 14 -0.6646 0.0190
-2 -19 15 1.2005 0.0067
-2 -18 1 -1.2668 -0.0728
-2 -18 2 1.4016 0.1187
-2 -18 3 -1.2667 -0.0458
-2 -18 4 1.0110 -0.0227
-2 -18 5 -0.1165 -0.0270
-2 -18 6 -0.3546 0.0644
-2 -18 7 -1.2728 0.0015
-2 -18 8 3.1387 -0.0350
-2 -18 9 -1.9642 -0.0200
-2 -18 10 -0.7012 0.0444
-2 -18 11 1.2242 -0.0016
-2 -18 12 -0.2091 -0.0298
-2 -18 13 -0.3671 0.0153
-2 -18 14 0.9944 0.0054
-2 -18 15 -1.7602 0.0047
-2 -18 16 1.5056 -0.0181
-2 -18 17 -0.5022 0.0069
-2 -17 1 1.3293 0.1149
-2 -17 2 -1.3657 -0.0852
-2 -17 3 1.5409 0.0094
-2 -17 4 -0.9658 -0.0260
-2 -17 5 0.1037 0.0702
-2 -17 6 -0.9662 -0.0265
-2 -17 7 2.9511 -0.0196
-2 -17 8 -2.5948 -0.0126
-2 -17 9 -0.0090 0.0361
-2 -17 10 1.0200 -0.0049
-2 -17 11 0.0202 -0.0159
-2 -17 12 -0.6380 0.0011
-2 -17 13 0.9279 0.0110
-2 -17 14 -1.7909 -0.0002
-2 -17 15 1.8629 -0.0093
-2 -17 16 -0.4625 0.0029
-2 -17 17 -0.5265 -0.0092
-2 -17 18 -0.1731 0.0286
-2 -16 1 -1.1113 -0.0890
-2 -16 2 1.6714 0.0137
-2 -16 3 -1.6989 0.0092
-2 -16 4 0.9766 0.0361
-2 -16 5 -1.1665 -0.0303
-2 -16 6 2.7097 -0.0111
-2 -16 7 -2.9209 -0.0016
-2 -16 8 0.6962 0.0256
-2 -16 9 0.7760 -0.0049
-2 -16 10 0.2238 -0.0094
-2 -16 11 -1.3908 -0.0107
-2 -16 12 1.5776 0.0195
-2 -16 13 -1.8905 -0.0034
-2 -16 14 1.8313 -0.0010
-2 -16 15 -0.1603 -0.0098
-2 -16 16 -1.5044 -0.0018
-2 -16 17 0.6604 0.0272
-2 -16 18 1.3876 -0.0281
-2 -16 19 -1.4959 0.0280
-2 -15 1 1.3615 -0.0040
-2 -15 2 -1.8538 0.0673
-2 -15 3 1.6700 -0.0344
-2 -15 4 -1.7771 -0.0050
-2 -15 5 2.8585 -0.0145
-2 -15 6 -3.2739 0.0197
-2 -15 7 1.4767 0.0065
-2 -15 8 0.4910 -0.0028
-2 -15 9 0.0255 -0.0122
-2 -15 10 -1.9281 -0.0071
-2 -15 11 2.8232 0.0222
-2 -15 12 -2.6318 -0.0031
-2 -15 13 1.8666 -0.0023
-2 -15 14 0.1155 -0.0193
-2 -15 15 -2.4415 0.0122
-2 -15 16 2.0831 0.0207
-2 -15 17 0.8498 -0.0246
-2 -15 18 -2.1528 0.0232
-2 -15 19 0.7891 -0.0513
-2 -15 20 0.0663 0.0576
-2 -14 1 -1.4936 0.1122
-2 -14 2 1.7526 -0.1079
-2 -14 3 -2.2686 0.0315
-2 -14 4 3.3398 -0.0133
-2 -14 5 -3.8836 0.0365
-2 -14 6 2.4878 -0.0191
-2 -14 7 -0.1167 -0.0014
-2 -14 8 -0.3755 -0.0130
-2 -14 9 -1.7280 0.0095
-2 -14 10 3.9073 0.0132
-2 -14 11 -4.0062 -0.0022
-2 -14 12 2.4237 -0.0115
-2 -14 13 0.0240 -0.0152
-2 -14 14 -2.7554 0.0242
-2 -14 15 3.3163 0.0105
-2 -14 16 -0.4030 -0.0215
-2 -14 17 -2.1548 0.0121
-2 -14 18 1.3406 -0.0385
-2 -14 19 0.1409 0.0582
-2 -14 20 -0.3277 -0.0300
-2 -13 1 1.3697 -0.1420
-2 -13 2 -2.2775 0.0530
-2 -13 3 3.7385 0.0122
-2 -13 4 -4.6278 0.0202
-2 -13 5 3.6799 -0.0346
-2 -13 6 -1.1943 -0.0019
-2 -13 7 -0.4019 0.0012
-2 -13 8 -1.0540 0.0204
-2 -13 9 4.2339 -0.0033
-2 -13 10 -5.4421 -0.0045
-2 -13 11 3.5598 -0.0156
-2 -13 12 -0.5412 0.0005
-2 -13 13 -2.3042 0.0256
-2 -13 14 3.6382 -0.0020
-2 -13 15 -1.6088 -0.0191
-2 -13 16 -1.5688 0.0041
-2 -13 17 1.7549 -0.0153
-2 -13 18 0.0099 0.0434
-2 -13 19 -0.8267 -0.0278
-2 -13 20 1.2870 0.0004
-2 -13 21 -1.6930 0.0040
-2 -12 1 -1.9456 0.0450
-2 -12 2 3.7765 0.0609
-2 -12 3 -5.2118 -0.0426
-2 -12 4 4.8029 -0.0189
-2 -12 5 -2.4885 -0.0032
-2 -12 6 0.2046 0.0271
-2 -12 7 -0.6302 0.0078
-2 -12 8 3.9598 -0.0152
-2 -12 9 -6.4132 -0.0084
-2 -12 10 4.9783 -0.0046
-2 -12 11 -1.4695 0.0129
-2 -12 12 -1.4701 0.0146
-2 -12 13 3.0684 -0.0124
-2 -12 14 -2.0879 -0.0132
-2 -12 15 -0.8911 0.0028
-2 -12 16 2.0354 0.0054
-2 -12 17 -0.4406 0.0191
-2 -12 18 -1.1197 -0.0215
-2 -12 19 1.8085 -0.0013
-2 -12 20 -1.9330 0.0079
-2 -12 21 0.9493 -0.0085
-2 -11 1 3.5452 0.1050
-2 -11 2 -5.4913 -0.1266
-2 -11 3 5.6807 0.0315
-2 -11 4 -3.6096 -0.0027
-2 -11 5 1.0814 0.0415
-2 -11 6 -0.7889 -0.0219
-2 -11 7 3.7006 -0.0129
-2 -11 8 -6.9079 -0.0071
-2 -11 9 6.3755 0.0140
-2 -11 10 -2.6615 0.0099
-2 -11 11 -0.6727 -0.0014
-2 -11 12 2.2830 -0.0142
-2 -11 13 -1.8625 -0.0026
-2 -11 14 -0.5797 0.0043
-2 -11 15 2.3056 0.0143
-2 -11 16 -1.1958 -0.0044
-2 -11 17 -0.9826 -0.0120
-2 -11 18 2.1823 0.0017
-2 -11 19 -1.9608 0.0076
-2 -11 20 0.5234 -0.0074
-2 -11 21 0.7156 0.0067
-2 -10 1 -5.5371 -0.1796
-2 -10 2 6.3625 0.0907
-2 -10 3 -4.4806 0.0026
-2 -10 4 1.7241 0.0189
-2 -10 5 -1.1487 -0.0370
-2 -10 6 3.7630 -0.0010
-2 -10 7 -7.2700 0.0044
-2 -10 8 7.6740 0.0190
-2 -10 9 -4.1419 -0.0036
-2 -10 10 0.0989 -0.0119
-2 -10 11 1.8527 -0.0042
-2 -10 12 -1.5208 0.0064
-2 -10 13 -0.6648 0.0026
-2 -10 14 2.6679 0.0110
-2 -10 15 -2.0824 -0.0170
-2 -10 16 -0.4202 -0.0012
-2 -10 17 2.2791 0.0058
-2 -10 18 -1.9218 0.0044
-2 -10 19 -0.1212 -0.0070
-2 -10 20 1.4740 0.0075
-2 -10 21 -1.0628 -0.0014
-2 -10 22 0.4297 -0.0074
-2 -9 1 6.9683 0.1181
-2 -9 2 -5.3870 0.0148
-2 -9 3 2.1332 -0.0438
-2 -9 4 -1.1924 -0.0066
-2 -9 5 3.8610 0.0036
-2 -9 6 -7.7033 0.0214
-2 -9 7 8.9576 -0.0021
-2 -9 8 -5.9566 -0.0097
-2 -9 9 1.2041 -0.0119
-2 -9 10 1.6855 0.0125
-2 -9 11 -1.5198 0.0052
-2 -9 12 -0.8409 -0.0027
-2 -9 13 3.1206 0.0022
-2 -9 14 -2.9012 -0.0142
-2 -9 15 0.3021 0.0067
-2 -9 16 2.1168 0.0067
-2 -9 17 -1.9349 0.0008
-2 -9 18 -0.5628 -0.0090
-2 -9 19 2.2002 0.0090
-2 -9 20 -1.4223 -0.0079
-2 -9 21 0.3736 -0.0010
-2 -9 22 -0.2926 -0.0002
-2 -8 1 -6.5893 0.0332
-2 -8 2 2.8310 -0.1187
-2 -8 3 -0.9951 0.0683
-2 -8 4 3.6145 -0.0126
-2 -8 5 -8.0773 0.0303
-2 -8 6 10.2845 -0.0350
-2 -8 7 -8.0633 0.0021
-2 -8 8 2.9003 -0.0033
-2 -8 9 1.2607 0.0229
-2 -8 10 -1.7584 -0.0069
-2 -8 11 -0.8603 -0.0073
-2 -8 12 3.5991 -0.0031
-2 -8 13 -3.6077 -0.0000
-2 -8 14 0.9183 0.0071
-2 -8 15 1.8741 0.0030
-2 -8 16 -2.0595 -0.0015
-2 -8 17 -0.4797 -0.0112
-2 -8 18 2.4311 0.0117
-2 -8 19 -1.6457 -0.0104
-2 -8 20 0.3256 0.0081
-2 -8 21 -0.2089 -0.0020
-2 -8 22 0.2529 0.0120
-2 -7 1 4.2693 -0.1643
-2 -7 2 -1.2135 0.1475
-2 -7 3 3.1490 -0.0442
-2 -7 4 -8.2103 0.0168
-2 -7 5 11.6196 -0.0440
-2 -7 6 -10.3773 0.0186
-2 -7 7 5.1162 0.0101
-2 -7 8 0.2664 0.0143
-2 -7 9 -1.8616 -0.0187
-2 -7 10 -0.7190 -0.0081
-2 -7 11 4.0284 0.0003
-2 -7 12 -4.3173 0.0147
-2 -7 13 1.4437 -0.0014
-2 -7 14 1.6703 -0.0025
-2 -7 15 -2.2800 -0.0015
-2 -7 16 0.1392 -0.0097
-2 -7 17 1.8819 0.0131
-2 -7 18 -1.4704 -0.0074
-2 -7 19 0.3435 0.0097
-2 -7 20 -0.2644 -0.0093
-2 -7 21 0.2989 0.0095
-2 -7 22 -0.3451 -0.0118
-2 -6 1 -2.3896 0.1804
-2 -6 2 3.0407 -0.0677
-2 -6 3 -8.1919 -0.0226
-2 -6 4 12.9009 -0.0025
-2 -6 5 -12.8613 0.0132
-2 -6 6 7.6580 0.0271
-2 -6 7 -1.1555 -0.0145
-2 -6 8 -1.7235 -0.0166
-2 -6 9 -0.4570 -0.0058
-2 -6 10 4.2899 0.0115
-2 -6 11 -5.1015 0.0187
-2 -6 12 2.1250 -0.0140
-2 -6 13 1.3770 -0.0057
-2 -6 14 -2.4601 0.0012
-2 -6 15 0.9947 -0.0029
-2 -6 16 0.7147 0.0096
-2 -6 17 -0.7672 -0.0017
-2 -6 18 0.2993 0.0006
-2 -6 19 -0.5150 -0.0100
-2 -6 20 0.4135 0.0128
-2 -6 21 -0.3002 -0.0060
-2 -6 22 0.9810 -0.0123
-2 -5 1 3.6887 -0.0619
-2 -5 2 -8.2985 -0.0753
-2 -5 3 14.0797 0.0812
-2 -5 4 -15.4763 -0.0253
-2 -5 5 10.4666 0.0427
-2 -5 6 -2.7504 -0.0484
-2 -5 7 -1.5997 0.0010
-2 -5 8 0.0797 -0.0019
-2 -5 9 4.1693 0.0224
-2 -5 10 -5.8109 0.0085
-2 -5 11 3.1025 -0.0222
-2 -5 12 0.7513 -0.0044
-2 -5 13 -2.3857 0.0060
-2 -5 14 1.6766 0.0052
-2 -5 15 -0.5278 0.0007
-2 -5 16 0.2059 0.0027
-2 -5 17 0.0733 -0.0113
-2 -5 18 -0.7804 0.0006
-2 -5 19 0.5846 0.0129
-2 -5 20 -0.0501 -0.0051
-2 -5 21 0.8531 -0.0184
-2 -5 22 -1.0969 0.0254
-2 -4 1 -8.6004 -0.1172
-2 -4 2 15.0435 0.1654
-2 -4 3 -18.0272 -0.0759
-2 -4 4 13.5485 0.0415
-2 -4 5 -4.5230 -0.0597
-2 -4 6 -1.6895 0.0188
-2 -4 7 1.1342 0.0062
-2 -4 8 3.4266 0.0218
-2 -4 9 -6.1493 -0.0083
-2 -4 10 4.2071 -0.0209
-2 -4 11 -0.2449 0.0005
-2 -4 12 -1.9624 0.0113
-2 -4 13 1.9503 0.0080
-2 -4 14 -1.3231 -0.0093
-2 -4 15 0.9051 0.0038
-2 -4 16 -0.1660 -0.0147
-2 -4 17 -0.8616 0.0132
-2 -4 18 0.6570 0.0059
-2 -4 19 0.3322 -0.0058
-2 -4 20 0.2622 -0.0209
-2 -4 21 -1.0795 0.0277
-2 -4 22 -0.3292 0.0075
-2 -3 1 15.5142 0.2042
-2 -3 2 -20.1023 -0.1009
-2 -3 3 16.7059 0.0036
-2 -3 4 -6.6565 -0.0230
-2 -3 5 -1.7942 0.0157
-2 -3 6 2.6918 0.0223
-2 -3 7 1.9880 0.0018
-2 -3 8 -5.9224 -0.0175
-2 -3 9 5.1378 -0.0117
-2 -3 10 -1.3679 0.0072
-2 -3 11 -1.3660 0.0134
-2 -3 12 1.9346 0.0023
-2 -3 13 -1.5763 -0.0133
-2 -3 14 0.9694 0.0023
-2 -3 15 -0.0307 -0.0064
-2 -3 16 -0.8562 0.0149
-2 -3 17 0.5177 -0.0016
-2 -3 18 0.7490 -0.0059
-2 -3 19 -0.5864 -0.0186
-2 -3 20 -0.5818 0.0320
-2 -3 21 -0.2290 0.0081
-2 -2 1 -21.1962 -0.0801
-2 -2 2 19.4601 -0.0742
-2 -2 3 -9.1589 0.0660
-2 -2 4 -1.4706 -0.0175
-2 -2 5 4.3300 0.0420
-2 -2 6 0.0855 -0.0320
-2 -2 7 -5.1900 -0.0106
-2 -2 8 5.7694 -0.0002
-2 -2 9 -2.3811 0.0130
-2 -2 10 -0.8864 0.0083
-2 -2 11 1.9888 -0.0080
-2 -2 12 -1.6547 -0.0074
-2 -2 13 0.5959 0.0001
-2 -2 14 0.6313 0.0059
-2 -2 15 -1.1060 0.0036
-2 -2 16 0.3247 -0.0012
-2 -2 17 1.0769 -0.0076
-2 -2 18 -1.3354 -0.0109
-2 -2 19 0.2329 0.0333
-2 -2 20 -0.2636 -0.0032
-2 -2 21 1.6391 -0.0464
-2 -1 1 21.2735 -0.1623
-2 -1 2 -11.7334 0.1790
-2 -1 3 -0.4395 -0.0676
-2 -1 4 5.4683 0.0472
-2 -1 5 -1.8166 -0.0568
-2 -1 6 -4.1905 0.0073
-2 -1 7 6.1927 0.0109
-2 -1 8 -3.3221 0.0130
-2 -1 9 -0.5697 -0.0038
-2 -1 10 2.3462 -0.0146
-2 -1 11 -2.0018 0.0059
-2 -1 12 0.3695 -0.0019
-2 -1 13 1.4230 0.0109
-2 -1 14 -1.7416 -0.0101
-2 -1 15 0.4171 0.0069
-2 -1 16 1.1444 -0.0114
-2 -1 17 -1.6820 0.0006
-2 -1 18 0.9909 0.0260
-2 -1 19 -0.4926 -0.0168
-2 -1 20 1.2242 -0.0303
-2 -1 21 -1.5617 0.0388
-2 0 1 -13.9920 0.2637
-2 0 2 1.2518 -0.1064
-2 0 3 5.7424 0.0174
-2 0 4 -3.2703 -0.0421
-2 0 5 -3.1702 0.0181
-2 0 6 6.4883 0.0220
-2 0 7 -4.3716 0.0007
-2 0 8 -0.0981 -0.0155
-2 0 9 2.8211 -0.0109
-2 0 10 -2.6977 0.0192
-2 0 11 0.6791 -0.0043
-2 0 12 1.7040 0.0042
-2 0 13 -2.3822 -0.0137
-2 0 14 0.9138 0.0140
-2 0 15 0.8262 -0.0132
-2 0 16 -1.5485 0.0096
-2 0 17 1.3532 0.0110
-2 0 18 -0.7881 -0.0215
-2 0 19 0.7526 -0.0075
-2 0 20 -1.1421 0.0295
-2 0 21 0.8560 -0.0036
-2 1 1 3.4039 -0.1105
-2 1 2 5.1212 -0.0499
-2 1 3 -4.0650 0.0279
-2 1 4 -2.2879 0.0036
-2 1 5 6.5902 0.0320
-2 1 6 -5.5014 -0.0239
-2 1 7 0.8769 -0.0150
-2 1 8 2.9138 0.0014
-2 1 9 -3.3936 0.0247
-2 1 10 1.3519 -0.0087
-2 1 11 1.2538 -0.0089
-2 1 12 -2.4633 -0.0039
-2 1 13 1.4851 0.0140
-2 1 14 0.2135 -0.0086
-2 1 15 -1.1176 0.0086
-2 1 16 1.2737 -0.0034
-2 1 17 -0.9113 -0.0142
-2 1 18 0.4345 0.0088
-2 1 19 -0.5281 0.0140
-2 1 20 0.7491 -0.0037
-2 2 1 3.7382 -0.1271
-2 2 2 -4.2558 0.1338
-2 2 3 -1.5975 -0.0397
-2 2 4 6.4173 0.0335
-2 2 5 -6.4034 -0.0454
-2 2 6 2.3020 0.0021
-2 2 7 2.2555 0.0134
-2 2 8 -3.6578 0.0176
-2 2 9 1.9049 -0.0144
-2 2 10 0.5146 -0.0172
-2 2 11 -1.8817 0.0121
-2 2 12 1.6563 0.0086
-2 2 13 -0.3753 -0.0011
-2 2 14 -0.6976 -0.0039
-2 2 15 1.0242 -0.0076
-2 2 16 -0.7519 -0.0009
-2 2 17 0.2247 0.0136
-2 2 18 -0.1265 0.0015
-2 2 19 0.4360 -0.0033
-2 2 20 -0.4550 -0.0267
-2 3 1 -4.0099 0.2231
-2 3 2 -1.0399 -0.0939
-2 3 3 6.0317 0.0172
-2 3 4 -6.8218 -0.0367
-2 3 5 3.7176 0.0219
-2 3 6 0.9527 0.0157
-2 3 7 -3.3534 -0.0003
-2 3 8 2.0944 -0.0160
-2 3 9 0.0869 -0.0134
-2 3 10 -1.1638 0.0232
-2 3 11 1.3396 0.0025
-2 3 12 -0.6491 0.0006
-2 3 13 -0.4966 -0.0178
-2 3 14 0.9202 0.0006
-2 3 15 -0.4459 0.0093
-2 3 16 -0.0347 0.0101
-2 3 17 -0.0466 -0.0060
-2 3 18 0.3007 -0.0066
-2 3 19 -0.1886 -0.0234
-2 4 1 -0.4721 -0.1281
-2 4 2 5.5545 -0.0165
-2 4 3 -6.8443 0.0204
-2 4 4 4.7048 0.0162
-2 4 5 -0.5222 0.0077
-2 4 6 -2.6778 -0.0195
-2 4 7 2.1089 -0.0071
-2 4 8 0.0678 -0.0001
-2 4 9 -0.8944 0.0219
-2 4 10 0.9383 -0.0028
-2 4 11 -0.6149 -0.0061
-2 4 12 -0.4837 -0.0192
-2 4 13 1.0073 0.0127
-2 4 14 -0.1939 0.0118
-2 4 15 -0.3885 0.0029
-2 4 16 -0.1166 -0.0106
-2 4 17 0.4984 -0.0110
-2 4 18 0.0094 -0.0101
-2 4 19 -0.3714 0.0533
-2 5 1 4.9700 -0.0528
-2 5 2 -6.7617 0.1115
-2 5 3 5.2558 -0.0352
-2 5 4 -1.7552 0.0002
-2 5 5 -1.8968 -0.0255
-2 5 6 2.2247 0.0109
-2 5 7 0.0315 0.0117
-2 5 8 -1.0820 0.0075
-2 5 9 0.8675 -0.0079
-2 5 10 -0.5306 -0.0123
-2 5 11 -0.4741 -0.0045
-2 5 12 1.0552 0.0165
-2 5 13 -0.0017 0.0077
-2 5 14 -0.7637 -0.0048
-2 5 15 -0.1411 -0.0122
-2 5 16 0.8655 -0.0110
-2 5 17 -0.0477 0.0088
-2 5 18 -0.7918 0.0469
-2 6 1 -6.6907 0.1889
-2 6 2 5.6543 -0.1199
-2 6 3 -2.6750 0.0065
-2 6 4 -1.1134 -0.0063
-2 6 5 2.4083 0.0227
-2 6 6 -0.3569 0.0121
-2 6 7 -1.2401 -0.0134
-2 6 8 1.0867 -0.0096
-2 6 9 -0.5831 -0.0069
-2 6 10 -0.3550 0.0139
-2 6 11 0.8785 0.0067
-2 6 12 0.2878 0.0010
-2 6 13 -1.1306 -0.0091
-2 6 14 -0.0534 -0.0084
-2 6 15 1.1252 -0.0058
-2 6 16 -0.2688 0.0222
-2 6 17 -0.9300 0.0279
-2 6 18 0.6543 -0.0611
-2 7 1 6.0707 -0.1914
-2 7 2 -3.4486 0.0281
-2 7 3 -0.2839 0.0374
-2 7 4 2.3661 0.0061
-2 7 5 -0.8956 0.0035
-2 7 6 -1.0589 -0.0289
-2 7 7 1.2351 -0.0018
-2 7 8 -0.6965 0.0085
-2 7 9 -0.1985 0.0189
-2 7 10 0.6043 -0.0097
-2 7 11 0.6733 -0.0043
-2 7 12 -1.5163 -0.0053
-2 7 13 0.1374 -0.0007
-2 7 14 1.1157 -0.0013
-2 7 15 -0.3887 0.0228
-2 7 16 -0.7679 0.0072
-2 7 17 0.7053 -0.0581
-2 8 1 -4.1894 0.0500
-2 8 2 0.6255 0.0899
-2 8 3 1.9238 -0.0491
-2 8 4 -1.1234 0.0009
-2 8 5 -0.7836 -0.0278
-2 8 6 1.1699 0.0135
-2 8 7 -0.7165 0.0190
-2 8 8 -0.1224 0.0061
-2 8 9 0.5326 -0.0198
-2 8 10 0.8299 -0.0055
-2 8 11 -1.8139 0.0074
-2 8 12 0.4035 0.0028
-2 8 13 0.8494 -0.0023
-2 8 14 -0.2110 0.0134
-2 8 15 -0.5291 -0.0025
-2 8 16 0.3649 -0.0442
-2 9 1 1.5614 0.1283
-2 9 2 1.2145 -0.1258
-2 9 3 -0.9137 0.0182
-2 9 4 -0.8254 -0.0073
-2 9 5 1.1747 0.0211
-2 9 6 -0.7077 0.0138
-2 9 7 -0.0734 -0.0116
-2 9 8 0.7320 -0.0163
-2 9 9 0.4168 -0.0023
-2 9 10 -1.7143 0.0211
-2 9 11 0.6396 -0.0041
-2 9 12 0.4511 -0.0061
-2 9 13 0.2279 0.0041
-2 9 14 -0.4671 0.0023
-2 9 15 -0.1921 -0.0300
-2 10 1 0.4718 -0.1851
-2 10 2 -0.5938 0.0522
-2 10 3 -1.1527 0.0241
-2 10 4 1.5483 0.0023
-2 10 5 -0.9313 0.0015
-2 10 6 0.1671 -0.0178
-2 10 7 0.8779 -0.0030
-2 10 8 -0.4499 0.0020
-2 10 9 -0.9966 0.0240
-2 10 10 0.6472 -0.0164
-2 10 11 0.0879 -0.0058
-2 10 12 0.6905 0.0022
-2 10 13 -0.6264 0.0121
-2 10 14 -0.6644 -0.0240
-2 10 15 0.7316 0.0321
-2 11 1 -0.4705 0.0813
-2 11 2 -1.2951 0.0520
-2 11 3 2.1300 -0.0460
-2 11 4 -1.4968 0.0040
-2 11 5 0.7182 -0.0091
-2 11 6 0.5844 0.0085
-2 11 7 -1.1724 0.0020
-2 11 8 0.1114 0.0122
-2 11 9 0.3075 -0.0204
-2 11 10 -0.1025 0.0002
-2 11 11 0.9202 0.0074
-2 11 12 -0.8025 0.0131
-2 11 13 -0.8737 -0.0252
-2 11 14 1.1546 0.0184
-2 12 1 -0.9546 0.0658
-2 12 2 2.4131 -0.1029
-2 12 3 -2.1415 0.0325
-2 12 4 1.3890 0.0045
-2 12 5 -0.1274 0.0076
-2 12 6 -1.2233 -0.0046
-2 12 7 1.0078 -0.0038
-2 12 8 -0.2308 -0.0078
-2 12 9 -0.0986 0.0054
-2 12 10 0.8353 0.0133
-2 12 11 -0.7481 -0.0018
-2 12 12 -0.8815 -0.0230
-2 12 13 1.3550 0.0139
-2 13 1 2.1229 -0.1367
-2 13 2 -2.4532 0.0725
-2 13 3 1.8083 0.0135
-2 13 4 -0.7907 -0.0110
-2 13 5 -0.6785 -0.0120
-2 13 6 1.2430 -0.0078
-2 13 7 -0.6386 0.0131
-2 13 8 -0.0126 0.0034
-2 13 9 0.5839 0.0140
-2 13 10 -0.4292 -0.0259
-2 13 11 -0.8600 -0.0069
-2 13 12 1.2981 0.0179
-2 14 1 -2.2801 0.0952
-2 14 2 1.7746 0.0197
-2 14 3 -0.9579 -0.0466
-2 14 4 -0.1016 -0.0075
-2 14 5 0.9184 0.0054
-2 14 6 -0.7291 0.0240
-2 14 7 0.0339 -0.0042
-2 14 8 0.4037 0.0065
-2 14 9 -0.0755 -0.0434
-2 14 10 -0.8742 0.0222
-2 14 11 1.0773 0.0197
-2 15 1 1.4224 0.0293
-2 15 2 -0.6401 -0.0902
-2 15 3 0.0848 0.0180
-2 15 4 0.4791 0.0234
-2 15 5 -0.6199 0.0151
-2 15 6 0.0620 -0.0095
-2 15 7 0.3973 -0.0076
-2 15 8 0.0322 -0.0402
-2 15 9 -0.8227 0.0504
-2 16 1 -0.2264 -0.1236
-2 16 2 -0.0005 0.0565
-2 16 3 0.1652 0.0290
-2 16 4 -0.5088 -0.0045
-2 16 5 0.2044 -0.0091
-2 16 6 0.4379 -0.0226
-2 16 7 -0.1725 -0.0149
-2 16 8 -0.5890 0.0600
-2 17 1 0.0296 0.0816
-2 17 2 -0.1898 0.0198
-2 17 3 -0.3575 -0.0171
-2 17 4 0.4862 -0.0093
-2 17 5 0.3174 -0.0294
-2 17 6 -0.4885 0.0194
-2 18 1 -0.7823 0.0143
-2 18 2 0.0635 -0.0154
-2 18 3 0.6961 -0.0188
-2 18 4 -0.0096 -0.0206
-2 18 5 -0.6485 0.0433
-2 19 1 0.7859 -0.0105
-2 19 2 0.5721 -0.0366
-2 19 3 -0.3552 0.0027
-1 -20 3 -0.4713 -0.0508
-1 -20 4 0.7849 0.0283
-1 -20 5 -1.0554 0.0947
-1 -20 6 0.4333 -0.0952
-1 -20 7 0.2910 -0.0208
-1 -20 8 0.6481 0.0306
-1 -20 9 -2.2386 0.0344
-1 -20 10 1.7317 0.0121
-1 -20 11 0.1253 -0.0957
-1 -20 12 -0.4174 0.0622
-1 -20 13 -0.4477 0.0208
-1 -19 1 0.1996 -0.0997
-1 -19 2 -0.6418 -0.0163
-1 -19 3 0.9612 0.0590
-1 -19 4 -1.2651 0.0415
-1 -19 5 0.6863 -0.0838
-1 -19 6 0.3952 -0.0079
-1 -19 7 0.1974 0.0357
-1 -19 8 -2.3833 0.0327
-1 -19 9 2.7795 -0.0153
-1 -19 10 -0.6931 -0.0677
-1 -19 11 -0.4672 0.0575
-1 -19 12 -0.1049 0.0162
-1 -19 13 0.2478 -0.0352
-1 -19 14 -0.4325 0.0012
-1 -19 15 1.6715 0.0117
-1 -19 16 -2.1079 0.0172
-1 -18 1 -0.5976 0.0144
-1 -18 2 1.0049 0.0938
-1 -18 3 -1.4670 -0.0462
-1 -18 4 1.1911 -0.0281
-1 -18 5 -0.0156 -0.0173
-1 -18 6 -0.1015 0.0537
-1 -18 7 -1.9045 0.0040
-1 -18 8 3.2280 -0.0164
-1 -18 9 -1.6781 -0.0425
-1 -18 10 -0.0850 0.0422
-1 -18 11 0.0137 0.0131
-1 -18 12 0.0289 -0.0263
-1 -18 13 -0.0003 -0.0002
-1 -18 14 1.6739 0.0076
-1 -18 15 -3.1539 0.0164
-1 -18 16 2.0957 -0.0283
-1 -18 17 -0.2770 0.0082
-1 -17 1 0.8538 0.1159
-1 -17 2 -1.4441 -0.1330
-1 -17 3 1.6190 0.0422
-1 -17 4 -0.8106 -0.0284
-1 -17 5 0.2169 0.0619
-1 -17 6 -1.4255 -0.0304
-1 -17 7 3.0787 0.0029
-1 -17 8 -2.4445 -0.0316
-1 -17 9 0.5784 0.0298
-1 -17 10 -0.1163 0.0102
-1 -17 11 0.2121 -0.0119
-1 -17 12 -0.1291 -0.0128
-1 -17 13 1.6582 0.0101
-1 -17 14 -3.6739 0.0138
-1 -17 15 2.8838 -0.0210
-1 -17 16 -0.2862 0.0065
-1 -17 17 -0.7266 -0.0081
-1 -17 18 -0.1449 0.0277
-1 -16 1 -1.1984 -0.1837
-1 -16 2 1.6444 0.0930
-1 -16 3 -1.4281 -0.0151
-1 -16 4 0.9914 0.0305
-1 -16 5 -1.5073 -0.0363
-1 -16 6 2.8589 0.0159
-1 -16 7 -2.9532 -0.0228
-1 -16 8 1.3441 0.0209
-1 -16 9 -0.3174 0.0065
-1 -16 10 0.4733 -0.0021
-1 -16 11 -0.8575 -0.0257
-1 -16 12 2.1983 0.0190
-1 -16 13 -3.9820 0.0096
-1 -16 14 3.2445 -0.0121
-1 -16 15 -0.1316 -0.0036
-1 -16 16 -1.5803 -0.0040
-1 -16 17 0.3770 0.0243
-1 -16 18 1.3928 -0.0154
-1 -16 19 -1.4582 0.0017
-1 -15 1 1.3390 0.1070
-1 -15 2 -1.4443 0.0266
-1 -15 3 1.5591 -0.0493
-1 -15 4 -2.0511 0.0060
-1 -15 5 3.0371 0.0037
-1 -15 6 -3.4728 0.0004
-1 -15 7 2.2192 0.0033
-1 -15 8 -0.5763 0.0050
-1 -15 9 0.4129 -0.0019
-1 -15 10 -1.5493 -0.0240
-1 -15 11 3.2669 0.0250
-1 -15 12 -4.5519 0.0041
-1 -15 13 3.4349 -0.0084
-1 -15 14 -0.0125 -0.0128
-1 -15 15 -2.4129 0.0048
-1 -15 16 1.4954 0.0214
-1 -15 17 1.1183 -0.0114
-1 -15 18 -2.1696 -0.0057
-1 -15 19 1.2634 -0.0210
-1 -15 20 -0.5613 0.0435
-1 -14 1 -1.0152 0.0720
-1 -14 2 1.4576 -0.1482
-1 -14 3 -2.4410 0.0841
-1 -14 4 3.5328 -0.0253
-1 -14 5 -4.1850 0.0298
-1 -14 6 3.2736 -0.0280
-1 -14 7 -1.0947 0.0102
-1 -14 8 0.1015 -0.0057
-1 -14 9 -1.6118 -0.0051
-1 -14 10 4.2193 0.0177
-1 -14 11 -5.4569 -0.0021
-1 -14 12 3.8178 -0.0093
-1 -14 13 -0.1917 -0.0116
-1 -14 14 -2.6873 0.0127
-1 -14 15 2.5822 0.0181
-1 -14 16 0.0993 -0.0148
-1 -14 17 -2.2578 -0.0106
-1 -14 18 1.9467 -0.0114
-1 -14 19 -0.8386 0.0442
-1 -14 20 0.3614 -0.0263
-1 -13 1 0.8847 -0.2144
-1 -13 2 -2.2439 0.1597
-1 -13 3 3.8653 -0.0431
-1 -13 4 -4.9404 0.0302
-1 -13 5 4.4152 -0.0514
-1 -13 6 -1.9688 0.0210
-1 -13 7 -0.0096 -0.0025
-1 -13 8 -1.1498 0.0138
-1 -13 9 4.5096 -0.0028
-1 -13 10 -6.3395 -0.0070
-1 -13 11 4.5408 -0.0059
-1 -13 12 -0.7727 -0.0012
-1 -13 13 -2.2211 0.0128
-1 -13 14 2.9487 0.0118
-1 -13 15 -1.0174 -0.0219
-1 -13 16 -1.7679 -0.0056
-1 -13 17 2.4310 0.0001
-1 -13 18 -1.1390 0.0347
-1 -13 19 0.0247 -0.0269
-1 -13 20 0.6788 -0.0022
-1 -13 21 -0.9220 0.0034
-1 -12 1 -1.6342 0.1942
-1 -12 2 3.7174 -0.0314
-1 -12 3 -5.4342 -0.0287
-1 -12 4 5.4171 -0.0278
-1 -12 5 -2.9915 0.0255
-1 -12 6 0.3294 0.0108
-1 -12 7 -0.7607 0.0101
-1 -12 8 4.2629 -0.0213
-1 -12 9 -6.8858 -0.0075
-1 -12 10 5.5249 0.0080
-1 -12 11 -1.7218 0.0057
-1 -12 12 -1.3063 0.0038
-1 -12 13 2.5145 0.0035
-1 -12 14 -1.5688 -0.0223
-1 -12 15 -1.1597 0.0062
-1 -12 16 2.7609 0.0052
-1 -12 17 -1.5849 0.0199
-1 -12 18 -0.3230 -0.0241
-1 -12 19 1.3277 -0.0008
-1 -12 20 -1.3554 0.0054
-1 -12 21 0.3580 0.0007
-1 -11 1 3.2289 0.0008
-1 -11 2 -5.5346 -0.1337
-1 -11 3 6.1503 0.0626
-1 -11 4 -3.8901 0.0071
-1 -11 5 0.8860 0.0235
-1 -11 6 -0.7749 -0.0182
-1 -11 7 4.0286 -0.0196
-1 -11 8 -7.1822 -0.0018
-1 -11 9 6.6637 0.0248
-1 -11 10 -3.0326 -0.0014
-1 -11 11 -0.3009 -0.0076
-1 -11 12 1.8205 -0.0008
-1 -11 13 -1.4910 -0.0112
-1 -11 14 -0.8738 0.0133
-1 -11 15 3.0723 0.0019
-1 -11 16 -2.2403 0.0062
-1 -11 17 -0.3863 -0.0182
-1 -11 18 1.8903 0.0049
-1 -11 19 -1.6120 0.0016
-1 -11 20 0.3141 0.0049
-1 -11 21 0.6507 -0.0020
-1 -10 1 -5.3578 -0.2267
-1 -10 2 6.6800 0.1899
-1 -10 3 -4.6735 -0.0387
-1 -10 4 1.3323 0.0178
-1 -10 5 -0.9192 -0.0420
-1 -10 6 4.0666 0.0026
-1 -10 7 -7.5357 0.0080
-1 -10 8 7.9375 0.0265
-1 -10 9 -4.7545 -0.0171
-1 -10 10 0.7868 -0.0121
-1 -10 11 1.3787 0.0041
-1 -10 12 -1.2686 0.0033
-1 -10 13 -0.9630 0.0080
-1 -10 14 3.4467 -0.0043
-1 -10 15 -2.9906 -0.0014
-1 -10 16 -0.0498 -0.0090
-1 -10 17 2.1030 0.0104
-1 -10 18 -1.6113 -0.0058
-1 -10 19 -0.0632 0.0109
-1 -10 20 0.9567 -0.0084
-1 -10 21 -0.4446 0.0106
-1 -10 22 -0.1975 -0.0329
-1 -9 1 7.1020 0.2848
-1 -9 2 -5.6015 -0.0937
-1 -9 3 1.7613 -0.0152
-1 -9 4 -0.7999 -0.0208
-1 -9 5 4.0745 0.0202
-1 -9 6 -8.0389 0.0167
-1 -9 7 9.3505 0.0026
-1 -9 8 -6.8653 -0.0218
-1 -9 9 2.2293 -0.0069
-1 -9 10 1.1356 0.0158
-1 -9 11 -1.3193 0.0069
-1 -9 12 -1.1634 -0.0053
-1 -9 13 3.8736 -0.0067
-1 -9 14 -3.6489 -0.0010
-1 -9 15 0.4987 0.0014
-1 -9 16 1.9149 0.0098
-1 -9 17 -1.3758 -0.0118
-1 -9 18 -0.5956 0.0135
-1 -9 19 1.4522 -0.0128
-1 -9 20 -0.6029 0.0093
-1 -9 21 -0.3539 -0.0281
-1 -9 22 0.3420 0.0358
-1 -8 1 -6.8137 -0.1250
-1 -8 2 2.6427 -0.0660
-1 -8 3 -0.5447 0.0604
-1 -8 4 3.6650 0.0005
-1 -8 5 -8.4504 0.0206
-1 -8 6 10.8446 -0.0332
-1 -8 7 -9.2279 -0.0032
-1 -8 8 4.1992 0.0028
-1 -8 9 0.6296 0.0227
-1 -8 10 -1.5616 -0.0051
-1 -8 11 -1.2526 -0.0139
-1 -8 12 4.3225 -0.0030
-1 -8 13 -4.1827 0.0057
-1 -8 14 1.0046 0.0074
-1 -8 15 1.5390 0.0013
-1 -8 16 -1.0663 -0.0124
-1 -8 17 -0.9600 0.0111
-1 -8 18 1.8365 -0.0099
-1 -8 19 -0.8918 0.0062
-1 -8 20 -0.2956 -0.0148
-1 -8 21 0.5433 0.0298
-1 -8 22 -0.3020 -0.0030
-1 -7 1 4.2835 -0.1103
-1 -7 2 -0.7859 0.1709
-1 -7 3 2.9636 -0.0662
-1 -7 4 -8.5234 0.0192
-1 -7 5 12.3314 -0.0478
-1 -7 6 -11.7409 0.0253
-1 -7 7 6.6222 0.0104
-1 -7 8 -0.4644 0.0124
-1 -7 9 -1.6184 -0.0201
-1 -7 10 -1.2362 -0.0101
-1 -7 11 4.7795 0.0048
-1 -7 12 -4.7646 0.0128
-1 -7 13 1.4793 0.0039
-1 -7 14 1.1884 -0.0092
-1 -7 15 -0.8936 -0.0070
-1 -7 16 -0.8974 0.0069
-1 -7 17 1.7305 -0.0007
-1 -7 18 -1.0589 0.0004
-1 -7 19 0.0620 -0.0026
-1 -7 20 0.4126 0.0117
-1 -7 21 -0.4615 -0.0020
-1 -7 22 0.0706 -0.0234
-1 -6 1 -2.0195 0.2502
-1 -6 2 2.5838 -0.1512
-1 -6 3 -8.3500 0.0129
-1 -6 4 13.7774 -0.0128
-1 -6 5 -14.4694 0.0306
-1 -6 6 9.4164 0.0154
-1 -6 7 -2.1150 -0.0167
-1 -6 8 -1.3003 -0.0186
-1 -6 9 -1.1848 0.0013
-1 -6 10 5.1791 0.0126
-1 -6 11 -5.5511 0.0125
-1 -6 12 2.2008 -0.0070
-1 -6 13 0.7985 -0.0131
-1 -6 14 -0.9222 0.0003
-1 -6 15 -0.3903 0.0059
-1 -6 16 1.0182 0.0069
-1 -6 17 -0.8000 -0.0072
-1 -6 18 0.4852 0.0021
-1 -6 19 -0.1182 -0.0024
-1 -6 20 -0.3573 0.0089
-1 -6 21 0.1165 -0.0187
-1 -6 22 0.7077 0.0016
-1 -5 1 3.0158 -0.2053
-1 -5 2 -8.2792 0.0014
-1 -5 3 15.1948 0.0703
-1 -5 4 -17.5247 -0.0115
-1 -5 5 12.7003 0.0206
-1 -5 6 -4.2180 -0.0486
-1 -5 7 -0.7321 0.0054
-1 -5 8 -1.0115 0.0097
-1 -5 9 5.3352 0.0161
-1 -5 10 -6.4471 0.0011
-1 -5 11 3.3642 -0.0157
-1 -5 12 0.1041 -0.0069
-1 -5 13 -0.9881 0.0050
-1 -5 14 0.3299 0.0092
-1 -5 15 -0.0085 0.0050
-1 -5 16 -0.1324 -0.0122
-1 -5 17 0.6431 0.0005
-1 -5 18 -0.7601 -0.0015
-1 -5 19 0.0228 0.0155
-1 -5 20 0.1558 -0.0191
-1 -5 21 0.8263 -0.0022
-1 -5 22 -0.9062 0.0273
-1 -4 1 -8.4929 -0.0143
-1 -4 2 16.5022 0.1677
-1 -4 3 -20.7823 -0.0902
-1 -4 4 16.6051 0.0217
-1 -4 5 -6.8752 -0.0552
-1 -4 6 -0.0302 0.0338
-1 -4 7 -0.5326 0.0117
-1 -4 8 5.0079 0.0097
-1 -4 9 -7.1396 -0.0149
-1 -4 10 4.8156 -0.0136
-1 -4 11 -1.0128 0.0048
-1 -4 12 -0.8760 0.0047
-1 -4 13 0.9771 0.0127
-1 -4 14 -0.8834 -0.0061
-1 -4 15 0.5244 -0.0103
-1 -4 16 0.5135 -0.0018
-1 -4 17 -1.1276 0.0096
-1 -4 18 0.4260 0.0086
-1 -4 19 0.1902 -0.0177
-1 -4 20 0.6125 -0.0050
-1 -4 21 -1.0611 0.0244
-1 -4 22 -0.1976 -0.0044
-1 -3 1 17.3857 0.2332
-1 -3 2 -23.7349 -0.1647
-1 -3 3 20.8856 0.0045
-1 -3 4 -10.2310 -0.0105
-1 -3 5 0.9668 0.0358
-1 -3 6 0.2528 0.0145
-1 -3 7 4.0857 -0.0116
-1 -3 8 -7.3555 -0.0208
-1 -3 9 6.1872 -0.0016
-1 -3 10 -2.3555 0.0143
-1 -3 11 -0.5621 0.0003
-1 -3 12 1.4479 0.0107
-1 -3 13 -1.3711 -0.0168
-1 -3 14 0.7336 -0.0013
-1 -3 15 0.4513 -0.0018
-1 -3 16 -1.1620 0.0176
-1 -3 17 0.5796 -0.0055
-1 -3 18 0.2733 -0.0106
-1 -3 19 0.0813 -0.0072
-1 -3 20 -0.7268 0.0260
-1 -3 21 -0.0646 0.0043
-1 -2 1 -25.6332 -0.1939
-1 -2 2 24.8090 -0.0418
-1 -2 3 -14.0847 0.0900
-1 -2 4 2.5348 -0.0074
-1 -2 5 1.0335 0.0235
-1 -2 6 2.7160 -0.0434
-1 -2 7 -7.0504 -0.0061
-1 -2 8 7.2281 0.0111
-1 -2 9 -3.6353 0.0168
-1 -2 10 -0.2005 -0.0067
-1 -2 11 1.8585 0.0024
-1 -2 12 -1.6335 -0.0163
-1 -2 13 0.4994 0.0082
-1 -2 14 0.7615 -0.0009
-1 -2 15 -1.1852 0.0144
-1 -2 16 0.5101 -0.0135
-1 -2 17 0.4081 -0.0024
-1 -2 18 -0.5684 -0.0073
-1 -2 19 0.0991 0.0279
-1 -2 20 -0.1797 0.0002
-1 -2 21 0.7493 -0.0549
-1 -1 1 27.4652 -0.1065
-1 -1 2 -17.7956 0.2195
-1 -1 3 4.6939 -0.0850
-1 -1 4 1.3967 0.0290
-1 -1 5 1.2519 -0.0646
-1 -1 6 -6.3719 0.0230
-1 -1 7 7.9173 0.0170
-1 -1 8 -4.7616 0.0105
-1 -1 9 0.1438 -0.0145
-1 -1 10 2.3205 -0.0062
-1 -1 11 -1.9854 -0.0023
-1 -1 12 0.2583 0.0103
-1 -1 13 1.2735 -0.0012
-1 -1 14 -1.4657 0.0035
-1 -1 15 0.5257 -0.0089
-1 -1 16 0.4665 0.0004
-1 -1 17 -1.0475 -0.0029
-1 -1 18 1.0886 0.0231
-1 -1 19 -0.6650 -0.0095
-1 -1 20 0.3911 -0.0474
-1 -1 21 -0.3109 0.0674
-1 0 1 -20.6161 0.3252
-1 0 2 7.1055 -0.1607
-1 0 3 1.1476 0.0090
-1 0 4 0.0487 -0.0423
-1 0 5 -5.5153 0.0411
-1 0 6 8.3020 0.0182
-1 0 7 -5.8130 -0.0065
-1 0 8 0.6486 -0.0179
-1 0 9 2.6998 -0.0071
-1 0 10 -2.5127 0.0162
-1 0 11 0.3929 0.0021
-1 0 12 1.4866 -0.0026
-1 0 13 -1.8294 -0.0059
-1 0 14 0.8335 0.0027
-1 0 15 0.2860 -0.0023
-1 0 16 -1.1671 0.0040
-1 0 17 1.7769 0.0096
-1 0 18 -1.3270 -0.0129
-1 0 19 0.1823 -0.0272
-1 0 20 0.1720 0.0622
-1 1 1 9.3396 -0.1962
-1 1 2 0.3910 -0.0488
-1 1 3 -0.7283 0.0451
-1 1 4 -4.6366 0.0192
-1 1 5 8.3688 0.0223
-1 1 6 -6.7781 -0.0337
-1 1 7 1.5349 -0.0086
-1 1 8 2.6561 0.0012
-1 1 9 -2.9702 0.0254
-1 1 10 0.8340 -0.0114
-1 1 11 1.1563 -0.0033
-1 1 12 -1.8480 -0.0072
-1 1 13 1.2559 0.0114
-1 1 14 -0.1326 -0.0047
-1 1 15 -0.9802 0.0070
-1 1 16 1.9267 -0.0059
-1 1 17 -1.7562 -0.0054
-1 1 18 0.2566 -0.0089
-1 1 19 0.6245 0.0424
-1 1 20 -0.0486 -0.0354
-1 2 1 -0.6755 -0.1273
-1 2 2 -1.1343 0.1814
-1 2 3 -3.8183 -0.0526
-1 2 4 8.1238 0.0307
-1 2 5 -7.4805 -0.0584
-1 2 6 2.7538 0.0159
-1 2 7 1.9529 0.0106
-1 2 8 -3.0398 0.0169
-1 2 9 1.2073 -0.0206
-1 2 10 0.5955 -0.0018
-1 2 11 -1.4017 -0.0005
-1 2 12 1.4304 0.0117
-1 2 13 -0.5812 -0.0036
-1 2 14 -0.7218 0.0018
-1 2 15 1.7125 -0.0133
-1 2 16 -1.6952 0.0068
-1 2 17 0.4417 0.0003
-1 2 18 0.6686 0.0210
-1 2 19 -0.3324 -0.0251
-1 2 20 -0.3614 -0.0083
-1 3 1 -1.2956 0.3082
-1 3 2 -3.0326 -0.1501
-1 3 3 7.6759 0.0339
-1 3 4 -7.8062 -0.0527
-1 3 5 3.9784 0.0387
-1 3 6 0.7036 0.0118
-1 3 7 -2.6322 -0.0061
-1 3 8 1.3017 -0.0167
-1 3 9 0.2951 0.0019
-1 3 10 -0.8845 0.0092
-1 3 11 1.2588 0.0035
-1 3 12 -0.8488 -0.0013
-1 3 13 -0.5730 -0.0073
-1 3 14 1.5009 -0.0081
-1 3 15 -1.2774 0.0140
-1 3 16 0.4776 0.0027
-1 3 17 0.2560 0.0049
-1 3 18 -0.3110 -0.0167
-1 3 19 -0.1123 -0.0152
-1 4 1 -2.1631 -0.2243
-1 4 2 7.1174 0.0204
-1 4 3 -7.8783 0.0094
-1 4 4 4.9246 0.0240
-1 4 5 -0.7138 0.0072
-1 4 6 -1.9117 -0.0300
-1 4 7 1.2616 0.0025
-1 4 8 0.3385 0.0049
-1 4 9 -0.7536 0.0148
-1 4 10 1.0228 -0.0099
-1 4 11 -0.9344 0.0001
-1 4 12 -0.4895 -0.0104
-1 4 13 1.4489 0.0036
-1 4 14 -0.8448 0.0114
-1 4 15 0.2953 0.0030
-1 4 16 -0.3514 -0.0063
-1 4 17 0.1827 -0.0127
-1 4 18 0.0849 -0.0123
-1 4 19 -0.0225 0.0519
-1 5 1 6.3637 -0.0104
-1 5 2 -7.8886 0.1228
-1 5 3 5.5951 -0.0571
-1 5 4 -1.9633 0.0140
-1 5 5 -1.0903 -0.0389
-1 5 6 1.3042 0.0283
-1 5 7 0.3577 0.0028
-1 5 8 -0.9872 0.0105
-1 5 9 1.0116 -0.0222
-1 5 10 -0.9941 0.0030
-1 5 11 -0.2963 -0.0024
-1 5 12 1.3782 0.0103
-1 5 13 -0.5601 0.0016
-1 5 14 0.0101 0.0035
-1 5 15 -0.8378 -0.0128
-1 5 16 0.9555 -0.0093
-1 5 17 0.0007 -0.0002
-1 5 18 -0.3336 0.0536
-1 6 1 -7.8104 0.2398
-1 6 2 6.1586 -0.1929
-1 6 3 -2.9490 0.0502
-1 6 4 -0.2734 -0.0231
-1 6 5 1.3930 0.0406
-1 6 6 0.0615 -0.0063
-1 6 7 -1.1571 -0.0033
-1 6 8 1.1640 -0.0234
-1 6 9 -1.0969 0.0102
-1 6 10 0.0543 0.0099
-1 6 11 1.0756 0.0048
-1 6 12 -0.3071 -0.0086
-1 6 13 -0.2973 0.0047
-1 6 14 -1.0129 -0.0127
-1 6 15 1.6134 -0.0044
-1 6 16 -0.3254 0.0120
-1 6 17 -0.4841 0.0397
-1 7 1 6.6627 -0.3219
-1 7 2 -3.7492 0.1118
-1 7 3 0.5114 0.0158
-1 7 4 1.3046 0.0153
-1 7 5 -0.3780 -0.0147
-1 7 6 -1.0106 -0.0186
-1 7 7 1.2098 -0.0060
-1 7 8 -1.1392 0.0165
-1 7 9 0.3895 0.0146
-1 7 10 0.6338 -0.0089
-1 7 11 0.0051 -0.0132
-1 7 12 -0.6531 0.0080
-1 7 13 -0.8133 -0.0064
-1 7 14 1.8249 -0.0007
-1 7 15 -0.6114 0.0154
-1 7 16 -0.4016 0.0192
-1 7 17 -0.0184 -0.0610
-1 8 1 -4.4432 0.1661
-1 8 2 1.2416 0.0672
-1 8 3 0.9519 -0.0585
-1 8 4 -0.5801 -0.0055
-1 8 5 -0.7796 -0.0243
-1 8 6 1.1075 0.0243
-1 8 7 -1.0540 0.0109
-1 8 8 0.5323 0.0073
-1 8 9 0.3742 -0.0192
-1 8 10 0.1784 -0.0097
-1 8 11 -1.0047 0.0133
-1 8 12 -0.2803 -0.0001
-1 8 13 1.4867 -0.0013
-1 8 14 -0.5685 0.0091
-1 8 15 -0.2495 0.0055
-1 8 16 -0.2133 -0.0460
-1 9 1 1.9148 0.1166
-1 9 2 0.4803 -0.1648
-1 9 3 -0.4676 0.0354
-1 9 4 -0.8126 -0.0154
-1 9 5 1.1504 0.0454
-1 9 6 -1.0154 -0.0094
-1 9 7 0.5689 -0.0037
-1 9 8 0.4182 -0.0168
-1 9 9 -0.0733 -0.0008
-1 9 10 -1.1036 0.0161
-1 9 11 0.3987 -0.0003
-1 9 12 0.7451 -0.0037
-1 9 13 -0.1420 -0.0003
-1 9 14 -0.2622 0.0049
-1 9 15 -0.4903 -0.0290
-1 10 1 0.0188 -0.2616
-1 10 2 -0.3220 0.1017
-1 10 3 -1.0521 0.0032
-1 10 4 1.5600 0.0320
-1 10 5 -1.3009 -0.0277
-1 10 6 0.7967 -0.0080
-1 10 7 0.4615 -0.0023
-1 10 8 -0.6703 0.0062
-1 10 9 -0.7356 0.0105
-1 10 10 0.9214 -0.0051
-1 10 11 -0.0977 -0.0025
-1 10 12 0.4418 -0.0055
-1 10 13 -0.4919 0.0111
-1 10 14 -0.6393 -0.0190
-1 11 1 -0.3268 0.1630
-1 11 2 -1.0910 0.0220
-1 11 3 2.1105 -0.0242
-1 11 4 -1.9292 -0.0172
-1 11 5 1.3633 -0.0053
-1 11 6 0.0953 0.0145
-1 11 7 -1.0871 0.0036
-1 11 8 -0.0602 -0.0024
-1 11 9 1.0724 -0.0054
-1 11 10 -0.7499 0.0032
-1 11 11 0.8634 -0.0045
-1 11 12 -0.7350 0.0107
-1 11 13 -0.5693 -0.0148
-1 12 1 -0.7410 0.0363
-1 12 2 2.3235 -0.1043
-1 12 3 -2.5433 0.0351
-1 12 4 2.0212 -0.0056
-1 12 5 -0.6711 0.0215
-1 12 6 -0.8584 -0.0098
-1 12 7 0.4321 -0.0114
-1 12 8 0.9097 0.0041
-1 12 9 -1.0849 0.0081
-1 12 10 0.9694 -0.0005
-1 12 11 -0.7350 -0.0048
-1 12 12 -0.4045 -0.0052
-1 13 1 2.0181 -0.1730
-1 13 2 -2.7368 0.1115
-1 13 3 2.3296 -0.0155
-1 13 4 -1.3322 0.0093
-1 13 5 -0.1134 -0.0233
-1 13 6 0.3984 -0.0049
-1 13 7 0.6743 0.0165
-1 13 8 -1.1552 0.0066
-1 13 9 0.8689 0.0012
-1 13 10 -0.4621 -0.0298
-1 13 11 -0.3358 0.0193
-1 14 1 -2.4575 0.1733
-1 14 2 2.0968 -0.0290
-1 14 3 -1.3871 -0.0250
-1 14 4 0.5237 -0.0181
-1 14 5 0.0088 0.0150
-1 14 6 0.4942 0.0190
-1 14 7 -1.0414 -0.0006
-1 14 8 0.7735 -0.0031
-1 14 9 -0.1634 -0.0475
-1 14 10 -0.3963 0.0544
-1 15 1 1.5542 -0.0327
-1 15 2 -0.8526 -0.0747
-1 15 3 0.5889 0.0185
-1 15 4 -0.2716 0.0300
-1 15 5 0.2621 0.0077
-1 15 6 -0.7140 -0.0079
-1 15 7 0.7450 -0.0129
-1 15 8 -0.1161 -0.0424
-1 15 9 -0.4266 0.0819
-1 16 1 -0.2015 -0.1211
-1 16 2 0.2284 0.0783
-1 16 3 -0.2412 0.0204
-1 16 4 -0.1273 -0.0057
-1 16 5 -0.1099 -0.0135
-1 16 6 0.6312 -0.0222
-1 16 7 -0.3429 -0.0129
-1 16 8 -0.2735 0.0822
-1 17 1 -0.0614 0.1291
-1 17 2 -0.1677 -0.0132
-1 17 3 -0.4931 -0.0049
-1 17 4 0.6435 -0.0222
-1 17 5 0.2726 -0.0216
-1 17 6 -0.5987 0.0247
-1 18 1 -0.3888 -0.0452
-1 18 2 -0.4697 0.0121
-1 18 3 1.1719 -0.0380
-1 18 4 -0.2494 -0.0054
-1 19 1 0.0587 0.0288
-1 19 2 1.1337 -0.0554
0 -21 6 -0.7182 0.0802
0 -21 7 0.2007 -0.0186
0 -21 8 -0.3205 -0.0726
0 -21 9 1.4792 0.0364
0 -21 10 -1.8074 0.0001
0 -20 1 -0.3475 0.0959
0 -20 2 -0.0021 -0.0544
0 -20 3 0.1869 -0.0253
0 -20 4 0.4935 0.0050
0 -20 5 -0.8713 0.0831
0 -20 6 0.2141 -0.0587
0 -20 7 -0.0268 -0.0368
0 -20 8 1.4795 0.0258
0 -20 9 -2.6998 0.0192
0 -20 10 1.6823 0.0423
0 -20 11 -0.3084 -0.0968
0 -20 12 0.9037 0.0384
0 -20 13 -1.6338 0.0251
0 -20 14 0.8228 -0.0204
0 -19 1 -0.0092 -0.1333
0 -19 2 0.0617 0.0375
0 -19 3 0.6485 0.0183
0 -19 4 -1.1598 0.0424
0 -19 5 0.5072 -0.0615
0 -19 6 0.1281 -0.0099
0 -19 7 1.0007 0.0200
0 -19 8 -2.9084 0.0240
0 -19 9 2.8319 0.0109
0 -19 10 -1.2023 -0.0644
0 -19 11 0.9072 0.0291
0 -19 12 -1.3080 0.0226
0 -19 13 0.3483 -0.0207
0 -19 14 -0.0782 0.0047
0 -19 15 1.8057 -0.0044
0 -19 16 -2.3079 0.0139
0 -18 1 0.0730 0.0873
0 -18 2 0.7465 0.0423
0 -18 3 -1.4553 -0.0384
0 -18 4 1.0268 -0.0149
0 -18 5 -0.1764 -0.0099
0 -18 6 0.5785 0.0295
0 -18 7 -2.4228 0.0029
0 -18 8 3.4098 0.0040
0 -18 9 -2.2846 -0.0344
0 -18 10 1.2046 0.0092
0 -18 11 -0.9823 0.0228
0 -18 12 -0.1095 -0.0128
0 -18 13 0.5121 0.0036
0 -18 14 1.9611 -0.0101
0 -18 15 -3.7059 0.0144
0 -18 16 1.7591 -0.0138
0 -18 17 0.4939 0.0059
0 -17 1 0.7378 0.0706
0 -17 2 -1.5710 -0.1348
0 -17 3 1.4294 0.0638
0 -17 4 -0.7789 -0.0280
0 -17 5 0.6877 0.0410
0 -17 6 -1.8470 -0.0293
0 -17 7 3.3386 0.0216
0 -17 8 -3.1616 -0.0253
0 -17 9 1.7647 -0.0019
0 -17 10 -0.8502 0.0212
0 -17 11 -0.1606 -0.0002
0 -17 12 0.5826 -0.0076
0 -17 13 1.9470 -0.0100
0 -17 14 -4.5891 0.0148
0 -17 15 2.8769 -0.0087
0 -17 16 0.4543 0.0059
0 -17 17 -0.9102 -0.0060
0 -17 18 -0.2920 0.0051
0 -16 1 -1.5467 -0.2105
0 -16 2 1.4682 0.1412
0 -16 3 -1.1492 -0.0394
0 -16 4 1.1887 0.0246
0 -16 5 -1.7711 -0.0379
0 -16 6 3.0988 0.0365
0 -16 7 -3.7317 -0.0261
0 -16 8 2.4681 -0.0002
0 -16 9 -0.8838 0.0139
0 -16 10 0.0611 0.0093
0 -16 11 -0.1121 -0.0209
0 -16 12 2.3731 -0.0015
0 -16 13 -5.0864 0.0130
0 -16 14 3.7077 -0.0036
0 -16 15 0.3115 0.0014
0 -16 16 -1.4948 -0.0070
0 -16 17 -0.2101 0.0006
0 -16 18 1.3399 0.0210
0 -16 19 -1.0977 -0.0301
0 -15 1 1.3067 0.1863
0 -15 2 -0.9775 -0.0283
0 -15 3 1.4663 -0.0389
0 -15 4 -2.1486 0.0064
0 -15 5 3.1836 0.0205
0 -15 6 -4.2046 -0.0122
0 -15 7 3.2877 -0.0034
0 -15 8 -1.0911 0.0059
0 -15 9 0.1876 0.0103
0 -15 10 -1.0610 -0.0218
0 -15 11 3.3502 0.0078
0 -15 12 -5.5694 0.0076
0 -15 13 4.2752 -0.0026
0 -15 14 -0.0156 -0.0023
0 -15 15 -2.0120 -0.0064
0 -15 16 0.4055 0.0028
0 -15 17 1.4818 0.0254
0 -15 18 -1.7844 -0.0399
0 -15 19 1.1652 0.0168
0 -15 20 -0.5224 0.0009
0 -14 1 -0.5333 -0.0016
0 -14 2 1.1284 -0.1347
0 -14 3 -2.3985 0.1027
0 -14 4 3.5803 -0.0282
0 -14 5 -4.7669 0.0196
0 -14 6 4.2248 -0.0269
0 -14 7 -1.5835 0.0091
0 -14 8 0.1329 0.0039
0 -14 9 -1.5752 -0.0048
0 -14 10 4.3387 0.0054
0 -14 11 -6.1597 -0.0002
0 -14 12 4.7509 -0.0043
0 -14 13 -0.5992 0.0012
0 -14 14 -2.0658 -0.0056
0 -14 15 1.1752 0.0089
0 -14 16 0.9695 0.0153
0 -14 17 -2.0875 -0.0392
0 -14 18 1.8631 0.0226
0 -14 19 -0.9949 0.0004
0 -14 20 0.3168 0.0092
0 -13 1 0.4281 -0.2166
0 -13 2 -2.0861 0.2150
0 -13 3 3.8534 -0.0834
0 -13 4 -5.3367 0.0367
0 -13 5 5.1696 -0.0538
0 -13 6 -2.3693 0.0269
0 -13 7 0.1450 -0.0025
0 -13 8 -1.4936 0.0163
0 -13 9 4.7558 -0.0118
0 -13 10 -6.6488 -0.0061
0 -13 11 5.2624 -0.0015
0 -13 12 -1.4009 0.0102
0 -13 13 -1.5410 -0.0077
0 -13 14 1.5640 0.0117
0 -13 15 0.1958 -0.0030
0 -13 16 -1.9743 -0.0221
0 -13 17 2.4727 0.0213
0 -13 18 -1.4584 -0.0019
0 -13 19 0.2272 0.0064
0 -13 20 0.3051 -0.0178
0 -13 21 -0.2197 0.0099
0 -12 1 -1.3628 0.2918
0 -12 2 3.6693 -0.1146
0 -12 3 -5.6768 -0.0011
0 -12 4 5.9491 -0.0360
0 -12 5 -3.2492 0.0405
0 -12 6 0.4034 -0.0011
0 -12 7 -1.1934 0.0168
0 -12 8 4.5827 -0.0280
0 -12 9 -6.8635 -0.0067
0 -12 10 5.8838 0.0113
0 -12 11 -2.3773 0.0137
0 -12 12 -0.6929 -0.0128
0 -12 13 1.4463 0.0075
0 -12 14 -0.3315 -0.0138
0 -12 15 -1.7183 0.0032
0 -12 16 3.0095 0.0094
0 -12 17 -2.0126 -0.0025
0 -12 18 0.0607 0.0031
0 -12 19 0.8312 -0.0142
0 -12 20 -0.7051 0.0107
0 -12 21 0.1406 -0.0073
0 -11 1 3.1200 -0.1107
0 -11 2 -5.6668 -0.0975
0 -11 3 6.5000 0.0633
0 -11 4 -4.0363 0.0172
0 -11 5 0.7897 0.0095
0 -11 6 -1.0060 -0.0135
0 -11 7 4.2649 -0.0203
0 -11 8 -6.9553 -0.0035
0 -11 9 6.7163 0.0281
0 -11 10 -3.6263 0.0017
0 -11 11 0.2159 -0.0155
0 -11 12 1.1753 0.0001
0 -11 13 -0.5033 -0.0073
0 -11 14 -1.6037 0.0189
0 -11 15 3.4972 -0.0072
0 -11 16 -2.7051 -0.0006
0 -11 17 0.0744 -0.0003
0 -11 18 1.3081 -0.0059
0 -11 19 -1.0628 0.0060
0 -11 20 0.4851 -0.0018
0 -11 21 -0.0771 0.0064
0 -10 1 -5.3881 -0.2048
0 -10 2 6.8940 0.2241
0 -10 3 -4.7993 -0.0606
0 -10 4 1.1526 0.0228
0 -10 5 -0.8547 -0.0520
0 -10 6 4.0975 0.0161
0 -10 7 -7.2347 -0.0024
0 -10 8 7.8712 0.0333
0 -10 9 -5.3180 -0.0198
0 -10 10 1.2550 -0.0100
0 -10 11 1.0823 -0.0027
0 -10 12 -0.6272 0.0092
0 -10 13 -1.6615 0.0141
0 -10 14 3.9021 -0.0174
0 -10 15 -3.3861 0.0012
0 -10 16 0.3873 -0.0004
0 -10 17 1.4699 0.0042
0 -10 18 -1.1057 -0.0036
0 -10 19 0.4414 0.0079
0 -10 20 -0.3187 -0.0060
0 -10 21 0.4965 0.0129
0 -10 22 -0.6764 -0.0480
0 -9 1 7.1744 0.3682
0 -9 2 -5.7502 -0.1700
0 -9 3 1.6494 0.0280
0 -9 4 -0.5395 -0.0544
0 -9 5 3.8916 0.0515
0 -9 6 -7.7672 -0.0053
0 -9 7 9.3541 0.0148
0 -9 8 -7.4739 -0.0290
0 -9 9 2.7104 0.0024
0 -9 10 1.0454 0.0022
0 -9 11 -0.9674 0.0169
0 -9 12 -1.7214 -0.0039
0 -9 13 4.1926 -0.0147
0 -9 14 -3.8440 0.0015
0 -9 15 0.8313 0.0054
0 -9 16 1.2588 0.0083
0 -9 17 -0.8130 -0.0136
0 -9 18 -0.0110 0.0155
0 -9 19 -0.1191 -0.0183
0 -9 20 0.6347 0.0187
0 -9 21 -1.0324 -0.0440
0 -9 22 0.9693 0.0656
0 -8 1 -6.9039 -0.2541
0 -8 2 2.6377 0.0172
0 -8 3 -0.2060 0.0099
0 -8 4 3.3008 0.0378
0 -8 5 -8.2404 -0.0047
0 -8 6 11.0084 -0.0210
0 -8 7 -9.9095 -0.0081
0 -8 8 4.7116 0.0111
0 -8 9 0.6316 0.0090
0 -8 10 -1.3948 0.0046
0 -8 11 -1.6686 -0.0152
0 -8 12 4.4283 -0.0032
0 -8 13 -4.0885 0.0015
0 -8 14 1.1811 0.0126
0 -8 15 0.8862 0.0022
0 -8 16 -0.3892 -0.0174
0 -8 17 -0.5784 0.0164
0 -8 18 0.3910 -0.0202
0 -8 19 0.3141 0.0211
0 -8 20 -0.9798 -0.0310
0 -8 21 1.3485 0.0567
0 -8 22 -1.0181 -0.0374
0 -7 1 4.2332 -0.0083
0 -7 2 -0.3352 0.1269
0 -7 3 2.3525 -0.0511
0 -7 4 -8.2682 0.0127
0 -7 5 12.6029 -0.0488
0 -7 6 -12.4425 0.0340
0 -7 7 7.1350 0.0061
0 -7 8 -0.4431 0.0072
0 -7 9 -1.5433 -0.0174
0 -7 10 -1.5681 -0.0071
0 -7 11 4.7284 0.0074
0 -7 12 -4.4142 0.0022
0 -7 13 1.5031 0.0127
0 -7 14 0.5651 -0.0092
0 -7 15 -0.1331 -0.0123
0 -7 16 -0.8569 0.0116
0 -7 17 0.7660 -0.0090
0 -7 18 -0.2353 0.0140
0 -7 19 -0.3889 -0.0153
0 -7 20 1.2219 0.0306
0 -7 21 -1.4076 -0.0316
0 -7 22 0.5660 -0.0066
0 -6 1 -1.2643 0.2403
0 -6 2 1.5234 -0.1885
0 -6 3 -7.7843 0.0509
0 -6 4 13.9698 -0.0402
0 -6 5 -15.0930 0.0601
0 -6 6 9.8979 -0.0098
0 -6 7 -2.1607 -0.0077
0 -6 8 -1.1991 -0.0247
0 -6 9 -1.5271 0.0128
0 -6 10 5.1295 0.0109
0 -6 11 -5.1230 0.0007
0 -6 12 2.1620 0.0033
0 -6 13 0.2152 -0.0144
0 -6 14 -0.1760 -0.0023
0 -6 15 -0.6277 0.0061
0 -6 16 0.6378 0.0066
0 -6 17 -0.5278 -0.0028
0 -6 18 0.4135 -0.0021
0 -6 19 0.5053 0.0048
0 -6 20 -1.3302 -0.0090
0 -6 21 0.6986 -0.0092
0 -6 22 0.3981 0.0189
0 -5 1 1.2935 -0.3054
0 -5 2 -7.0877 0.0947
0 -5 3 15.0559 0.0163
0 -5 4 -17.9932 0.0304
0 -5 5 13.1874 -0.0205
0 -5 6 -4.4860 -0.0281
0 -5 7 -0.3998 -0.0026
0 -5 8 -1.5253 0.0243
0 -5 9 5.4972 0.0081
0 -5 10 -6.2106 -0.0075
0 -5 11 3.4389 -0.0072
0 -5 12 -0.4736 -0.0073
0 -5 13 -0.3515 0.0050
0 -5 14 -0.0033 0.0044
0 -5 15 0.0429 0.0131
0 -5 16 -0.3065 -0.0196
0 -5 17 0.8894 0.0076
0 -5 18 -0.4156 -0.0061
0 -5 19 -0.7497 0.0107
0 -5 20 0.6014 -0.0192
0 -5 21 0.6116 0.0235
0 -4 1 -6.5103 0.1183
0 -4 2 15.8406 0.1052
0 -4 3 -21.0898 -0.0636
0 -4 4 17.2402 -0.0116
0 -4 5 -7.6015 -0.0355
0 -4 6 0.8310 0.0364
0 -4 7 -1.4680 0.0153
0 -4 8 5.6114 0.0016
0 -4 9 -7.3654 -0.0201
0 -4 10 5.2146 -0.0068
0 -4 11 -1.6783 0.0062
0 -4 12 -0.3655 0.0051
0 -4 13 0.7039 0.0059
0 -4 14 -0.6500 0.0046
0 -4 15 0.1866 -0.0238
0 -4 16 0.8190 0.0126
0 -4 17 -0.9859 -0.0019
0 -4 18 -0.0130 0.0121
0 -4 19 0.3244 -0.0237
0 -4 20 0.6571 0.0237
0 -4 21 -1.0559 -0.0129
0 -3 1 16.1960 0.1907
0 -3 2 -23.9622 -0.1870
0 -3 3 21.8847 0.0135
0 -3 4 -11.6874 -0.0101
0 -3 5 2.6767 0.0583
0 -3 6 -1.3980 -0.0062
0 -3 7 5.3517 -0.0097
0 -3 8 -8.2442 -0.0249
0 -3 9 7.0760 0.0055
0 -3 10 -3.2315 0.0151
0 -3 11 -0.0819 -0.0001
0 -3 12 1.2525 0.0062
0 -3 13 -1.1204 -0.0109
0 -3 14 0.4848 -0.0110
0 -3 15 0.5143 0.0112
0 -3 16 -1.0059 0.0075
0 -3 17 0.4429 -0.0025
0 -3 18 0.0683 -0.0150
0 -3 19 0.4036 0.0164
0 -3 20 -0.9140 -0.0099
0 -3 21 0.4823 0.0213
0 -2 1 -25.9208 -0.2822
0 -2 2 26.3636 0.0334
0 -2 3 -16.4775 0.0576
0 -2 4 5.3260 0.0327
0 -2 5 -1.5686 -0.0210
0 -2 6 4.8047 -0.0274
0 -2 7 -8.6976 -0.0084
0 -2 8 8.6678 0.0172
0 -2 9 -4.8020 0.0142
0 -2 10 0.4096 -0.0066
0 -2 11 1.6073 0.0021
0 -2 12 -1.3616 -0.0193
0 -2 13 0.4080 0.0088
0 -2 14 0.4360 0.0036
0 -2 15 -0.7906 0.0124
0 -2 16 0.4995 -0.0181
0 -2 17 -0.0072 0.0014
0 -2 18 -0.1164 0.0046
0 -2 19 -0.1733 0.0010
0 -2 20 0.4136 0.0182
0 -2 21 -0.3976 -0.0566
0 -1 1 29.6281 0.0283
0 -1 2 -21.1387 0.1566
0 -1 3 8.5988 -0.0433
0 -1 4 -2.2322 -0.0208
0 -1 5 4.2002 -0.0423
0 -1 6 -8.7556 0.0282
0 -1 7 9.8584 0.0148
0 -1 8 -6.1964 0.0067
0 -1 9 0.9953 -0.0125
0 -1 10 1.8217 -0.0027
0 -1 11 -1.5661 -0.0131
0 -1 12 0.2134 0.0197
0 -1 13 0.6606 -0.0046
0 -1 14 -0.7612 0.0101
0 -1 15 0.4256 -0.0224
0 -1 16 0.0603 0.0132
0 -1 17 -0.6843 -0.0042
0 -1 18 0.9394 0.0093
0 -1 19 -0.2241 0.0049
0 -1 20 -0.7033 -0.0520
0 0 1 -24.6422 0.2540
0 0 2 11.8684 -0.1405
0 0 3 -3.3532 -0.0181
0 0 4 3.7293 -0.0300
0 0 5 -8.4952 0.0605
0 0 6 10.6200 -0.0008
0 0 7 -7.3967 -0.0045
0 0 8 1.7063 -0.0152
0 0 9 1.8498 -0.0016
0 0 10 -1.8197 0.0013
0 0 11 0.2350 0.0137
0 0 12 0.8457 -0.0062
0 0 13 -0.9623 0.0029
0 0 14 0.5279 -0.0145
0 0 15 0.0951 0.0140
0 0 16 -1.0580 -0.0047
0 0 17 1.9069 0.0073
0 0 18 -1.2378 -0.0044
0 0 19 -0.5832 -0.0322
0 0 20 1.2717 0.0680
0 1 0 -26.2789 0.3061
0 1 1 14.4091 -0.2155
0 1 2 -4.5762 -0.0326
0 1 3 3.3914 0.0342
0 1 4 -7.9646 0.0523
0 1 5 10.9044 -0.0132
0 1 6 -8.3697 -0.0209
0 1 7 2.6255 -0.0077
0 1 8 1.5364 0.0066
0 1 9 -1.9851 0.0101
0 1 10 0.4876 -0.0029
0 1 11 0.7130 0.0006
0 1 12 -1.0913 -0.0050
0 1 13 0.8099 -0.0021
0 1 14 -0.0161 0.0068
0 1 15 -1.1720 0.0006
0 1 16 2.3309 -0.0032
0 1 17 -2.0774 -0.0021
0 1 18 0.0215 -0.0128
0 1 19 1.4594 0.0448
0 1 20 -0.8555 -0.0438
0 2 0 15.8279 -0.2346
0 2 1 -5.5138 -0.0686
0 2 2 3.0050 0.1488
0 2 3 -7.1677 -0.0177
0 2 4 10.6973 -0.0067
0 2 5 -8.9963 -0.0402
0 2 6 3.6870 0.0155
0 2 7 0.7960 0.0128
0 2 8 -1.8779 0.0049
0 2 9 0.7152 -0.0161
0 2 10 0.4046 0.0109
0 2 11 -0.9666 -0.0090
0 2 12 1.0445 0.0061
0 2 13 -0.2336 -0.0012
0 2 14 -1.1443 0.0052
0 2 15 2.2491 -0.0130
0 2 16 -2.2981 0.0072
0 2 17 0.7598 -0.0025
0 2 18 1.0600 0.0204
0 2 19 -1.1175 -0.0270
0 3 0 -6.0772 -0.1062
0 3 1 2.4099 0.2714
0 3 2 -6.0530 -0.1335
0 3 3 10.0824 0.0181
0 3 4 -9.2297 -0.0446
0 3 5 4.6787 0.0427
0 3 6 -0.2552 0.0063
0 3 7 -1.4726 -0.0100
0 3 8 0.7573 -0.0148
0 3 9 0.2596 0.0169
0 3 10 -0.7881 -0.0065
0 3 11 1.1193 0.0050
0 3 12 -0.4788 -0.0056
0 3 13 -1.0725 0.0056
0 3 14 2.0045 -0.0138
0 3 15 -1.9417 0.0137
0 3 16 1.1882 0.0006
0 3 17 0.1709 0.0030
0 3 18 -0.9419 -0.0130
0 3 19 0.4262 -0.0082
0 4 0 1.7099 0.3378
0 4 1 -4.5692 -0.2432
0 4 2 9.1391 0.0440
0 4 3 -9.1987 -0.0073
0 4 4 5.4559 0.0385
0 4 5 -1.3765 -0.0083
0 4 6 -0.8886 -0.0223
0 4 7 0.7161 0.0025
0 4 8 0.3436 0.0137
0 4 9 -0.8479 0.0004
0 4 10 1.1685 -0.0056
0 4 11 -0.7595 -0.0048
0 4 12 -0.8757 0.0047
0 4 13 1.8210 -0.0058
0 4 14 -1.4149 0.0110
0 4 15 1.1547 0.0022
0 4 16 -0.7992 -0.0080
0 4 17 -0.2216 -0.0055
0 4 18 0.5701 -0.0110
0 5 0 -2.8380 -0.2877
0 5 1 7.8279 0.0522
0 5 2 -9.0418 0.0808
0 5 3 6.0650 -0.0346
0 5 4 -2.3836 -0.0055
0 5 5 -0.2356 -0.0227
0 5 6 0.7334 0.0269
0 5 7 0.3807 -0.0000
0 5 8 -1.1071 0.0054
0 5 9 1.3311 -0.0185
0 5 10 -1.1108 0.0013
0 5 11 -0.4119 0.0061
0 5 12 1.5925 0.0033
0 5 13 -1.0301 0.0006
0 5 14 0.8310 0.0042
0 5 15 -1.4412 -0.0144
0 5 16 0.7774 -0.0008
0 5 17 0.3735 -0.0046
0 5 18 -0.1750 0.0458
0 6 0 6.1172 0.0369
0 6 1 -8.6958 0.1899
0 6 2 6.6076 -0.1768
0 6 3 -3.2257 0.0421
0 6 4 0.4422 -0.0112
0 6 5 0.7460 0.0416
0 6 6 0.1642 -0.0213
0 6 7 -1.2392 0.0039
0 6 8 1.5128 -0.0212
0 6 9 -1.4469 0.0103
0 6 10 0.2590 0.0087
0 6 11 1.1378 0.0052
0 6 12 -0.7695 -0.0104
0 6 13 0.4307 0.0053
0 6 14 -1.5587 -0.0147
0 6 15 1.5825 0.0041
0 6 16 -0.0962 0.0043
0 6 17 -0.2169 0.0375
0 7 0 -7.9808 0.2624
0 7 1 7.0508 -0.3311
0 7 2 -3.9224 0.1330
0 7 3 1.0907 0.0064
0 7 4 0.5867 0.0266
0 7 5 -0.1482 -0.0393
0 7 6 -1.0787 -0.0016
0 7 7 1.5200 -0.0043
0 7 8 -1.5931 0.0141
0 7 9 0.8304 0.0075
0 7 10 0.5641 -0.0011
0 7 11 -0.5191 -0.0141
0 7 12 0.0240 0.0048
0 7 13 -1.1645 -0.0078
0 7 14 1.8065 0.0075
0 7 15 -0.5153 0.0081
0 7 16 -0.1328 0.0194
0 8 0 7.2572 -0.4121
0 8 1 -4.4977 0.2243
0 8 2 1.6286 0.0268
0 8 3 0.2574 -0.0319
0 8 4 -0.2653 -0.0343
0 8 5 -0.8433 -0.0052
0 8 6 1.3811 0.0278
0 8 7 -1.5180 0.0029
0 8 8 1.0507 0.0011
0 8 9 0.2226 -0.0085
0 8 10 -0.3821 -0.0072
0 8 11 -0.3479 0.0022
0 8 12 -0.4026 0.0021
0 8 13 1.3535 0.0066
0 8 14 -0.5484 0.0048
0 8 15 -0.0716 0.0025
0 8 16 -0.5303 -0.0415
0 9 0 -4.9797 0.2572
0 9 1 2.0615 0.0524
0 9 2 -0.0639 -0.1281
0 9 3 -0.1723 0.0120
0 9 4 -0.8126 -0.0054
0 9 5 1.3672 0.0550
0 9 6 -1.4533 -0.0228
0 9 7 1.0310 -0.0053
0 9 8 0.2656 -0.0085
0 9 9 -0.5827 0.0060
0 9 10 -0.5218 -0.0039
0 9 11 0.4798 0.0085
0 9 12 0.4398 0.0033
0 9 13 -0.1247 -0.0018
0 9 14 -0.2227 -0.0053
0 9 15 -0.4776 -0.0196
0 10 0 2.5283 0.0837
0 10 1 -0.3170 -0.2314
0 10 2 -0.1145 0.0973
0 10 3 -0.9218 -0.0076
0 10 4 1.6316 0.0528
0 10 5 -1.6686 -0.0449
0 10 6 1.1470 -0.0058
0 10 7 0.3789 0.0015
0 10 8 -1.0617 0.0156
0 10 9 -0.3386 -0.0134
0 10 10 1.1850 0.0095
0 10 11 -0.5555 0.0027
0 10 12 0.4989 -0.0070
0 10 13 -0.5820 -0.0048
0 10 14 -0.2689 -0.0030
0 11 0 -0.6973 -0.2972
0 11 1 -0.1747 0.1889
0 11 2 -0.8609 -0.0160
0 11 3 1.9535 0.0104
0 11 4 -2.1274 -0.0361
0 11 5 1.5935 -0.0029
0 11 6 0.0956 0.0156
0 11 7 -1.3554 0.0118
0 11 8 0.0872 -0.0213
0 11 9 1.5171 0.0089
0 11 10 -1.3135 0.0071
0 11 11 0.9597 -0.0093
0 11 12 -0.8964 -0.0044
0 11 13 0.0487 0.0054
0 12 0 -0.0790 0.2387
0 12 1 -0.5548 -0.0245
0 12 2 1.9741 -0.0612
0 12 3 -2.4699 0.0191
0 12 4 2.1128 -0.0080
0 12 5 -0.6337 0.0236
0 12 6 -1.0342 -0.0058
0 12 7 0.3815 -0.0183
0 12 8 1.5020 0.0097
0 12 9 -1.7234 0.0126
0 12 10 1.0956 -0.0101
0 12 11 -0.8922 -0.0109
0 12 12 0.2771 0.0129
0 13 0 -0.3379 -0.0202
0 13 1 1.6509 -0.1354
0 13 2 -2.3950 0.1078
0 13 3 2.2488 -0.0292
0 13 4 -1.3107 0.0170
0 13 5 -0.2223 -0.0238
0 13 6 0.2969 0.0005
0 13 7 1.2935 0.0092
0 13 8 -1.8371 0.0139
0 13 9 1.0396 -0.0119
0 13 10 -0.5688 -0.0227
0 13 11 0.2397 0.0281
0 14 0 1.3278 -0.1834
0 14 1 -1.9962 0.1925
0 14 2 1.8502 -0.0609
0 14 3 -1.3966 -0.0075
0 14 4 0.4643 -0.0214
0 14 5 0.0179 0.0253
0 14 6 0.9480 0.0030
0 14 7 -1.6883 0.0087
0 14 8 1.0090 -0.0159
0 14 9 -0.2251 -0.0290
0 14 10 -0.0148 0.0494
0 15 0 -1.6415 0.2332
0 15 1 1.2330 -0.0860
0 15 2 -0.8772 -0.0455
0 15 3 0.5444 0.0157
0 15 4 -0.0420 0.0344
0 15 5 0.3733 -0.0061
0 15 6 -1.1999 -0.0015
0 15 7 1.0236 -0.0201
0 15 8 -0.1624 -0.0194
0 16 0 0.8257 -0.0894
0 16 1 -0.2404 -0.0838
0 16 2 0.1482 0.0808
0 16 3 0.2522 0.0094
0 16 4 -0.4344 -0.0061
0 16 5 -0.3305 -0.0159
0 16 6 0.8804 -0.0193
0 16 7 -0.3773 0.0059
0 17 0 0.0725 -0.1030
0 17 1 -0.1988 0.1441
0 17 2 0.5710 -0.0458
0 17 3 -1.1717 0.0133
0 17 4 0.6934 -0.0356
0 17 5 0.4280 -0.0074
0 18 0 -0.1897 0.1681
0 18 1 0.5055 -0.1018
0 18 2 -1.3876 0.0475
0 18 3 1.3896 -0.0582
0 18 4 -0.1753 0.0159
0 19 0 0.0602 -0.1233
0 19 1 -0.9272 0.0758
1 -21 4 0.6582 -0.0753
1 -21 5 -0.0316 0.0104
1 -21 6 -0.0475 0.0275
1 -21 7 -0.0197 0.0218
1 -21 8 -0.7535 -0.0604
1 -21 9 1.6330 0.0174
1 -21 10 -1.3446 -0.0060
1 -21 11 0.3062 0.0652
1 -21 12 -0.3033 -0.0655
1 -20 0 0.7239 -0.0254
1 -20 1 -1.0360 0.0032
1 -20 2 -0.1017 0.0117
1 -20 3 0.5785 -0.0330
1 -20 4 0.0126 0.0125
1 -20 5 -0.1614 0.0294
1 -20 6 -0.1007 -0.0094
1 -20 7 -0.4596 -0.0322
1 -20 8 1.6797 0.0099
1 -20 9 -2.1673 0.0077
1 -20 10 1.4182 0.0407
1 -20 11 -0.8778 -0.0578
1 -20 12 1.6777 0.0095
1 -20 13 -2.1868 0.0159
1 -20 14 1.1914 -0.0124
1 -19 0 -0.8257 0.0445
1 -19 1 0.0479 -0.0785
1 -19 2 0.3853 0.0406
1 -19 3 0.2676 0.0051
1 -19 4 -0.5394 0.0136
1 -19 5 0.1480 -0.0249
1 -19 6 -0.2495 -0.0028
1 -19 7 1.2622 0.0004
1 -19 8 -2.4632 0.0159
1 -19 9 2.6709 0.0096
1 -19 10 -1.9196 -0.0246
1 -19 11 1.6798 -0.0032
1 -19 12 -1.6520 0.0153
1 -19 13 0.5859 -0.0109
1 -19 14 -0.2594 0.0213
1 -19 15 1.7223 -0.0159
1 -19 16 -1.8723 -0.0068
1 -18 0 -0.0436 -0.1338
1 -18 1 0.2743 0.1087
1 -18 2 0.5595 -0.0004
1 -18 3 -1.0170 -0.0270
1 -18 4 0.6491 -0.0066
1 -18 5 -0.4195 0.0061
1 -18 6 0.8418 0.0031
1 -18 7 -2.1328 0.0051
1 -18 8 3.4434 -0.0020
1 -18 9 -3.1367 0.0053
1 -18 10 1.8644 -0.0251
1 -18 11 -0.9327 0.0195
1 -18 12 -0.2631 -0.0056
1 -18 13 0.5189 0.0195
1 -18 14 1.8345 -0.0202
1 -18 15 -3.2186 -0.0063
1 -18 16 0.8390 0.0132
1 -18 17 1.3610 -0.0067
1 -17 0 0.1657 0.1382
1 -17 1 0.7886 0.0062
1 -17 2 -1.3864 -0.0890
1 -17 3 1.0598 0.0461
1 -17 4 -0.8087 -0.0089
1 -17 5 0.8386 0.0167
1 -17 6 -1.6536 -0.0207
1 -17 7 3.5316 0.0127
1 -17 8 -4.0929 0.0084
1 -17 9 2.2691 -0.0323
1 -17 10 -0.3927 0.0210
1 -17 11 -0.7622 0.0024
1 -17 12 0.9574 0.0101
1 -17 13 1.5722 -0.0201
1 -17 14 -4.0686 -0.0041
1 -17 15 1.9857 0.0150
1 -17 16 1.4064 -0.0048
1 -17 17 -1.2019 0.0116
1 -17 18 -0.3618 -0.0245
1 -16 0 1.0738 0.0219
1 -16 1 -1.6573 -0.1528
1 -16 2 1.1853 0.1163
1 -16 3 -0.9582 -0.0334
1 -16 4 1.1355 0.0197
1 -16 5 -1.5593 -0.0367
1 -16 6 3.3046 0.0335
1 -16 7 -4.6123 -0.0087
1 -16 8 2.8179 -0.0164
1 -16 9 -0.1642 0.0110
1 -16 10 -0.7866 0.0101
1 -16 11 0.5361 -0.0032
1 -16 12 1.6468 -0.0118
1 -16 13 -4.4778 -0.0024
1 -16 14 3.0813 0.0144
1 -16 15 1.0487 -0.0034
1 -16 16 -1.6021 0.0065
1 -16 17 -0.6235 -0.0277
1 -16 18 1.2574 0.0338
1 -16 19 -0.6707 -0.0235
1 -15 0 -2.0063 -0.1884
1 -15 1 1.2282 0.1766
1 -15 2 -0.6786 -0.0502
1 -15 3 1.2160 -0.0109
1 -15 4 -1.8602 -0.0125
1 -15 5 3.2622 0.0312
1 -15 6 -4.8698 -0.0171
1 -15 7 3.4794 0.0028
1 -15 8 -0.3035 -0.0063
1 -15 9 -0.5948 0.0140
1 -15 10 -0.4707 -0.0089
1 -15 11 2.4068 -0.0005
1 -15 12 -4.8148 -0.0035
1 -15 13 4.0123 0.0090
1 -15 14 0.2568 -0.0009
1 -15 15 -1.8366 0.0010
1 -15 16 -0.4566 -0.0229
1 -15 17 1.8037 0.0396
1 -15 18 -1.2456 -0.0339
1 -15 19 0.6273 0.0220
1 -15 20 0.0212 -0.0180
1 -14 0 1.5143 0.2001
1 -14 1 -0.3139 -0.0530
1 -14 2 0.7914 -0.0761
1 -14 3 -2.0799 0.0639
1 -14 4 3.5179 -0.0070
1 -14 5 -5.1199 -0.0006
1 -14 6 4.2410 -0.0020
1 -14 7 -0.8603 -0.0126
1 -14 8 -0.3860 0.0113
1 -14 9 -1.3491 0.0013
1 -14 10 3.4798 0.0014
1 -14 11 -5.2866 -0.0063
1 -14 12 4.7794 -0.0001
1 -14 13 -0.8635 0.0068
1 -14 14 -1.6357 -0.0035
1 -14 15 -0.0017 -0.0125
1 -14 16 1.8413 0.0314
1 -14 17 -1.7355 -0.0361
1 -14 18 1.1399 0.0285
1 -14 19 -0.4057 -0.0210
1 -14 20 -0.2557 0.0139
1 -13 0 -0.3317 -0.0467
1 -13 1 0.1366 -0.1468
1 -13 2 -1.8256 0.1724
1 -13 3 3.7634 -0.0679
1 -13 4 -5.4257 0.0222
1 -13 5 5.0192 -0.0287
1 -13 6 -1.7562 0.0058
1 -13 7 -0.1262 0.0028
1 -13 8 -1.6598 0.0195
1 -13 9 4.2079 -0.0125
1 -13 10 -5.7715 -0.0064
1 -13 11 5.4183 -0.0066
1 -13 12 -2.0690 0.0194
1 -13 13 -0.9826 -0.0084
1 -13 14 0.3796 -0.0039
1 -13 15 1.4731 0.0125
1 -13 16 -2.0155 -0.0225
1 -13 17 1.7543 0.0271
1 -13 18 -0.8975 -0.0245
1 -13 19 -0.1351 0.0158
1 -13 20 0.3084 -0.0069
1 -13 21 -0.0383 0.0115
1 -12 0 -0.2724 -0.1827
1 -12 1 -1.1817 0.2673
1 -12 2 3.6702 -0.1242
1 -12 3 -5.6607 0.0136
1 -12 4 5.6994 -0.0348
1 -12 5 -2.7551 0.0350
1 -12 6 0.2398 -0.0060
1 -12 7 -1.4905 0.0242
1 -12 8 4.3060 -0.0294
1 -12 9 -6.0858 -0.0016
1 -12 10 6.0217 -0.0035
1 -12 11 -3.1993 0.0268
1 -12 12 -0.1572 -0.0138
1 -12 13 0.5418 -0.0029
1 -12 14 1.0116 -0.0028
1 -12 15 -2.1261 0.0016
1 -12 16 2.4523 0.0138
1 -12 17 -1.5582 -0.0225
1 -12 18 -0.0073 0.0182
1 -12 19 0.5672 -0.0114
1 -12 20 -0.4446 0.0155
1 -12 21 0.5204 -0.0281
1 -11 0 -0.5057 0.3029
1 -11 1 3.2084 -0.1538
1 -11 2 -5.6868 -0.0431
1 -11 3 6.2451 0.0277
1 -11 4 -3.6737 0.0350
1 -11 5 0.6328 -0.0066
1 -11 6 -1.1165 -0.0003
1 -11 7 4.0011 -0.0239
1 -11 8 -6.2836 0.0030
1 -11 9 6.7699 0.0090
1 -11 10 -4.3706 0.0174
1 -11 11 0.6179 -0.0150
1 -11 12 0.6612 -0.0082
1 -11 13 0.6070 -0.0020
1 -11 14 -2.1646 0.0188
1 -11 15 3.1159 -0.0051
1 -11 16 -2.3961 -0.0144
1 -11 17 0.2988 0.0158
1 -11 18 0.7651 -0.0134
1 -11 19 -0.7340 0.0198
1 -11 20 1.0385 -0.0280
1 -11 21 -1.0636 0.0266
1 -10 0 2.5723 -0.1494
1 -10 1 -5.4650 -0.1220
1 -10 2 6.6800 0.1601
1 -10 3 -4.5609 -0.0278
1 -10 4 1.0064 0.0067
1 -10 5 -0.6508 -0.0427
1 -10 6 3.6070 0.0154
1 -10 7 -6.6011 -0.0016
1 -10 8 7.8482 0.0206
1 -10 9 -5.8637 -0.0075
1 -10 10 1.4777 -0.0058
1 -10 11 0.8869 -0.0132
1 -10 12 0.1588 0.0120
1 -10 13 -2.1545 0.0159
1 -10 14 3.5791 -0.0163
1 -10 15 -3.1854 -0.0062
1 -10 16 0.8372 0.0105
1 -10 17 0.7352 -0.0075
1 -10 18 -0.7571 0.0176
1 -10 19 1.1529 -0.0227
1 -10 20 -1.6164 0.0171
1 -10 21 1.1362 -0.0052
1 -9 0 -5.0314 -0.1733
1 -9 1 6.9622 0.3013
1 -9 2 -5.5568 -0.1437
1 -9 3 1.5405 0.0315
1 -9 4 -0.1118 -0.0660
1 -9 5 3.1323 0.0638
1 -9 6 -7.1228 -0.0168
1 -9 7 9.2987 0.0179
1 -9 8 -7.8140 -0.0278
1 -9 9 2.7620 0.0117
1 -9 10 1.0270 -0.0124
1 -9 11 -0.4183 0.0215
1 -9 12 -2.0561 -0.0023
1 -9 13 3.7910 -0.0126
1 -9 14 -3.6539 -0.0031
1 -9 15 1.4106 0.0089
1 -9 16 0.4568 0.0013
1 -9 17 -0.5216 0.0068
1 -9 18 0.7775 -0.0136
1 -9 19 -1.5624 0.0012
1 -9 20 1.4583 0.0037
1 -9 21 -1.0662 -0.0188
1 -8 0 6.9711 0.3687
1 -8 1 -6.6018 -0.2550
1 -8 2 2.4909 0.0551
1 -8 3 0.3233 -0.0341
1 -8 4 2.3700 0.0692
1 -8 5 -7.5778 -0.0273
1 -8 6 10.9468 -0.0036
1 -8 7 -10.0797 -0.0192
1 -8 8 4.6176 0.0235
1 -8 9 0.6913 -0.0063
1 -8 10 -0.9670 0.0117
1 -8 11 -1.8751 -0.0153
1 -8 12 3.8988 0.0008
1 -8 13 -3.8188 -0.0039
1 -8 14 1.7983 0.0116
1 -8 15 0.1045 0.0037
1 -8 16 -0.2128 -0.0062
1 -8 17 0.1812 -0.0041
1 -8 18 -0.9352 -0.0100
1 -8 19 1.1270 0.0176
1 -8 20 -1.0324 -0.0139
1 -8 21 1.3707 0.0459
1 -7 0 -7.4171 -0.2954
1 -7 1 3.8445 0.0617
1 -7 2 0.3388 0.0553
1 -7 3 1.2695 -0.0070
1 -7 4 -7.5134 -0.0084
1 -7 5 12.4612 -0.0328
1 -7 6 -12.4235 0.0216
1 -7 7 6.8893 0.0136
1 -7 8 -0.3252 -0.0003
1 -7 9 -1.1993 -0.0133
1 -7 10 -1.6951 -0.0067
1 -7 11 4.1238 0.0108
1 -7 12 -4.0487 -0.0037
1 -7 13 2.0945 0.0109
1 -7 14 -0.1738 -0.0017
1 -7 15 -0.0613 -0.0118
1 -7 16 -0.2203 0.0021
1 -7 17 -0.2010 -0.0084
1 -7 18 0.3368 0.0233
1 -7 19 -0.3745 -0.0120
1 -7 20 1.2414 0.0251
1 -7 21 -1.6051 -0.0570
1 -6 0 5.2537 0.0440
1 -6 1 -0.2180 0.1629
1 -6 2 0.0958 -0.1503
1 -6 3 -6.6735 0.0508
1 -6 4 13.4980 -0.0478
1 -6 5 -14.7397 0.0639
1 -6 6 9.4224 -0.0176
1 -6 7 -1.9477 0.0011
1 -6 8 -0.9613 -0.0306
1 -6 9 -1.5875 0.0179
1 -6 10 4.5471 0.0097
1 -6 11 -4.7328 -0.0021
1 -6 12 2.7036 0.0013
1 -6 13 -0.4964 -0.0062
1 -6 14 -0.1291 -0.0070
1 -6 15 -0.1868 0.0039
1 -6 16 0.1475 0.0031
1 -6 17 -0.3406 0.0118
1 -6 18 0.5655 -0.0088
1 -6 19 0.4817 0.0043
1 -6 20 -1.5788 -0.0300
1 -6 21 0.9219 0.0202
1 -5 0 -1.1637 0.2313
1 -5 1 -0.7889 -0.2925
1 -5 2 -5.2070 0.1301
1 -5 3 13.8435 -0.0285
1 -5 4 -17.0382 0.0596
1 -5 5 12.3316 -0.0459
1 -5 6 -4.1182 -0.0027
1 -5 7 -0.2684 -0.0190
1 -5 8 -1.5406 0.0338
1 -5 9 5.0361 0.0016
1 -5 10 -5.9177 -0.0043
1 -5 11 3.9470 -0.0106
1 -5 12 -1.1717 -0.0021
1 -5 13 -0.2291 0.0022
1 -5 14 0.1906 0.0025
1 -5 15 -0.0007 0.0125
1 -5 16 -0.4821 -0.0105
1 -5 17 1.1712 0.0010
1 -5 18 -0.5094 -0.0070
1 -5 19 -0.9630 -0.0018
1 -5 20 0.9020 0.0011
1 -5 21 0.3166 0.0364
1 -4 0 -1.2239 -0.3560
1 -4 1 -3.5245 0.1864
1 -4 2 13.4852 0.0293
1 -4 3 -19.2446 -0.0196
1 -4 4 15.8415 -0.0385
1 -4 5 -7.0268 -0.0084
1 -4 6 0.9267 0.0198
1 -4 7 -1.5424 0.0204
1 -4 8 5.3843 -0.0035
1 -4 9 -7.2998 -0.0134
1 -4 10 5.7378 -0.0115
1 -4 11 -2.3658 0.0069
1 -4 12 -0.0944 0.0087
1 -4 13 0.6210 -0.0002
1 -4 14 -0.3679 0.0104
1 -4 15 -0.1893 -0.0258
1 -4 16 1.1246 0.0149
1 -4 17 -1.1311 -0.0087
1 -4 18 -0.1164 0.0102
1 -4 19 0.5932 -0.0137
1 -4 20 0.3490 0.0394
1 -4 21 -0.8978 -0.0564
1 -3 0 -1.9762 0.1851
1 -3 1 12.5528 0.1080
1 -3 2 -21.0860 -0.1553
1 -3 3 19.8703 0.0169
1 -3 4 -10.9010 -0.0089
1 -3 5 2.8665 0.0588
1 -3 6 -1.7302 -0.0182
1 -3 7 5.5104 -0.0020
1 -3 8 -8.5263 -0.0220
1 -3 9 7.6835 0.0027
1 -3 10 -3.9192 0.0101
1 -3 11 0.3800 0.0106
1 -3 12 0.8769 -0.0043
1 -3 13 -0.6397 -0.0012
1 -3 14 0.0982 -0.0217
1 -3 15 0.6998 0.0228
1 -3 16 -1.1302 -0.0056
1 -3 17 0.4694 0.0044
1 -3 18 0.2300 -0.0129
1 -3 19 0.1693 0.0304
1 -3 20 -0.8468 -0.0492
1 -3 21 0.7677 0.0487
1 -2 0 11.1647 0.1744
1 -2 1 -22.1626 -0.2884
1 -2 2 23.8351 0.0962
1 -2 3 -15.5580 0.0059
1 -2 4 5.7608 0.0633
1 -2 5 -2.3883 -0.0550
1 -2 6 5.5237 -0.0005
1 -2 7 -9.4343 -0.0148
1 -2 8 9.4383 0.0181
1 -2 9 -5.5221 0.0038
1 -2 10 1.0934 0.0092
1 -2 11 0.9170 -0.0090
1 -2 12 -0.7520 -0.0113
1 -2 13 0.1151 -0.0030
1 -2 14 0.4287 0.0179
1 -2 15 -0.8135 -0.0011
1 -2 16 0.5985 -0.0089
1 -2 17 0.0409 0.0005
1 -2 18 -0.2505 0.0126
1 -2 19 -0.2177 -0.0276
1 -2 20 0.7417 0.0411
1 -1 0 -22.0877 -0.3548
1 -1 1 26.8672 0.1532
1 -1 2 -20.2382 0.0451
1 -1 3 9.4041 0.0149
1 -1 4 -3.7123 -0.0634
1 -1 5 5.6138 -0.0058
1 -1 6 -10.0210 0.0160
1 -1 7 10.8676 0.0147
1 -1 8 -6.9922 -0.0036
1 -1 9 1.9154 0.0044
1 -1 10 0.7890 -0.0105
1 -1 11 -0.8259 -0.0124
1 -1 12 0.0020 0.0136
1 -1 13 0.5260 0.0054
1 -1 14 -0.6760 0.0033
1 -1 15 0.4911 -0.0184
1 -1 16 0.0654 0.0142
1 -1 17 -0.7418 -0.0045
1 -1 18 0.8265 -0.0051
1 -1 19 0.0509 0.0200
1 -1 20 -1.0047 -0.0421
1 0 0 28.2014 0.1551
1 0 1 -23.9155 0.1062
1 0 2 13.0798 -0.0755
1 0 3 -5.5330 -0.0393
1 0 4 5.8618 -0.0110
1 0 5 -10.2896 0.0570
1 0 6 11.9175 -0.0122
1 0 7 -8.3035 -0.0036
1 0 8 2.8245 -0.0044
1 0 9 0.4867 -0.0035
1 0 10 -0.9123 -0.0073
1 0 11 0.0306 0.0161
1 0 12 0.7421 -0.0028
1 0 13 -0.8810 0.0050
1 0 14 0.4878 -0.0192
1 0 15 0.1740 0.0186
1 0 16 -1.0826 -0.0119
1 0 17 1.7698 0.0069
1 0 18 -1.1176 0.0016
1 0 19 -0.5891 -0.0200
1 0 20 1.3572 0.0393
1 1 0 -25.7968 0.1671
1 1 1 15.9064 -0.1730
1 1 2 -7.3030 -0.0023
1 1 3 6.1124 0.0045
1 1 4 -10.1740 0.0751
1 1 5 12.4765 -0.0440
1 1 6 -9.4036 0.0006
1 1 7 3.8345 -0.0104
1 1 8 -0.0427 0.0107
1 1 9 -0.9054 -0.0049
1 1 10 0.2341 0.0066
1 1 11 0.7633 0.0000
1 1 12 -1.1855 0.0016
1 1 13 0.7006 -0.0126
1 1 14 0.2259 0.0128
1 1 15 -1.2047 -0.0080
1 1 16 2.1615 0.0057
1 1 17 -2.1300 -0.0044
1 1 18 0.3821 -0.0009
1 1 19 1.2952 0.0161
1 2 0 17.3344 -0.2351
1 2 1 -8.4331 0.0232
1 2 2 6.0226 0.0562
1 2 3 -9.5563 0.0391
1 2 4 12.4287 -0.0522
1 2 5 -10.1450 -0.0021
1 2 6 4.8533 -0.0013
1 2 7 -0.7797 0.0191
1 2 8 -0.7032 -0.0086
1 2 9 0.4132 -0.0042
1 2 10 0.5998 0.0098
1 2 11 -1.3321 -0.0055
1 2 12 0.9984 -0.0028
1 2 13 0.1559 0.0021
1 2 14 -1.2061 0.0011
1 2 15 1.9966 -0.0023
1 2 16 -2.4228 0.0002
1 2 17 1.3929 0.0068
1 2 18 0.6627 -0.0027
1 2 19 -1.3201 -0.0081
1 3 0 -8.7223 0.0266
1 3 1 5.3230 0.1331
1 3 2 -8.3088 -0.0548
1 3 3 11.7537 -0.0218
1 3 4 -10.4305 -0.0128
1 3 5 5.7124 0.0248
1 3 6 -1.5948 0.0067
1 3 7 -0.3487 -0.0112
1 3 8 0.4422 -0.0081
1 3 9 0.4833 0.0173
1 3 10 -1.3542 -0.0105
1 3 11 1.2594 0.0045
1 3 12 -0.0730 -0.0078
1 3 13 -1.1438 0.0083
1 3 14 1.6345 -0.0076
1 3 15 -1.9836 0.0067
1 3 16 1.8609 0.0058
1 3 17 -0.2862 -0.0113
1 3 18 -1.1749 -0.0006
1 4 0 4.1336 0.1962
1 4 1 -6.4037 -0.1708
1 4 2 10.4906 0.0368
1 4 3 -10.3216 -0.0149
1 4 4 6.3358 0.0441
1 4 5 -2.3563 -0.0243
1 4 6 0.0493 -0.0031
1 4 7 0.4085 -0.0039
1 4 8 0.4904 0.0165
1 4 9 -1.4275 -0.0101
1 4 10 1.5055 0.0053
1 4 11 -0.5037 -0.0127
1 4 12 -0.8908 0.0108
1 4 13 1.3555 -0.0052
1 4 14 -1.2873 0.0080
1 4 15 1.6185 0.0024
1 4 16 -1.0649 -0.0135
1 4 17 -0.5906 -0.0004
1 4 18 0.9843 0.0031
1 5 0 -4.1039 -0.2507
1 5 1 8.6789 0.0947
1 5 2 -9.9175 0.0107
1 5 3 6.7962 0.0175
1 5 4 -3.0343 -0.0449
1 5 5 0.4719 0.0153
1 5 6 0.4109 0.0053
1 5 7 0.4526 0.0053
1 5 8 -1.5480 -0.0060
1 5 9 1.7678 0.0006
1 5 10 -1.0949 -0.0108
1 5 11 -0.2944 0.0099
1 5 12 1.0949 0.0023
1 5 13 -0.7876 0.0028
1 5 14 0.9744 -0.0004
1 5 15 -1.3190 -0.0136
1 5 16 0.1669 -0.0010
1 5 17 0.8678 0.0110
1 6 0 6.4714 0.1232
1 6 1 -9.2000 0.0623
1 6 2 7.1695 -0.0739
1 6 3 -3.6623 -0.0171
1 6 4 0.9759 0.0299
1 6 5 0.3596 0.0150
1 6 6 0.2547 -0.0161
1 6 7 -1.5272 -0.0013
1 6 8 1.9454 -0.0023
1 6 9 -1.6410 -0.0029
1 6 10 0.5316 0.0065
1 6 11 0.6691 0.0082
1 6 12 -0.5639 -0.0048
1 6 13 0.3528 -0.0028
1 6 14 -1.0284 -0.0115
1 6 15 0.7031 0.0019
1 6 16 0.4756 0.0182
1 6 17 -0.2635 0.0119
1 7 0 -8.1191 0.1114
1 7 1 7.4002 -0.1989
1 7 2 -4.2352 0.0702
1 7 3 1.5373 0.0252
1 7 4 0.1045 0.0171
1 7 5 0.0496 -0.0416
1 7 6 -1.2966 0.0049
1 7 7 1.9160 0.0040
1 7 8 -1.8986 0.0046
1 7 9 1.1878 -0.0003
1 7 10 0.1678 0.0084
1 7 11 -0.4801 -0.0082
1 7 12 -0.0381 -0.0057
1 7 13 -0.4178 -0.0055
1 7 14 0.7518 0.0065
1 7 15 0.0856 0.0196
1 7 16 -0.2264 -0.0008
1 8 0 7.3775 -0.2882
1 8 1 -4.7057 0.1800
1 8 2 2.0258 0.0011
1 8 3 -0.3023 -0.0006
1 8 4 0.0511 -0.0538
1 8 5 -1.0465 0.0138
1 8 6 1.7452 0.0191
1 8 7 -1.8406 0.0032
1 8 8 1.3592 -0.0100
1 8 9 -0.0514 0.0051
1 8 10 -0.5361 -0.0031
1 8 11 -0.1893 -0.0096
1 8 12 0.2468 0.0027
1 8 13 0.3279 0.0087
1 8 14 -0.0077 0.0150
1 8 15 -0.2127 -0.0148
1 9 0 -5.0678 0.2468
1 9 1 2.3837 -0.0235
1 9 2 -0.6358 -0.0463
1 9 3 0.2143 -0.0289
1 9 4 -0.9711 0.0190
1 9 5 1.6481 0.0332
1 9 6 -1.7160 -0.0102
1 9 7 1.1696 -0.0171
1 9 8 0.1872 0.0039
1 9 9 -0.8802 0.0079
1 9 10 -0.0985 -0.0148
1 9 11 0.7727 0.0086
1 9 12 -0.3162 0.0081
1 9 13 0.2521 0.0074
1 9 14 -0.3676 -0.0233
1 10 0 2.7401 -0.0258
1 10 1 -0.8248 -0.1127
1 10 2 0.3022 0.0426
1 10 3 -0.9917 0.0075
1 10 4 1.7067 0.0346
1 10 5 -1.7748 -0.0267
1 10 6 1.0653 -0.0154
1 10 7 0.5573 0.0075
1 10 8 -1.4641 0.0161
1 10 9 0.2495 -0.0201
1 10 10 1.0591 0.0099
1 10 11 -0.8840 0.0077
1 10 12 0.6321 -0.0002
1 10 13 -0.6682 -0.0234
1 11 0 -1.0918 -0.1730
1 11 1 0.2716 0.1383
1 11 2 -0.8893 -0.0263
1 11 3 1.7379 0.0181
1 11 4 -1.9608 -0.0282
1 11 5 1.3136 -0.0056
1 11 6 0.5125 0.0116
1 11 7 -1.8745 0.0132
1 11 8 0.7259 -0.0207
1 11 9 1.1061 0.0076
1 11 10 -1.2326 0.0098
1 11 11 0.8359 -0.0064
1 11 12 -0.8770 -0.0174
1 12 0 0.3980 0.2097
1 12 1 -0.6786 -0.0681
1 12 2 1.5423 -0.0134
1 12 3 -1.9723 0.0010
1 12 4 1.6968 0.0013
1 12 5 -0.1087 0.0095
1 12 6 -1.6784 -0.0002
1 12 7 1.0458 -0.0107
1 12 8 1.0011 0.0037
1 12 9 -1.4176 0.0124
1 12 10 0.7933 -0.0112
1 12 11 -0.7599 -0.0107
1 13 0 -0.6619 -0.0894
1 13 1 1.2217 -0.0525
1 13 2 -1.6500 0.0606
1 13 3 1.7771 -0.0089
1 13 4 -0.8733 -0.0013
1 13 5 -0.9211 -0.0133
1 13 6 1.0333 0.0097
1 13 7 0.8174 -0.0017
1 13 8 -1.5419 0.0113
1 13 9 0.7073 -0.0141
1 13 10 -0.3596 -0.0060
1 14 0 1.1066 -0.0885
1 14 1 -1.2132 0.1308
1 14 2 1.4178 -0.0404
1 14 3 -1.2094 -0.0171
1 14 4 -0.1441 -0.0111
1 14 5 0.8501 0.0296
1 14 6 0.4992 -0.0077
1 14 7 -1.5569 0.0036
1 14 8 0.7919 -0.0141
1 14 9 0.0022 -0.0017
1 15 0 -1.0309 0.1806
1 15 1 0.9385 -0.0816
1 15 2 -0.9986 -0.0312
1 15 3 0.1534 0.0147
1 15 4 0.8378 0.0316
1 15 5 -0.0859 -0.0096
1 15 6 -1.2572 -0.0106
1 15 7 0.9896 -0.0092
1 15 8 0.0369 0.0057
1 16 0 0.7361 -0.1118
1 16 1 -0.6284 -0.0378
1 16 2 -0.0022 0.0585
1 16 3 1.1057 0.0044
1 16 4 -0.9110 0.0005
1 16 5 -0.5259 -0.0297
1 16 6 1.0057 0.0022
1 17 0 -0.4966 -0.0330
1 17 1 -0.1779 0.1012
1 17 2 1.3665 -0.0461
1 17 3 -1.6449 0.0259
1 17 4 0.4121 -0.0511
1 17 5 0.6480 0.0203
1 18 0 -0.0691 0.1195
1 18 1 1.2485 -0.0969
1 18 2 -1.8486 0.0589
1 18 3 1.0568 -0.0690
1 19 0 0.7253 -0.1206
2 -21 3 -0.1843 0.1215
2 -21 4 0.5772 -0.0651
2 -21 5 -0.4381 0.0237
2 -21 6 0.4760 -0.0161
2 -21 7 0.1086 0.0284
2 -21 8 -1.0506 -0.0250
2 -21 9 0.9813 -0.0014
2 -21 10 -0.1857 -0.0016
2 -21 11 -0.1847 0.0338
2 -21 12 -0.1975 -0.0280
2 -20 0 1.4303 0.0184
2 -20 1 -1.6017 -0.0806
2 -20 2 0.2568 0.0739
2 -20 3 0.4529 -0.0466
2 -20 4 -0.3809 0.0321
2 -20 5 0.4445 -0.0197
2 -20 6 -0.0927 0.0145
2 -20 7 -0.7468 -0.0135
2 -20 8 1.0112 0.0001
2 -20 9 -0.8323 0.0035
2 -20 10 0.8180 0.0168
2 -20 11 -0.8272 -0.0221
2 -20 12 1.2136 0.0074
2 -20 13 -1.9246 -0.0042
2 -20 14 1.8477 -0.0042
2 -19 0 -1.4120 -0.0344
2 -19 1 0.4533 -0.0034
2 -19 2 0.2000 0.0131
2 -19 3 -0.0518 0.0140
2 -19 4 0.0711 -0.0138
2 -19 5 0.0113 -0.0051
2 -19 6 -0.4398 0.0072
2 -19 7 0.6728 -0.0062
2 -19 8 -1.2209 0.0113
2 -19 9 2.1334 -0.0099
2 -19 10 -1.9779 0.0069
2 -19 11 1.1622 -0.0034
2 -19 12 -1.1172 -0.0052
2 -19 13 1.1676 -0.0018
2 -19 14 -1.1401 0.0199
2 -19 15 1.7441 -0.0094
2 -19 16 -1.3969 -0.0173
2 -18 0 0.2814 -0.0652
2 -18 1 0.0496 0.0824
2 -18 2 0.3545 -0.0168
2 -18 3 -0.4689 -0.0089
2 -18 4 0.3797 -0.0163
2 -18 5 -0.4290 0.0210
2 -18 6 0.3249 -0.0077
2 -18 7 -1.1576 0.0102
2 -18 8 3.1187 -0.0252
2 -18 9 -3.3196 0.0355
2 -18 10 1.3119 -0.0262
2 -18 11 -0.0965 0.0034
2 -18 12 -0.0053 -0.0018
2 -18 13 -0.2396 0.0182
2 -18 14 1.7394 -0.0090
2 -18 15 -2.4675 -0.0170
2 -18 16 0.1379 0.0216
2 -18 17 1.8820 -0.0198
2 -17 0 -0.0177 0.1245
2 -17 1 0.6973 -0.0381
2 -17 2 -0.9581 -0.0201
2 -17 3 0.7189 -0.0054
2 -17 4 -0.6086 0.0180
2 -17 5 0.3107 0.0030
2 -17 6 -0.9345 -0.0060
2 -17 7 3.4315 -0.0165
2 -17 8 -4.3438 0.0381
2 -17 9 1.6644 -0.0359
2 -17 10 0.7027 0.0123
2 -17 11 -0.9454 -0.0022
2 -17 12 0.6477 0.0132
2 -17 13 1.0873 -0.0075
2 -17 14 -3.0057 -0.0154
2 -17 15 1.0345 0.0195
2 -17 16 2.1708 -0.0150
2 -17 17 -1.6518 0.0228
2 -17 18 -0.1730 -0.0155
2 -16 0 1.0256 -0.0397
2 -16 1 -1.3762 -0.0509
2 -16 2 0.8802 0.0321
2 -16 3 -0.6194 -0.0003
2 -16 4 0.5360 0.0175
2 -16 5 -0.9604 -0.0286
2 -16 6 3.2844 0.0084
2 -16 7 -4.7926 0.0135
2 -16 8 2.1185 -0.0171
2 -16 9 1.0859 0.0064
2 -16 10 -1.3129 0.0005
2 -16 11 0.7491 0.0035
2 -16 12 0.6025 -0.0003
2 -16 13 -3.0783 -0.0140
2 -16 14 2.0614 0.0169
2 -16 15 1.8842 -0.0109
2 -16 16 -2.1174 0.0162
2 -16 17 -0.5408 -0.0153
2 -16 18 1.0327 -0.0107
2 -16 19 -0.2835 0.0299
2 -15 0 -1.8312 -0.0845
2 -15 1 1.0643 0.0852
2 -15 2 -0.3577 -0.0252
2 -15 3 0.5889 0.0169
2 -15 4 -1.2746 -0.0352
2 -15 5 3.1413 0.0278
2 -15 6 -4.8165 -0.0138
2 -15 7 2.6425 0.0152
2 -15 8 0.9777 -0.0155
2 -15 9 -1.2337 0.0070
2 -15 10 0.0316 -0.0047
2 -15 11 0.9338 0.0105
2 -15 12 -3.1503 -0.0138
2 -15 13 3.1182 0.0118
2 -15 14 0.9102 -0.0090
2 -15 15 -2.3088 0.0119
2 -15 16 -0.5905 -0.0143
2 -15 17 1.8306 -0.0010
2 -15 18 -0.7109 0.0212
2 -15 19 0.1337 -0.0221
2 -15 20 0.3637 0.0214
2 -14 0 1.5210 0.1285
2 -14 1 -0.1661 -0.0482
2 -14 2 0.2628 -0.0098
2 -14 3 -1.5250 -0.0051
2 -14 4 3.2378 0.0228
2 -14 5 -4.7572 -0.0194
2 -14 6 3.2635 0.0278
2 -14 7 0.3471 -0.0332
2 -14 8 -0.9424 0.0127
2 -14 9 -0.8919 -0.0022
2 -14 10 1.9725 0.0142
2 -14 11 -3.5893 -0.0130
2 -14 12 4.1511 0.0017
2 -14 13 -0.6016 -0.0040
2 -14 14 -1.9627 0.0107
2 -14 15 -0.3273 -0.0117
2 -14 16 2.2668 0.0062
2 -14 17 -1.2929 0.0055
2 -14 18 0.3939 -0.0103
2 -14 19 0.0621 0.0162
2 -14 20 -0.5891 -0.0385
2 -13 0 -0.4073 -0.0634
2 -13 1 -0.1964 -0.0518
2 -13 2 -1.3889 0.0628
2 -13 3 3.4286 -0.0104
2 -13 4 -4.8416 -0.0042
2 -13 5 3.9689 0.0057
2 -13 6 -0.7020 -0.0222
2 -13 7 -0.5417 0.0101
2 -13 8 -1.4033 0.0118
2 -13 9 3.0411 0.0007
2 -13 10 -4.3570 -0.0068
2 -13 11 5.1173 -0.0113
2 -13 12 -2.2552 0.0087
2 -13 13 -1.0963 0.0082
2 -13 14 -0.0151 -0.0090
2 -13 15 2.2152 0.0047
2 -13 16 -1.8309 -0.0037
2 -13 17 0.9168 0.0036
2 -13 18 -0.3716 0.0011
2 -13 19 -0.3256 -0.0251
2 -13 20 0.2935 0.0405
2 -12 0 -0.4386 -0.0823
2 -12 1 -0.8824 0.1421
2 -12 2 3.4261 -0.0609
2 -12 3 -5.0595 0.0079
2 -12 4 4.6999 -0.0257
2 -12 5 -1.9092 0.0178
2 -12 6 -0.0791 -0.0036
2 -12 7 -1.3186 0.0238
2 -12 8 3.5496 -0.0230
2 -12 9 -5.1501 0.0067
2 -12 10 6.0221 -0.0202
2 -12 11 -3.7082 0.0240
2 -12 12 -0.0523 0.0007
2 -12 13 0.1770 -0.0080
2 -12 14 1.8371 -0.0012
2 -12 15 -2.1720 -0.0002
2 -12 16 1.6798 0.0081
2 -12 17 -1.0867 -0.0110
2 -12 18 0.0464 -0.0027
2 -12 19 0.2872 0.0193
2 -12 20 -0.2867 -0.0028
2 -12 21 0.9475 -0.0262
2 -11 0 -0.2233 0.1922
2 -11 1 3.0779 -0.1091
2 -11 2 -5.2404 -0.0026
2 -11 3 5.4030 -0.0199
2 -11 4 -3.0439 0.0524
2 -11 5 0.3551 -0.0210
2 -11 6 -0.7994 0.0168
2 -11 7 3.3987 -0.0328
2 -11 8 -5.7505 0.0196
2 -11 9 6.9493 -0.0182
2 -11 10 -4.9549 0.0277
2 -11 11 0.8621 -0.0081
2 -11 12 0.3261 -0.0088
2 -11 13 1.3292 -0.0016
2 -11 14 -2.2747 0.0082
2 -11 15 2.4661 0.0015
2 -11 16 -2.0895 -0.0121
2 -11 17 0.6389 0.0112
2 -11 18 0.2118 -0.0061
2 -11 19 -0.3785 0.0172
2 -11 20 1.3417 -0.0345
2 -11 21 -1.7192 0.0317
2 -10 0 2.4183 -0.1355
2 -10 1 -5.1928 -0.0307
2 -10 2 6.0080 0.0446
2 -10 3 -4.0697 0.0379
2 -10 4 0.7362 -0.0274
2 -10 5 -0.0691 -0.0109
2 -10 6 2.8275 -0.0082
2 -10 7 -6.1786 0.0178
2 -10 8 8.0104 -0.0057
2 -10 9 -6.2645 0.0107
2 -10 10 1.7127 -0.0077
2 -10 11 0.5228 -0.0096
2 -10 12 0.7611 0.0071
2 -10 13 -2.1887 0.0079
2 -10 14 3.0153 -0.0067
2 -10 15 -3.1021 -0.0060
2 -10 16 1.4589 0.0114
2 -10 17 0.0117 -0.0160
2 -10 18 -0.3210 0.0329
2 -10 19 1.3550 -0.0423
2 -10 20 -2.2391 0.0344
2 -10 21 1.2666 -0.0329
2 -9 0 -4.8222 -0.0524
2 -9 1 6.3772 0.1382
2 -9 2 -5.0436 -0.0382
2 -9 3 1.2225 -0.0114
2 -9 4 0.6753 -0.0387
2 -9 5 2.0391 0.0406
2 -9 6 -6.5236 -0.0049
2 -9 7 9.2505 0.0082
2 -9 8 -7.8609 -0.0172
2 -9 9 2.8310 0.0075
2 -9 10 0.6137 -0.0092
2 -9 11 0.1589 0.0159
2 -9 12 -2.0041 -0.0045
2 -9 13 3.2618 -0.0064
2 -9 14 -3.7821 -0.0009
2 -9 15 2.2833 0.0061
2 -9 16 -0.3105 -0.0081
2 -9 17 -0.1878 0.0291
2 -9 18 0.9668 -0.0408
2 -9 19 -2.1283 0.0244
2 -9 20 1.5838 -0.0279
2 -9 21 -0.4880 0.0396
2 -8 0 6.3828 0.2008
2 -8 1 -5.9005 -0.1389
2 -8 2 2.0129 0.0233
2 -8 3 1.1986 -0.0380
2 -8 4 1.0566 0.0710
2 -8 5 -6.6850 -0.0335
2 -8 6 10.5738 0.0119
2 -8 7 -9.7240 -0.0304
2 -8 8 4.4220 0.0268
2 -8 9 0.2932 -0.0080
2 -8 10 -0.3620 0.0124
2 -8 11 -1.8046 -0.0165
2 -8 12 3.3959 0.0024
2 -8 13 -4.0944 0.0005
2 -8 14 2.8675 0.0036
2 -8 15 -0.6493 0.0034
2 -8 16 -0.0996 0.0086
2 -8 17 0.4470 -0.0270
2 -8 18 -1.4209 0.0079
2 -8 19 1.2506 -0.0033
2 -8 20 -0.4139 0.0332
2 -8 21 0.5707 -0.0054
2 -7 0 -6.4645 -0.2022
2 -7 1 3.0791 0.0578
2 -7 2 1.2762 0.0033
2 -7 3 -0.1295 0.0395
2 -7 4 -6.3343 -0.0372
2 -7 5 11.7136 -0.0001
2 -7 6 -11.6779 -0.0106
2 -7 7 6.3926 0.0283
2 -7 8 -0.5905 -0.0055
2 -7 9 -0.6375 -0.0058
2 -7 10 -1.6281 -0.0121
2 -7 11 3.6597 0.0100
2 -7 12 -4.3804 0.0018
2 -7 13 3.2635 0.0017
2 -7 14 -0.9380 0.0068
2 -7 15 -0.1227 -0.0115
2 -7 16 0.1263 -0.0073
2 -7 17 -0.5630 -0.0037
2 -7 18 0.4200 0.0230
2 -7 19 0.1887 0.0091
2 -7 20 0.3861 -0.0097
2 -7 21 -1.0156 -0.0554
2 -6 0 4.1459 0.0704
2 -6 1 0.8732 0.0675
2 -6 2 -1.4022 -0.0577
2 -6 3 -5.1595 0.0052
2 -6 4 12.2767 -0.0201
2 -6 5 -13.5531 0.0306
2 -6 6 8.5687 0.0005
2 -6 7 -1.9474 0.0005
2 -6 8 -0.5910 -0.0254
2 -6 9 -1.4495 0.0100
2 -6 10 4.0983 0.0076
2 -6 11 -5.0160 0.0056
2 -6 12 3.8212 -0.0062
2 -6 13 -1.3002 0.0041
2 -6 14 -0.1792 -0.0171
2 -6 15 0.1234 0.0076
2 -6 16 -0.0272 -0.0043
2 -6 17 -0.3734 0.0297
2 -6 18 1.0431 -0.0152
2 -6 19 -0.2890 -0.0081
2 -6 20 -1.0474 -0.0367
2 -6 21 0.7955 0.0539
2 -5 0 0.2000 0.1187
2 -5 1 -2.5544 -0.1738
2 -5 2 -3.1578 0.0823
2 -5 3 11.9058 -0.0306
2 -5 4 -15.1966 0.0528
2 -5 5 10.9427 -0.0384
2 -5 6 -3.6879 0.0097
2 -5 7 -0.2273 -0.0281
2 -5 8 -1.2272 0.0307
2 -5 9 4.5342 -0.0027
2 -5 10 -6.0458 0.0076
2 -5 11 4.8320 -0.0175
2 -5 12 -1.9679 0.0040
2 -5 13 -0.0779 -0.0084
2 -5 14 0.2831 0.0112
2 -5 15 0.0686 0.0021
2 -5 16 -0.6957 0.0126
2 -5 17 1.6095 -0.0200
2 -5 18 -1.1292 -0.0037
2 -5 19 -0.5913 -0.0132
2 -5 20 0.9991 0.0353
2 -5 21 -0.0168 0.0191
2 -4 0 -3.4362 -0.2417
2 -4 1 -0.6916 0.1517
2 -4 2 10.5043 -0.0158
2 -4 3 -16.4000 0.0163
2 -4 4 13.6005 -0.0478
2 -4 5 -5.9354 0.0152
2 -4 6 0.5395 -0.0069
2 -4 7 -1.0107 0.0266
2 -4 8 4.7724 -0.0088
2 -4 9 -7.1915 0.0017
2 -4 10 6.2377 -0.0200
2 -4 11 -3.0277 0.0073
2 -4 12 0.3253 0.0052
2 -4 13 0.3675 0.0042
2 -4 14 -0.0462 0.0065
2 -4 15 -0.5854 -0.0119
2 -4 16 1.5952 -0.0029
2 -4 17 -1.6320 -0.0040
2 -4 18 0.0767 0.0036
2 -4 19 0.9083 0.0136
2 -4 20 -0.1890 0.0220
2 -4 21 -0.5090 -0.0738
2 -3 0 1.7342 0.1704
2 -3 1 8.3307 0.0260
2 -3 2 -16.9373 -0.0822
2 -3 3 16.4455 0.0015
2 -3 4 -8.8846 0.0076
2 -3 5 1.9693 0.0267
2 -3 6 -1.0205 -0.0068
2 -3 7 4.8019 -0.0018
2 -3 8 -8.1628 -0.0109
2 -3 9 7.7371 -0.0059
2 -3 10 -4.3204 0.0058
2 -3 11 0.9983 0.0161
2 -3 12 0.2754 -0.0080
2 -3 13 -0.1284 0.0052
2 -3 14 -0.4070 -0.0233
2 -3 15 1.2399 0.0188
2 -3 16 -1.5936 -0.0103
2 -3 17 0.5522 0.0102
2 -3 18 0.6627 0.0007
2 -3 19 -0.4454 0.0173
2 -3 20 -0.4214 -0.0641
2 -2 0 5.8369 0.0772
2 -2 1 -16.6911 -0.1997
2 -2 2 19.0881 0.0963
2 -2 3 -12.4494 -0.0125
2 -2 4 4.2964 0.0477
2 -2 5 -1.5838 -0.0479
2 -2 6 4.8059 0.0135
2 -2 7 -8.8773 -0.0185
2 -2 8 9.1049 0.0149
2 -2 9 -5.6274 -0.0045
2 -2 10 1.7954 0.0220
2 -2 11 0.0616 -0.0189
2 -2 12 -0.1581 0.0016
2 -2 13 -0.3906 -0.0161
2 -2 14 1.0302 0.0262
2 -2 15 -1.3052 -0.0148
2 -2 16 0.6624 0.0088
2 -2 17 0.4369 -0.0010
2 -2 18 -0.7444 0.0061
2 -2 19 0.0897 -0.0400
2 -2 20 0.4906 0.0557
2 -1 0 -15.6832 -0.2734
2 -1 1 21.0133 0.1836
2 -1 2 -16.1117 -0.0275
2 -1 3 7.4035 0.0335
2 -1 4 -2.9067 -0.0639
2 -1 5 5.0067 0.0209
2 -1 6 -9.3916 -0.0074
2 -1 7 10.3063 0.0209
2 -1 8 -6.8879 -0.0141
2 -1 9 2.6364 0.0205
2 -1 10 -0.2223 -0.0222
2 -1 11 -0.2315 -0.0004
2 -1 12 -0.4221 -0.0008
2 -1 13 1.1699 0.0162
2 -1 14 -1.2307 -0.0101
2 -1 15 0.5815 0.0021
2 -1 16 0.3059 0.0035
2 -1 17 -0.9226 -0.0061
2 -1 18 0.8490 -0.0135
2 -1 19 -0.1378 0.0307
2 -1 20 -0.5192 -0.0235
2 0 0 21.8087 0.2101
2 0 1 -19.1341 -0.0150
2 0 2 10.7154 -0.0231
2 0 3 -4.8334 -0.0361
2 0 4 5.4799 0.0094
2 0 5 -9.7212 0.0241
2 0 6 11.3266 -0.0004
2 0 7 -8.1561 -0.0097
2 0 8 3.5681 0.0086
2 0 9 -0.6307 -0.0128
2 0 10 -0.3215 -0.0023
2 0 11 -0.2946 0.0097
2 0 12 1.4238 0.0012
2 0 13 -1.5279 0.0012
2 0 14 0.5994 -0.0069
2 0 15 0.2481 0.0078
2 0 16 -0.8525 -0.0129
2 0 17 1.3888 0.0051
2 0 18 -1.1571 0.0075
2 0 19 0.0132 -0.0026
2 1 0 -20.9131 0.0292
2 1 1 13.4594 -0.1056
2 1 2 -6.8213 0.0255
2 1 3 6.0449 -0.0136
2 1 4 -9.7693 0.0578
2 1 5 12.0171 -0.0381
2 1 6 -9.3829 0.0086
2 1 7 4.6267 -0.0097
2 1 8 -1.2327 0.0066
2 1 9 -0.2626 -0.0078
2 1 10 -0.0352 0.0121
2 1 11 1.4719 -0.0064
2 1 12 -1.9526 0.0091
2 1 13 0.8292 -0.0131
2 1 14 0.2198 0.0084
2 1 15 -0.6166 -0.0117
2 1 16 1.3564 0.0119
2 1 17 -1.9479 -0.0050
2 1 18 0.9939 0.0122
2 1 19 0.5423 -0.0160
2 2 0 15.0866 -0.1787
2 2 1 -8.2307 0.0897
2 2 2 6.3071 -0.0257
2 2 3 -9.3646 0.0639
2 2 4 12.1645 -0.0626
2 2 5 -10.3497 0.0236
2 2 6 5.6997 -0.0192
2 2 7 -1.9673 0.0221
2 2 8 0.0279 -0.0147
2 2 9 0.1356 0.0098
2 2 10 1.2848 -0.0048
2 2 11 -2.1979 0.0076
2 2 12 1.1718 -0.0116
2 2 13 0.1696 0.0048
2 2 14 -0.4413 -0.0052
2 2 15 0.8673 0.0094
2 2 16 -1.9845 -0.0067
2 2 17 1.8470 0.0152
2 2 18 -0.0369 -0.0222
2 3 0 -8.7504 0.1250
2 3 1 5.9071 -0.0099
2 3 2 -8.3251 0.0214
2 3 3 11.6381 -0.0472
2 3 4 -10.8412 0.0177
2 3 5 6.5902 -0.0053
2 3 6 -2.6653 0.0151
2 3 7 0.4239 -0.0127
2 3 8 0.1146 0.0048
2 3 9 1.0650 0.0011
2 3 10 -2.2096 -0.0003
2 3 11 1.5019 -0.0025
2 3 12 -0.0032 -0.0022
2 3 13 -0.4170 0.0013
2 3 14 0.3816 0.0042
2 3 15 -1.3192 -0.0025
2 3 16 1.9948 0.0098
2 3 17 -0.6699 -0.0172
2 3 18 -0.8932 0.0002
2 4 0 4.8635 0.0280
2 4 1 -6.5848 -0.0613
2 4 2 10.4169 0.0123
2 4 3 -10.8020 -0.0095
2 4 4 7.2003 0.0272
2 4 5 -3.2253 -0.0194
2 4 6 0.7539 0.0070
2 4 7 0.0324 -0.0042
2 4 8 0.9178 0.0069
2 4 9 -2.1213 -0.0084
2 4 10 1.7875 0.0083
2 4 11 -0.4071 -0.0102
2 4 12 -0.3440 0.0046
2 4 13 0.2091 0.0022
2 4 14 -0.5098 0.0021
2 4 15 1.3595 0.0018
2 4 16 -0.9130 -0.0080
2 4 17 -0.6529 -0.0118
2 5 0 -4.3973 -0.1445
2 5 1 8.5716 0.0925
2 5 2 -10.2818 -0.0405
2 5 3 7.5802 0.0497
2 5 4 -3.7097 -0.0589
2 5 5 1.0300 0.0385
2 5 6 0.0168 -0.0151
2 5 7 0.7487 0.0097
2 5 8 -1.9984 -0.0129
2 5 9 2.0193 0.0147
2 5 10 -1.0127 -0.0147
2 5 11 0.0473 0.0043
2 5 12 0.2160 0.0056
2 5 13 -0.0697 0.0031
2 5 14 0.4072 -0.0053
2 5 15 -0.5827 -0.0012
2 5 16 -0.3736 -0.0207
2 5 17 0.9337 0.0397
2 6 0 6.3551 0.1539
2 6 1 -9.3214 -0.0562
2 6 2 7.7865 0.0322
2 6 3 -4.2269 -0.0643
2 6 4 1.4156 0.0592
2 6 5 -0.0325 -0.0192
2 6 6 0.4994 0.0034
2 6 7 -1.7879 -0.0118
2 6 8 2.1318 0.0147
2 6 9 -1.5861 -0.0119
2 6 10 0.7212 0.0011
2 6 11 0.0829 0.0108
2 6 12 -0.0563 -0.0002
2 6 13 -0.2848 -0.0094
2 6 14 0.1029 0.0016
2 6 15 -0.2669 -0.0206
2 6 16 0.7421 0.0473
2 7 0 -8.0066 -0.0510
2 7 1 7.7738 -0.0263
2 7 2 -4.7631 -0.0115
2 7 3 1.9725 0.0455
2 7 4 -0.3085 -0.0094
2 7 5 0.3206 -0.0162
2 7 6 -1.4998 -0.0015
2 7 7 2.0802 0.0100
2 7 8 -1.8652 -0.0021
2 7 9 1.2803 -0.0054
2 7 10 -0.2155 0.0133
2 7 11 -0.2180 -0.0044
2 7 12 -0.4636 -0.0096
2 7 13 0.7220 0.0017
2 7 14 -0.4009 -0.0124
2 7 15 0.4612 0.0450
2 8 0 7.4814 -0.0910
2 8 1 -5.1943 0.0818
2 8 2 2.5499 -0.0063
2 8 3 -0.7911 0.0097
2 8 4 0.3897 -0.0411
2 8 5 -1.2811 0.0187
2 8 6 1.9473 0.0025
2 8 7 -1.8240 0.0094
2 8 8 1.3625 -0.0153
2 8 9 -0.3352 0.0122
2 8 10 -0.4222 -0.0048
2 8 11 -0.2344 -0.0068
2 8 12 0.9694 0.0002
2 8 13 -0.6448 -0.0014
2 8 14 0.3052 0.0341
2 8 15 -0.2365 -0.0331
2 9 0 -5.4426 0.1622
2 9 1 2.9751 -0.0713
2 9 2 -1.2289 0.0221
2 9 3 0.6375 -0.0484
2 9 4 -1.2294 0.0374
2 9 5 1.8662 -0.0059
2 9 6 -1.6971 0.0149
2 9 7 1.0540 -0.0236
2 9 8 -0.0162 0.0102
2 9 9 -0.7819 -0.0004
2 9 10 0.2023 -0.0042
2 9 11 0.8195 -0.0022
2 9 12 -0.7814 0.0074
2 9 13 0.3342 0.0190
2 9 14 -0.2385 -0.0341
2 10 0 3.2659 -0.1118
2 10 1 -1.4645 0.0132
2 10 2 0.8194 -0.0169
2 10 3 -1.2339 0.0336
2 10 4 1.8254 -0.0103
2 10 5 -1.6910 0.0100
2 10 6 0.8085 -0.0221
2 10 7 0.5035 0.0084
2 10 8 -1.3480 0.0045
2 10 9 0.7240 -0.0034
2 10 10 0.4628 -0.0038
2 10 11 -0.7025 0.0115
2 10 12 0.4023 0.0047
2 10 13 -0.3492 -0.0279
2 11 0 -1.6375 -0.0155
2 11 1 0.8652 0.0495
2 11 2 -1.1326 -0.0055
2 11 3 1.6596 -0.0050
2 11 4 -1.7267 -0.0018
2 11 5 0.9423 -0.0061
2 11 6 0.6661 0.0028
2 11 7 -1.8397 0.0049
2 11 8 1.2253 -0.0020
2 11 9 0.1409 -0.0032
2 11 10 -0.5228 0.0098
2 11 11 0.3395 -0.0050
2 11 12 -0.4244 -0.0153
2 12 0 0.9936 0.1165
2 12 1 -0.9962 -0.0661
2 12 2 1.3043 0.0098
2 12 3 -1.5598 -0.0100
2 12 4 1.2982 0.0172
2 12 5 0.1897 -0.0106
2 12 6 -1.8423 0.0013
2 12 7 1.5443 0.0037
2 12 8 -0.0017 -0.0008
2 12 9 -0.4880 0.0023
2 12 10 0.1783 -0.0076
2 12 11 -0.2917 -0.0011
2 13 0 -1.0913 -0.1120
2 13 1 0.9814 0.0233
2 13 2 -1.1482 -0.0028
2 13 3 1.4768 0.0295
2 13 4 -0.6221 -0.0281
2 13 5 -1.2677 -0.0008
2 13 6 1.5745 0.0133
2 13 7 -0.0002 0.0013
2 13 8 -0.7272 -0.0098
2 13 9 0.1496 -0.0026
2 13 10 0.0175 0.0088
2 14 0 1.0005 0.0219
2 14 1 -0.7860 0.0244
2 14 2 1.3319 0.0145
2 14 3 -1.2154 -0.0370
2 14 4 -0.4968 0.0024
2 14 5 1.4192 0.0211
2 14 6 -0.0498 0.0026
2 14 7 -1.0734 -0.0241
2 14 8 0.4136 0.0084
2 15 0 -0.7903 0.0620
2 15 1 1.1176 -0.0280
2 15 2 -1.3529 -0.0258
2 15 3 -0.0046 0.0092
2 15 4 1.3206 0.0199
2 15 5 -0.3491 0.0054
2 15 6 -1.1636 -0.0377
2 15 7 0.8202 0.0224
2 16 0 1.1311 -0.0797
2 16 1 -1.2553 0.0051
2 16 2 0.0933 0.0144
2 16 3 1.3895 0.0070
2 16 4 -0.8858 0.0129
2 16 5 -0.7765 -0.0489
2 17 0 -1.2236 0.0429
2 17 1 0.0585 0.0141
2 17 2 1.4638 -0.0134
2 17 3 -1.3746 0.0255
2 17 4 -0.0904 -0.0559
2 18 0 0.1477 0.0075
2 18 1 1.2926 -0.0322
2 18 2 -1.4651 0.0385
3 -21 2 -1.2664 -0.1050
3 -21 3 0.2615 0.0843
3 -21 4 0.3004 -0.0312
3 -21 5 -0.5478 0.0208
3 -21 6 0.4020 -0.0227
3 -21 7 0.6164 0.0097
3 -21 8 -1.2473 -0.0008
3 -21 9 0.3094 -0.0027
3 -21 10 0.6968 0.0031
3 -21 11 -0.5949 0.0100
3 -21 12 0.2844 -0.0205
3 -20 0 1.3820 0.0106
3 -20 1 -1.6539 -0.0775
3 -20 2 0.6799 0.0710
3 -20 3 0.1302 -0.0402
3 -20 4 -0.4559 0.0364
3 -20 5 0.4154 -0.0312
3 -20 6 0.3372 0.0118
3 -20 7 -0.9351 -0.0049
3 -20 8 0.3396 0.0065
3 -20 9 0.1771 0.0002
3 -20 10 0.2674 0.0036
3 -20 11 -0.2924 -0.0237
3 -20 12 0.0944 0.0317
3 -20 13 -1.1681 -0.0218
3 -20 14 2.2882 0.0102
3 -19 0 -1.3293 -0.0445
3 -19 1 0.7877 0.0280
3 -19 2 -0.1099 -0.0130
3 -19 3 -0.1350 0.0241
3 -19 4 0.1373 -0.0186
3 -19 5 0.2331 -0.0018
3 -19 6 -0.4793 0.0026
3 -19 7 0.0604 0.0050
3 -19 8 -0.2936 0.0061
3 -19 9 1.5500 -0.0156
3 -19 10 -1.4670 -0.0042
3 -19 11 0.0958 0.0283
3 -19 12 -0.2954 -0.0252
3 -19 13 1.6829 0.0120
3 -19 14 -2.1493 -0.0063
3 -19 15 2.0045 -0.0020
3 -19 16 -1.3017 0.0083
3 -18 0 0.4461 -0.0139
3 -18 1 -0.1946 0.0319
3 -18 2 0.2234 -0.0072
3 -18 3 -0.2794 0.0085
3 -18 4 0.3461 -0.0267
3 -18 5 -0.2136 0.0160
3 -18 6 -0.2609 0.0002
3 -18 7 -0.4573 0.0134
3 -18 8 2.6320 -0.0346
3 -18 9 -2.8592 0.0246
3 -18 10 0.4271 0.0051
3 -18 11 0.6278 -0.0140
3 -18 12 0.4915 0.0055
3 -18 13 -1.3640 -0.0061
3 -18 14 2.1177 0.0037
3 -18 15 -2.2508 0.0089
3 -18 16 0.1197 -0.0032
3 -18 17 1.7833 -0.0172
3 -17 0 -0.1272 0.0659
3 -17 1 0.4874 -0.0350
3 -17 2 -0.6525 0.0282
3 -17 3 0.4861 -0.0471
3 -17 4 -0.1461 0.0262
3 -17 5 -0.3304 0.0033
3 -17 6 -0.4421 0.0097
3 -17 7 3.0889 -0.0381
3 -17 8 -3.9007 0.0383
3 -17 9 0.9418 -0.0160
3 -17 10 1.2661 0.0040
3 -17 11 -0.5856 -0.0048
3 -17 12 -0.2315 -0.0022
3 -17 13 1.3176 0.0059
3 -17 14 -2.6051 0.0068
3 -17 15 0.7440 -0.0081
3 -17 16 2.3101 -0.0093
3 -17 17 -1.8433 0.0036
3 -17 18 0.0574 0.0366
3 -16 0 0.6961 -0.0446
3 -16 1 -0.9752 0.0232
3 -16 2 0.5647 -0.0448
3 -16 3 -0.0450 0.0267
3 -16 4 -0.1922 0.0164
3 -16 5 -0.5278 -0.0109
3 -16 6 2.9950 -0.0210
3 -16 7 -4.2798 0.0261
3 -16 8 1.4357 -0.0128
3 -16 9 1.5367 0.0099
3 -16 10 -1.1609 -0.0100
3 -16 11 0.3820 -0.0027
3 -16 12 0.3823 0.0096
3 -16 13 -2.3933 0.0025
3 -16 14 1.5178 -0.0063
3 -16 15 2.3093 -0.0056
3 -16 16 -2.5245 -0.0017
3 -16 17 -0.2410 0.0390
3 -16 18 0.7080 -0.0752
3 -16 19 -0.0466 0.0830
3 -15 0 -1.3389 -0.0016
3 -15 1 0.7610 -0.0149
3 -15 2 0.1453 0.0158
3 -15 3 -0.1524 0.0283
3 -15 4 -0.7666 -0.0385
3 -15 5 2.7437 0.0084
3 -15 6 -4.1308 -0.0000
3 -15 7 1.8701 0.0121
3 -15 8 1.4207 -0.0062
3 -15 9 -1.2950 -0.0042
3 -15 10 0.1862 -0.0087
3 -15 11 0.1830 0.0181
3 -15 12 -2.1486 -0.0041
3 -15 13 2.4201 0.0001
3 -15 14 1.5112 -0.0109
3 -15 15 -2.9168 -0.0001
3 -15 16 -0.2621 0.0316
3 -15 17 1.5758 -0.0603
3 -15 18 -0.3987 0.0771
3 -15 19 0.1573 -0.0791
3 -14 0 1.2506 0.0271
3 -14 1 0.1536 -0.0036
3 -14 2 -0.3648 0.0259
3 -14 3 -0.9269 -0.0515
3 -14 4 2.6405 0.0337
3 -14 5 -3.8535 -0.0183
3 -14 6 2.3511 0.0317
3 -14 7 0.8576 -0.0303
3 -14 8 -1.1910 0.0090
3 -14 9 -0.4059 -0.0121
3 -14 10 0.9263 0.0244
3 -14 11 -2.4264 -0.0100
3 -14 12 3.4457 0.0036
3 -14 13 -0.0343 -0.0187
3 -14 14 -2.6400 0.0090
3 -14 15 0.0103 0.0191
3 -14 16 2.1708 -0.0333
3 -14 17 -1.0332 0.0475
3 -14 18 0.3077 -0.0630
3 -14 19 -0.2170 0.0750
3 -14 20 -0.3006 -0.0954
3 -13 0 -0.2477 -0.0253
3 -13 1 -0.6473 0.0088
3 -13 2 -0.7780 -0.0332
3 -13 3 2.6865 0.0391
3 -13 4 -3.7899 -0.0184
3 -13 5 2.9737 0.0214
3 -13 6 -0.1349 -0.0342
3 -13 7 -0.9437 0.0169
3 -13 8 -0.7779 -0.0045
3 -13 9 2.0596 0.0157
3 -13 10 -3.3438 -0.0082
3 -13 11 4.5635 -0.0018
3 -13 12 -1.9084 -0.0166
3 -13 13 -1.6325 0.0172
3 -13 14 0.2988 0.0070
3 -13 15 2.2409 -0.0102
3 -13 16 -1.6975 0.0123
3 -13 17 0.7791 -0.0323
3 -13 18 -0.6016 0.0474
3 -13 19 0.0391 -0.0718
3 -13 20 -0.0462 0.0905
3 -12 0 -0.7789 -0.0085
3 -12 1 -0.3078 0.0112
3 -12 2 2.6720 0.0174
3 -12 3 -4.0190 -0.0069
3 -12 4 3.7398 -0.0133
3 -12 5 -1.3619 -0.0028
3 -12 6 -0.5833 0.0081
3 -12 7 -0.6130 0.0114
3 -12 8 2.8161 -0.0102
3 -12 9 -4.5346 0.0058
3 -12 10 5.7177 -0.0143
3 -12 11 -3.6313 0.0001
3 -12 12 -0.2696 0.0140
3 -12 13 0.3740 -0.0004
3 -12 14 1.8786 0.0005
3 -12 15 -2.1140 -0.0091
3 -12 16 1.5552 -0.0060
3 -12 17 -1.2899 0.0182
3 -12 18 0.4773 -0.0300
3 -12 19 -0.2035 0.0577
3 -12 20 0.1673 -0.0528
3 -11 0 0.3691 0.0539
3 -11 1 2.3856 -0.0236
3 -11 2 -4.3506 0.0043
3 -11 3 4.5654 -0.0404
3 -11 4 -2.5689 0.0459
3 -11 5 -0.1848 -0.0170
3 -11 6 0.0234 0.0222
3 -11 7 2.7931 -0.0351
3 -11 8 -5.4945 0.0256
3 -11 9 6.8401 -0.0241
3 -11 10 -5.0169 0.0197
3 -11 11 0.9854 -0.0020
3 -11 12 0.2787 -0.0010
3 -11 13 1.3396 0.0025
3 -11 14 -2.1716 -0.0117
3 -11 15 2.3753 0.0038
3 -11 16 -2.3290 0.0030
3 -11 17 1.1211 0.0016
3 -11 18 -0.3727 0.0115
3 -11 19 0.2753 -0.0222
3 -11 20 1.0132 0.0073
3 -11 21 -1.8145 0.0043
3 -10 0 1.7425 -0.0633
3 -10 1 -4.4775 0.0112
3 -10 2 5.2846 -0.0322
3 -10 3 -3.6166 0.0722
3 -10 4 0.1968 -0.0433
3 -10 5 0.8861 0.0174
3 -10 6 2.0791 -0.0334
3 -10 7 -5.9537 0.0332
3 -10 8 7.8660 -0.0211
3 -10 9 -6.2094 0.0228
3 -10 10 2.0022 -0.0168
3 -10 11 0.1742 0.0034
3 -10 12 0.8023 0.0042
3 -10 13 -1.9735 -0.0065
3 -10 14 2.9407 -0.0003
3 -10 15 -3.4475 0.0024
3 -10 16 1.9997 0.0099
3 -10 17 -0.5543 -0.0155
3 -10 18 0.3789 0.0134
3 -10 19 0.8180 -0.0151
3 -10 20 -2.1167 0.0190
3 -10 21 1.0913 -0.0400
3 -9 0 -4.1994 0.0176
3 -9 1 5.6813 0.0075
3 -9 2 -4.4741 0.0485
3 -9 3 0.6429 -0.0508
3 -9 4 1.7054 0.0004
3 -9 5 0.9831 0.0020
3 -9 6 -5.9465 0.0146
3 -9 7 8.7690 -0.0038
3 -9 8 -7.4353 0.0020
3 -9 9 3.0083 -0.0133
3 -9 10 0.0612 0.0065
3 -9 11 0.3154 0.0083
3 -9 12 -1.7159 -0.0066
3 -9 13 3.1888 -0.0060
3 -9 14 -4.2688 0.0066
3 -9 15 2.9175 0.0042
3 -9 16 -0.7732 -0.0130
3 -9 17 0.3485 0.0258
3 -9 18 0.4160 -0.0321
3 -9 19 -1.8817 0.0234
3 -9 20 1.3010 -0.0452
3 -9 21 0.1744 0.0865
3 -8 0 5.6412 0.0470
3 -8 1 -5.1007 -0.0142
3 -8 2 1.3018 -0.0299
3 -8 3 2.2200 -0.0133
3 -8 4 -0.2502 0.0463
3 -8 5 -5.5801 -0.0236
3 -8 6 9.5569 0.0173
3 -8 7 -8.7991 -0.0262
3 -8 8 4.2651 0.0099
3 -8 9 -0.2491 0.0026
3 -8 10 -0.1032 0.0103
3 -8 11 -1.5176 -0.0130
3 -8 12 3.3242 -0.0046
3 -8 13 -4.6925 0.0080
3 -8 14 3.6179 0.0001
3 -8 15 -1.0184 0.0025
3 -8 16 0.1445 0.0099
3 -8 17 0.0948 -0.0298
3 -8 18 -1.2047 0.0147
3 -8 19 0.9933 -0.0204
3 -8 20 0.3148 0.0774
3 -8 21 -0.3225 -0.0684
3 -7 0 -5.4611 -0.0737
3 -7 1 2.1968 0.0089
3 -7 2 2.2349 -0.0110
3 -7 3 -1.4988 0.0607
3 -7 4 -4.7971 -0.0529
3 -7 5 10.1627 0.0266
3 -7 6 -10.2802 -0.0343
3 -7 7 5.8306 0.0311
3 -7 8 -0.9198 -0.0063
3 -7 9 -0.4031 0.0050
3 -7 10 -1.3463 -0.0151
3 -7 11 3.5652 0.0015
3 -7 12 -4.9823 0.0072
3 -7 13 4.0801 0.0008
3 -7 14 -1.2969 0.0105
3 -7 15 -0.1192 -0.0146
3 -7 16 0.0657 -0.0110
3 -7 17 -0.4883 0.0014
3 -7 18 0.2850 0.0180
3 -7 19 0.7957 0.0349
3 -7 20 -0.5833 -0.0594
3 -7 21 -0.3005 -0.0240
3 -6 0 3.1842 0.0418
3 -6 1 1.7375 0.0062
3 -6 2 -2.6735 0.0260
3 -6 3 -3.4058 -0.0445
3 -6 4 10.3233 0.0161
3 -6 5 -11.7720 -0.0108
3 -6 6 7.6243 0.0246
3 -6 7 -1.9523 -0.0092
3 -6 8 -0.5287 -0.0072
3 -6 9 -1.0888 -0.0036
3 -6 10 3.8967 0.0036
3 -6 11 -5.4518 0.0081
3 -6 12 4.5521 -0.0014
3 -6 13 -1.7090 0.0073
3 -6 14 -0.2176 -0.0259
3 -6 15 0.2610 0.0091
3 -6 16 -0.0897 -0.0060
3 -6 17 -0.4057 0.0411
3 -6 18 1.4407 -0.0155
3 -6 19 -1.1023 -0.0331
3 -6 20 -0.3310 -0.0207
3 -6 21 0.5469 0.0756
3 -5 0 0.9288 0.0246
3 -5 1 -3.6726 -0.0385
3 -5 2 -1.3342 0.0049
3 -5 3 9.6470 -0.0075
3 -5 4 -13.0341 0.0240
3 -5 5 9.5700 -0.0101
3 -5 6 -3.2880 0.0030
3 -5 7 -0.4323 -0.0194
3 -5 8 -0.6897 0.0162
3 -5 9 4.1021 -0.0027
3 -5 10 -6.1282 0.0106
3 -5 11 5.2619 -0.0104
3 -5 12 -2.3781 0.0034
3 -5 13 0.0390 -0.0188
3 -5 14 0.4071 0.0172
3 -5 15 -0.0261 -0.0046
3 -5 16 -0.7465 0.0345
3 -5 17 1.8748 -0.0406
3 -5 18 -1.6611 -0.0056
3 -5 19 -0.0876 -0.0131
3 -5 20 0.8919 0.0670
3 -4 0 -4.4344 -0.0893
3 -4 1 1.1884 0.0666
3 -4 2 7.9063 -0.0268
3 -4 3 -13.6868 0.0325
3 -4 4 11.5658 -0.0395
3 -4 5 -4.9469 0.0238
3 -4 6 -0.0162 -0.0235
3 -4 7 -0.2430 0.0270
3 -4 8 4.0090 -0.0107
3 -4 9 -6.7746 0.0093
3 -4 10 6.1758 -0.0179
3 -4 11 -3.2905 0.0056
3 -4 12 0.6525 -0.0036
3 -4 13 0.3004 0.0107
3 -4 14 -0.0580 0.0009
3 -4 15 -0.7793 0.0094
3 -4 16 1.9061 -0.0294
3 -4 17 -1.9301 0.0045
3 -4 18 0.2632 -0.0027
3 -4 19 1.0254 0.0462
3 -4 20 -0.5804 -0.0183
3 -3 0 3.7295 0.1010
3 -3 1 5.2840 -0.0279
3 -3 2 -13.4025 -0.0061
3 -3 3 13.3692 -0.0234
3 -3 4 -6.9698 0.0313
3 -3 5 0.8933 -0.0160
3 -3 6 0.0164 0.0160
3 -3 7 3.6629 -0.0081
3 -3 8 -7.1810 -0.0001
3 -3 9 7.0940 -0.0124
3 -3 10 -4.2817 0.0075
3 -3 11 1.4323 0.0090
3 -3 12 -0.0121 -0.0036
3 -3 13 -0.0242 0.0050
3 -3 14 -0.7734 -0.0113
3 -3 15 1.7363 -0.0007
3 -3 16 -1.8133 -0.0047
3 -3 17 0.4772 0.0099
3 -3 18 0.9542 0.0221
3 -3 19 -0.9161 -0.0146
3 -3 20 0.0572 -0.0505
3 -2 0 2.2986 -0.0109
3 -2 1 -12.1522 -0.0738
3 -2 2 14.6450 0.0447
3 -2 3 -9.2428 0.0092
3 -2 4 2.4374 -0.0014
3 -2 5 -0.1881 -0.0108
3 -2 6 3.2820 0.0089
3 -2 7 -7.3433 -0.0151
3 -2 8 7.9119 0.0061
3 -2 9 -5.2258 0.0006
3 -2 10 2.1784 0.0166
3 -2 11 -0.3440 -0.0173
3 -2 12 -0.0008 0.0067
3 -2 13 -0.8448 -0.0148
3 -2 14 1.7217 0.0176
3 -2 15 -1.5799 -0.0171
3 -2 16 0.4731 0.0198
3 -2 17 0.7375 0.0025
3 -2 18 -1.0730 -0.0101
3 -2 19 0.4668 -0.0330
3 -2 20 0.0878 0.0511
3 -1 0 -10.2265 -0.1260
3 -1 1 15.1669 0.1252
3 -1 2 -11.4540 -0.0325
3 -1 3 4.5479 0.0074
3 -1 4 -1.0286 -0.0300
3 -1 5 3.0968 0.0273
3 -1 6 -7.3706 -0.0252
3 -1 7 8.6804 0.0231
3 -1 8 -6.1847 -0.0113
3 -1 9 2.8778 0.0191
3 -1 10 -0.6263 -0.0237
3 -1 11 -0.1046 0.0070
3 -1 12 -0.8354 -0.0056
3 -1 13 1.9545 0.0146
3 -1 14 -1.5962 -0.0160
3 -1 15 0.3999 0.0197
3 -1 16 0.4443 -0.0081
3 -1 17 -0.8684 -0.0066
3 -1 18 0.8666 -0.0146
3 -1 19 -0.3922 0.0302
3 0 0 14.9282 0.1627
3 0 1 -13.2497 -0.0613
3 0 2 6.8923 -0.0046
3 0 3 -2.4350 -0.0177
3 0 4 3.2234 0.0264
3 0 5 -7.3202 -0.0189
3 0 6 9.4223 0.0219
3 0 7 -7.2937 -0.0143
3 0 8 3.6867 0.0131
3 0 9 -0.9924 -0.0189
3 0 10 -0.2363 0.0046
3 0 11 -0.5939 0.0056
3 0 12 2.1762 -0.0002
3 0 13 -1.9470 -0.0012
3 0 14 0.4639 0.0073
3 0 15 0.1639 -0.0088
3 0 16 -0.2973 -0.0047
3 0 17 0.8676 0.0001
3 0 18 -1.0602 0.0110
3 0 19 0.3791 0.0066
3 1 0 -14.4052 -0.0514
3 1 1 9.0220 -0.0421
3 1 2 -4.0643 0.0306
3 1 3 3.5950 -0.0034
3 1 4 -7.1590 0.0061
3 1 5 9.9950 -0.0002
3 1 6 -8.5193 -0.0005
3 1 7 4.7094 -0.0038
3 1 8 -1.5890 -0.0029
3 1 9 -0.1376 -0.0025
3 1 10 -0.2524 0.0136
3 1 11 2.1146 -0.0123
3 1 12 -2.3761 0.0136
3 1 13 0.7245 -0.0091
3 1 14 -0.0044 -0.0029
3 1 15 0.3467 -0.0031
3 1 16 0.3104 0.0089
3 1 17 -1.4059 -0.0018
3 1 18 1.0863 0.0109
3 2 0 10.6064 -0.0895
3 2 1 -5.4588 0.0936
3 2 2 3.9545 -0.0483
3 2 3 -6.8032 0.0357
3 2 4 10.1819 -0.0274
3 2 5 -9.6036 0.0201
3 2 6 5.8358 -0.0237
3 2 7 -2.3618 0.0165
3 2 8 0.2911 -0.0119
3 2 9 -0.1041 0.0179
3 2 10 1.7991 -0.0164
3 2 11 -2.5867 0.0172
3 2 12 1.0813 -0.0174
3 2 13 -0.0394 0.0034
3 2 14 0.6530 -0.0010
3 2 15 -0.4768 0.0107
3 2 16 -1.0809 -0.0077
3 2 17 1.5620 0.0077
3 2 18 -0.3901 -0.0116
3 3 0 -6.3321 0.1368
3 3 1 3.9858 -0.0798
3 3 2 -6.1318 0.0457
3 3 3 9.8469 -0.0350
3 3 4 -10.2604 0.0264
3 3 5 6.8304 -0.0292
3 3 6 -3.0972 0.0242
3 3 7 0.8400 -0.0143
3 3 8 -0.2363 0.0163
3 3 9 1.4683 -0.0141
3 3 10 -2.5183 0.0101
3 3 11 1.4156 -0.0123
3 3 12 -0.0693 0.0049
3 3 13 0.4801 0.0007
3 3 14 -0.9119 0.0072
3 3 15 -0.2846 -0.0072
3 3 16 1.3694 0.0008
3 3 17 -0.6699 0.0036
3 4 0 3.5846 -0.0778
3 4 1 -5.0445 0.0209
3 4 2 8.9595 -0.0062
3 4 3 -10.3598 0.0036
3 4 4 7.5424 -0.0086
3 4 5 -3.6681 0.0088
3 4 6 1.2307 -0.0012
3 4 7 -0.4253 0.0043
3 4 8 1.2409 -0.0062
3 4 9 -2.3043 -0.0008
3 4 10 1.6795 0.0007
3 4 11 -0.2818 0.0006
3 4 12 0.1345 0.0008
3 4 13 -0.7208 0.0032
3 4 14 0.3818 -0.0022
3 4 15 0.5578 -0.0066
3 4 16 -0.5112 0.0181
3 4 17 -0.2964 -0.0345
3 5 0 -3.6430 -0.0284
3 5 1 7.5671 0.0529
3 5 2 -9.9104 -0.0438
3 5 3 7.9690 0.0303
3 5 4 -4.1608 -0.0238
3 5 5 1.4520 0.0246
3 5 6 -0.4473 -0.0164
3 5 7 1.0195 0.0069
3 5 8 -2.0566 -0.0102
3 5 9 1.8581 0.0119
3 5 10 -0.7163 -0.0055
3 5 11 0.0828 -0.0006
3 5 12 -0.2247 0.0032
3 5 13 0.4868 0.0020
3 5 14 -0.3462 -0.0120
3 5 15 0.1157 0.0257
3 5 16 -0.3360 -0.0480
3 6 0 5.8730 0.1118
3 6 1 -8.9717 -0.0944
3 6 2 8.1285 0.0635
3 6 3 -4.7178 -0.0490
3 6 4 1.7568 0.0451
3 6 5 -0.3892 -0.0331
3 6 6 0.7276 0.0182
3 6 7 -1.7951 -0.0151
3 6 8 1.9323 0.0148
3 6 9 -1.1797 -0.0075
3 6 10 0.4611 -0.0022
3 6 11 0.0062 0.0066
3 6 12 0.1547 0.0008
3 6 13 -0.7926 -0.0120
3 6 14 0.8674 0.0240
3 6 15 -0.4970 -0.0493
3 7 0 -7.6917 -0.1231
3 7 1 7.9743 0.0706
3 7 2 -5.3100 -0.0406
3 7 3 2.3236 0.0376
3 7 4 -0.5364 -0.0296
3 7 5 0.5001 0.0156
3 7 6 -1.5579 -0.0102
3 7 7 1.9277 0.0072
3 7 8 -1.4343 -0.0016
3 7 9 0.9337 -0.0040
3 7 10 -0.2286 0.0089
3 7 11 -0.1533 -0.0052
3 7 12 -0.6413 -0.0047
3 7 13 1.2759 0.0136
3 7 14 -0.7183 -0.0373
3 7 15 0.1632 0.0600
3 8 0 7.4912 0.0511
3 8 1 -5.7391 0.0050
3 8 2 3.0184 -0.0069
3 8 3 -0.9886 -0.0007
3 8 4 0.5288 -0.0054
3 8 5 -1.4404 0.0081
3 8 6 1.9402 -0.0094
3 8 7 -1.4606 0.0115
3 8 8 1.0808 -0.0075
3 8 9 -0.5728 0.0070
3 8 10 -0.1850 -0.0098
3 8 11 -0.1646 0.0067
3 8 12 1.1003 -0.0016
3 8 13 -0.8202 -0.0165
3 8 14 0.0016 0.0448
3 9 0 -5.8565 0.0615
3 9 1 3.5463 -0.0723
3 9 2 -1.5193 0.0412
3 9 3 0.7841 -0.0317
3 9 4 -1.4604 0.0323
3 9 5 2.0237 -0.0291
3 9 6 -1.4623 0.0250
3 9 7 0.8745 -0.0121
3 9 8 -0.5691 0.0025
3 9 9 -0.1271 -0.0089
3 9 10 0.3015 0.0148
3 9 11 0.4796 -0.0142
3 9 12 -0.6421 0.0039
3 9 13 -0.0474 0.0222
3 10 0 3.7656 -0.1240
3 10 1 -1.8533 0.0739
3 10 2 1.0309 -0.0408
3 10 3 -1.4770 0.0418
3 10 4 2.0643 -0.0391
3 10 5 -1.5827 0.0285
3 10 6 0.6842 -0.0115
3 10 7 -0.2140 -0.0023
3 10 8 -0.2838 -0.0040
3 10 9 0.6344 0.0149
3 10 10 -0.2043 -0.0163
3 10 11 -0.2136 0.0139
3 10 12 -0.0571 0.0007
3 11 0 -1.9687 0.0808
3 11 1 1.1339 -0.0214
3 11 2 -1.3559 0.0191
3 11 3 1.8724 -0.0258
3 11 4 -1.6970 0.0143
3 11 5 0.8230 0.0016
3 11 6 0.0408 -0.0093
3 11 7 -0.6408 0.0005
3 11 8 0.8834 0.0094
3 11 9 -0.6047 -0.0064
3 11 10 0.2019 0.0075
3 11 11 -0.1273 -0.0103
3 12 0 1.2151 0.0148
3 12 1 -1.1900 -0.0308
3 12 2 1.4532 0.0131
3 12 3 -1.5789 -0.0157
3 12 4 1.1986 0.0262
3 12 5 -0.1865 -0.0216
3 12 6 -0.8564 0.0037
3 12 7 1.0760 0.0041
3 12 8 -0.6135 0.0094
3 12 9 0.2795 -0.0129
3 12 10 -0.2103 -0.0057
3 13 0 -1.2265 -0.0783
3 13 1 1.1044 0.0605
3 13 2 -1.2496 -0.0478
3 13 3 1.4805 0.0487
3 13 4 -0.7956 -0.0343
3 13 5 -0.6642 0.0067
3 13 6 1.1589 0.0020
3 13 7 -0.3842 0.0217
3 13 8 -0.0871 -0.0371
3 13 9 -0.1235 0.0118
3 14 0 1.1315 0.0890
3 14 1 -1.0339 -0.0634
3 14 2 1.5320 0.0503
3 14 3 -1.3599 -0.0335
3 14 4 -0.1771 0.0066
3 14 5 1.1057 0.0022
3 14 6 -0.1928 0.0259
3 14 7 -0.6497 -0.0536
3 15 0 -1.1914 -0.0523
3 15 1 1.5403 0.0224
3 15 2 -1.5991 -0.0074
3 15 3 0.2538 -0.0043
3 15 4 0.9879 0.0040
3 15 5 -0.2319 0.0234
3 15 6 -0.9788 -0.0566
3 16 0 1.6974 -0.0243
3 16 1 -1.5874 0.0400
3 16 2 0.4103 -0.0297
3 16 3 0.8936 0.0095
3 16 4 -0.4713 0.0182
3 17 0 -1.5182 0.0877
3 17 1 0.3625 -0.0616
3 17 2 0.8168 0.0195
3 17 3 -0.6919 0.0128
3 18 0 0.2876 -0.0842
4 -21 2 -0.8238 -0.0205
4 -21 3 0.2558 0.0142
4 -21 4 0.2454 0.0008
4 -21 5 -0.3948 0.0053
4 -21 6 -0.0472 -0.0043
4 -21 7 1.0682 -0.0046
4 -21 8 -1.4844 -0.0012
4 -21 9 0.4808 0.0046
4 -21 10 0.5192 0.0031
4 -21 11 -0.4568 0.0098
4 -21 12 0.3983 -0.0328
4 -20 0 0.6145 -0.0268
4 -20 1 -0.9973 -0.0102
4 -20 2 0.5362 0.0237
4 -20 3 0.0542 -0.0221
4 -20 4 -0.2262 0.0223
4 -20 5 -0.0603 -0.0138
4 -20 6 0.7677 0.0053
4 -20 7 -1.2002 -0.0116
4 -20 8 0.6076 0.0138
4 -20 9 -0.0069 -0.0027
4 -20 10 0.3004 0.0139
4 -20 11 -0.1433 -0.0475
4 -20 12 -0.5444 0.0462
4 -20 13 -0.2577 -0.0172
4 -20 14 1.8599 0.0187
4 -19 0 -0.5986 0.0002
4 -19 1 0.5536 0.0156
4 -19 2 -0.1643 -0.0252
4 -19 3 0.0849 0.0240
4 -19 4 -0.2531 -0.0082
4 -19 5 0.4859 0.0029
4 -19 6 -0.6127 -0.0140
4 -19 7 0.3737 0.0140
4 -19 8 -0.4984 0.0017
4 -19 9 1.4101 0.0034
4 -19 10 -1.2655 -0.0403
4 -19 11 -0.3129 0.0532
4 -19 12 0.4157 -0.0244
4 -19 13 1.4155 0.0187
4 -19 14 -2.4984 -0.0315
4 -19 15 2.2304 -0.0078
4 -19 16 -1.3879 0.0525
4 -18 0 0.1949 0.0051
4 -18 1 -0.2133 -0.0142
4 -18 2 0.3520 0.0127
4 -18 3 -0.5014 0.0120
4 -18 4 0.3502 -0.0161
4 -18 5 -0.0917 -0.0061
4 -18 6 -0.0161 0.0077
4 -18 7 -0.6963 0.0137
4 -18 8 2.3388 -0.0165
4 -18 9 -2.5565 -0.0137
4 -18 10 0.3596 0.0352
4 -18 11 0.8677 -0.0177
4 -18 12 0.5145 0.0092
4 -18 13 -2.0968 -0.0273
4 -18 14 2.8064 0.0017
4 -18 15 -2.5287 0.0515
4 -18 16 0.6087 -0.0368
4 -18 17 1.0208 -0.0059
4 -17 0 -0.0943 -0.0039
4 -17 1 0.4676 0.0027
4 -17 2 -0.6681 0.0301
4 -17 3 0.2828 -0.0426
4 -17 4 0.2248 0.0084
4 -17 5 -0.2727 0.0046
4 -17 6 -0.6569 0.0211
4 -17 7 2.7041 -0.0329
4 -17 8 -3.4657 0.0138
4 -17 9 1.1351 0.0048
4 -17 10 0.9979 0.0011
4 -17 11 -0.3208 -0.0051
4 -17 12 -1.1069 -0.0129
4 -17 13 2.3335 0.0018
4 -17 14 -3.0893 0.0445
4 -17 15 1.1861 -0.0423
4 -17 16 1.5525 0.0029
4 -17 17 -1.2577 -0.0197
4 -17 18 -0.0655 0.0691
4 -16 0 0.4907 0.0029
4 -16 1 -0.7709 0.0288
4 -16 2 0.2453 -0.0581
4 -16 3 0.4388 0.0231
4 -16 4 -0.3573 0.0107
4 -16 5 -0.5905 0.0107
4 -16 6 2.5335 -0.0334
4 -16 7 -3.7151 0.0251
4 -16 8 1.6963 -0.0138
4 -16 9 0.9660 0.0162
4 -16 10 -0.8471 -0.0143
4 -16 11 -0.2622 -0.0022
4 -16 12 1.3276 -0.0014
4 -16 13 -2.9046 0.0336
4 -16 14 1.7905 -0.0353
4 -16 15 1.7976 0.0083
4 -16 16 -2.0861 -0.0233
4 -16 17 -0.2686 0.0681
4 -16 18 0.5389 -0.0829
4 -15 0 -0.9144 0.0096
4 -15 1 0.3748 -0.0509
4 -15 2 0.5872 0.0323
4 -15 3 -0.4651 0.0205
4 -15 4 -0.5679 -0.0182
4 -15 5 2.1476 -0.0137
4 -15 6 -3.4532 0.0178
4 -15 7 2.0191 -0.0095
4 -15 8 0.8633 0.0121
4 -15 9 -1.1701 -0.0104
4 -15 10 0.0486 -0.0040
4 -15 11 0.6708 0.0028
4 -15 12 -2.4028 0.0181
4 -15 13 2.4008 -0.0160
4 -15 14 1.3799 0.0004
4 -15 15 -2.8054 -0.0220
4 -15 16 -0.0909 0.0573
4 -15 17 1.3430 -0.0669
4 -15 18 -0.4602 0.0744
4 -15 19 0.6233 -0.0869
4 -14 0 0.7789 -0.0272
4 -14 1 0.5050 0.0328
4 -14 2 -0.7111 0.0224
4 -14 3 -0.4602 -0.0488
4 -14 4 1.8468 0.0186
4 -14 5 -3.0801 0.0021
4 -14 6 2.3126 0.0060
4 -14 7 0.5565 -0.0090
4 -14 8 -1.4292 0.0053
4 -14 9 0.0180 -0.0130
4 -14 10 0.8420 0.0145
4 -14 11 -2.2577 -0.0006
4 -14 12 3.0622 0.0066
4 -14 13 0.2062 -0.0187
4 -14 14 -2.8843 -0.0102
4 -14 15 0.4492 0.0408
4 -14 16 1.8539 -0.0356
4 -14 17 -1.1459 0.0456
4 -14 18 0.8380 -0.0736
4 -14 19 -0.8789 0.0803
4 -13 0 0.0921 0.0252
4 -13 1 -0.9769 0.0121
4 -13 2 -0.1318 -0.0590
4 -13 3 1.7086 0.0460
4 -13 4 -2.9507 -0.0105
4 -13 5 2.7800 0.0112
4 -13 6 -0.1229 -0.0265
4 -13 7 -1.5743 0.0212
4 -13 8 0.0845 -0.0158
4 -13 9 1.5757 0.0196
4 -13 10 -2.8380 -0.0142
4 -13 11 3.8573 0.0196
4 -13 12 -1.4104 -0.0333
4 -13 13 -2.0894 0.0075
4 -13 14 0.9752 0.0225
4 -13 15 1.7860 -0.0058
4 -13 16 -1.8293 0.0061
4 -13 17 1.3186 -0.0430
4 -13 18 -1.2106 0.0526
4 -13 19 0.5048 -0.0640
4 -13 20 -0.4290 0.1027
4 -12 0 -1.1355 -0.0004
4 -12 1 0.4135 -0.0420
4 -12 2 1.6051 0.0514
4 -12 3 -3.1673 -0.0148
4 -12 4 3.4696 -0.0019
4 -12 5 -1.1390 -0.0196
4 -12 6 -1.4765 0.0235
4 -12 7 0.4973 -0.0055
4 -12 8 2.1815 0.0058
4 -12 9 -3.9250 -0.0124
4 -12 10 4.8307 0.0155
4 -12 11 -3.0095 -0.0272
4 -12 12 -0.7171 0.0162
4 -12 13 1.1298 0.0074
4 -12 14 1.2504 0.0102
4 -12 15 -2.1731 -0.0219
4 -12 16 2.0418 -0.0126
4 -12 17 -1.7433 0.0231
4 -12 18 0.7998 -0.0216
4 -12 19 -0.5783 0.0738
4 -12 20 0.6848 -0.1079
4 -11 0 1.1048 -0.0149
4 -11 1 1.3377 0.0317
4 -11 2 -3.5399 -0.0112
4 -11 3 4.2676 -0.0213
4 -11 4 -2.2636 0.0114
4 -11 5 -1.1303 0.0064
4 -11 6 1.1971 0.0112
4 -11 7 2.1271 -0.0205
4 -11 8 -4.9182 0.0051
4 -11 9 5.8944 -0.0004
4 -11 10 -4.3340 -0.0013
4 -11 11 0.6933 0.0047
4 -11 12 0.8964 0.0012
4 -11 13 0.5938 0.0117
4 -11 14 -2.0623 -0.0263
4 -11 15 2.7448 0.0026
4 -11 16 -2.5806 0.0071
4 -11 17 1.2024 0.0092
4 -11 18 -0.6294 0.0253
4 -11 19 0.8609 -0.0802
4 -11 20 0.4072 0.0755
4 -10 0 0.7721 0.0022
4 -10 1 -3.7213 -0.0021
4 -10 2 4.9422 -0.0281
4 -10 3 -3.2650 0.0433
4 -10 4 -0.6466 -0.0220
4 -10 5 1.9774 0.0212
4 -10 6 1.3470 -0.0359
4 -10 7 -5.3143 0.0229
4 -10 8 6.8380 -0.0131
4 -10 9 -5.4130 0.0230
4 -10 10 1.8311 -0.0194
4 -10 11 0.5215 0.0054
4 -10 12 0.0781 0.0067
4 -10 13 -1.6774 -0.0134
4 -10 14 3.1530 0.0003
4 -10 15 -3.5182 0.0052
4 -10 16 1.8228 0.0147
4 -10 17 -0.5931 -0.0069
4 -10 18 0.8975 -0.0330
4 -10 19 0.1018 0.0468
4 -10 20 -1.6134 -0.0280
4 -9 0 -3.4620 0.0090
4 -9 1 5.2353 -0.0168
4 -9 2 -4.0146 0.0503
4 -9 3 -0.0879 -0.0441
4 -9 4 2.6349 0.0185
4 -9 5 0.1195 -0.0222
4 -9 6 -5.0138 0.0210
4 -9 7 7.4890 -0.0098
4 -9 8 -6.3939 0.0232
4 -9 9 2.7755 -0.0324
4 -9 10 0.1903 0.0126
4 -9 11 -0.2705 0.0040
4 -9 12 -1.3029 -0.0002
4 -9 13 3.2486 -0.0098
4 -9 14 -4.2202 0.0077
4 -9 15 2.5543 0.0061
4 -9 16 -0.5619 -0.0085
4 -9 17 0.6463 -0.0012
4 -9 18 -0.2190 0.0086
4 -9 19 -1.3193 -0.0090
4 -9 20 0.9090 -0.0273
4 -8 0 5.0465 0.0006
4 -8 1 -4.4718 0.0273
4 -8 2 0.5925 -0.0452
4 -8 3 2.9904 0.0080
4 -8 4 -1.2296 0.0140
4 -8 5 -4.2186 -0.0058
4 -8 6 7.8561 0.0082
4 -8 7 -7.3997 -0.0017
4 -8 8 3.7810 -0.0173
4 -8 9 -0.1502 0.0104
4 -8 10 -0.5538 0.0066
4 -8 11 -1.0666 0.0014
4 -8 12 3.2599 -0.0146
4 -8 13 -4.5746 0.0063
4 -8 14 3.1788 0.0026
4 -8 15 -0.6203 0.0048
4 -8 16 0.1348 0.0009
4 -8 17 -0.2543 -0.0150
4 -8 18 -0.7847 0.0023
4 -8 19 0.6579 -0.0175
4 -8 20 0.6860 0.0939
4 -7 0 -4.6973 -0.0055
4 -7 1 1.4510 -0.0255
4 -7 2 2.8920 -0.0010
4 -7 3 -2.4853 0.0452
4 -7 4 -3.1086 -0.0392
4 -7 5 8.0412 0.0258
4 -7 6 -8.5166 -0.0274
4 -7 7 5.0267 0.0148
4 -7 8 -0.6833 -0.0045
4 -7 9 -0.8189 0.0113
4 -7 10 -0.8660 -0.0059
4 -7 11 3.3769 -0.0091
4 -7 12 -4.7871 0.0008
4 -7 13 3.6332 0.0092
4 -7 14 -0.8348 0.0099
4 -7 15 -0.3936 -0.0124
4 -7 16 0.1076 -0.0161
4 -7 17 -0.3651 0.0048
4 -7 18 0.1461 0.0120
4 -7 19 1.0180 0.0566
4 -7 20 -1.0033 -0.1019
4 -6 0 2.4720 0.0002
4 -6 1 2.2900 -0.0041
4 -6 2 -3.5177 0.0479
4 -6 3 -1.6850 -0.0516
4 -6 4 7.9908 0.0263
4 -6 5 -9.7543 -0.0276
4 -6 6 6.5575 0.0323
4 -6 7 -1.5398 -0.0189
4 -6 8 -0.9906 0.0115
4 -6 9 -0.5300 -0.0095
4 -6 10 3.5316 0.0002
4 -6 11 -5.1059 -0.0034
4 -6 12 4.0762 0.0152
4 -6 13 -1.2827 0.0020
4 -6 14 -0.6041 -0.0195
4 -6 15 0.6336 -0.0048
4 -6 16 -0.2818 0.0037
4 -6 17 -0.3344 0.0358
4 -6 18 1.4229 0.0002
4 -6 19 -1.3664 -0.0651
4 -6 20 0.1598 0.0076
4 -5 0 1.3070 -0.0033
4 -5 1 -4.2347 0.0229
4 -5 2 0.0902 -0.0298
4 -5 3 7.4095 0.0059
4 -5 4 -10.9060 -0.0004
4 -5 5 8.3076 0.0153
4 -5 6 -2.7404 -0.0137
4 -5 7 -0.9340 0.0018
4 -5 8 -0.0225 -0.0010
4 -5 9 3.4886 0.0026
4 -5 10 -5.5306 -0.0024
4 -5 11 4.6692 0.0098
4 -5 12 -2.0027 -0.0052
4 -5 13 -0.2942 -0.0136
4 -5 14 0.9201 0.0046
4 -5 15 -0.4128 0.0031
4 -5 16 -0.5891 0.0366
4 -5 17 1.6925 -0.0376
4 -5 18 -1.6491 -0.0204
4 -5 19 0.3038 -0.0016
4 -5 20 0.5018 0.0772
4 -4 0 -4.6246 -0.0069
4 -4 1 2.0954 0.0121
4 -4 2 6.0004 -0.0237
4 -4 3 -11.5143 0.0288
4 -4 4 10.0519 -0.0200
4 -4 5 -4.2225 0.0135
4 -4 6 -0.5428 -0.0167
4 -4 7 0.5146 0.0148
4 -4 8 3.1076 -0.0042
4 -4 9 -5.8474 0.0024
4 -4 10 5.3769 -0.0043
4 -4 11 -2.9044 -0.0002
4 -4 12 0.4513 -0.0041
4 -4 13 0.7511 0.0056
4 -4 14 -0.4622 0.0022
4 -4 15 -0.7031 0.0197
4 -4 16 1.7499 -0.0387
4 -4 17 -1.6827 0.0053
4 -4 18 0.4089 -0.0049
4 -4 19 0.6776 0.0620
4 -4 20 -0.5393 -0.0460
4 -3 0 4.0706 0.0448
4 -3 1 3.7814 -0.0450
4 -3 2 -11.1189 0.0323
4 -3 3 11.3853 -0.0337
4 -3 4 -5.8335 0.0390
4 -3 5 0.2149 -0.0338
4 -3 6 0.8811 0.0240
4 -3 7 2.4632 -0.0100
4 -3 8 -5.8852 0.0043
4 -3 9 6.0406 -0.0139
4 -3 10 -3.8037 0.0117
4 -3 11 1.3276 -0.0002
4 -3 12 0.2726 0.0009
4 -3 13 -0.3179 0.0001
4 -3 14 -0.8680 0.0035
4 -3 15 1.7621 -0.0171
4 -3 16 -1.4784 0.0049
4 -3 17 0.3659 0.0022
4 -3 18 0.7130 0.0352
4 -3 19 -0.8813 -0.0353
4 -2 0 1.1150 -0.0484
4 -2 1 -9.6028 0.0075
4 -2 2 11.8985 -0.0025
4 -2 3 -7.3207 0.0329
4 -2 4 1.2851 -0.0366
4 -2 5 0.9394 0.0177
4 -2 6 1.7409 -0.0025
4 -2 7 -5.6498 -0.0037
4 -2 8 6.5838 -0.0084
4 -2 9 -4.6010 0.0160
4 -2 10 2.0718 -0.0005
4 -2 11 -0.2018 -0.0051
4 -2 12 -0.1586 -0.0017
4 -2 13 -1.0716 -0.0010
4 -2 14 1.9337 0.0010
4 -2 15 -1.2794 -0.0055
4 -2 16 0.1949 0.0139
4 -2 17 0.5766 0.0061
4 -2 18 -0.9583 -0.0178
4 -2 19 0.6214 -0.0155
4 -1 0 -7.2801 -0.0211
4 -1 1 11.4551 0.0545
4 -1 2 -8.4276 -0.0098
4 -1 3 2.5400 -0.0213
4 -1 4 0.6428 0.0022
4 -1 5 1.1006 0.0175
4 -1 6 -5.2294 -0.0217
4 -1 7 7.0482 0.0097
4 -1 8 -5.3856 0.0063
4 -1 9 2.6813 0.0017
4 -1 10 -0.5382 -0.0105
4 -1 11 -0.1752 -0.0007
4 -1 12 -1.0783 0.0028
4 -1 13 2.2175 0.0034
4 -1 14 -1.3407 -0.0069
4 -1 15 0.0510 0.0177
4 -1 16 0.2967 -0.0147
4 -1 17 -0.5720 -0.0010
4 -1 18 0.7822 -0.0077
4 -1 19 -0.3360 0.0142
4 0 0 10.2823 0.0920
4 0 1 -9.0598 -0.0598
4 0 2 3.8260 -0.0004
4 0 3 0.0137 -0.0039
4 0 4 0.6564 0.0312
4 0 5 -4.6858 -0.0386
4 0 6 7.4431 0.0277
4 0 7 -6.3033 -0.0077
4 0 8 3.3633 0.0057
4 0 9 -0.8892 -0.0135
4 0 10 -0.2667 0.0021
4 0 11 -0.7584 0.0066
4 0 12 2.3302 -0.0028
4 0 13 -1.6665 0.0029
4 0 14 0.0861 0.0082
4 0 15 -0.0023 -0.0212
4 0 16 0.2106 0.0094
4 0 17 0.4327 -0.0009
4 0 18 -0.6558 0.0051
4 1 0 -9.3389 -0.0799
4 1 1 5.0423 0.0066
4 1 2 -0.8587 0.0146
4 1 3 0.4905 0.0173
4 1 4 -4.0819 -0.0377
4 1 5 7.6645 0.0322
4 1 6 -7.3340 -0.0113
4 1 7 4.2749 0.0027
4 1 8 -1.4613 -0.0101
4 1 9 -0.1229 0.0026
4 1 10 -0.3366 0.0084
4 1 11 2.0869 -0.0068
4 1 12 -2.0125 0.0118
4 1 13 0.3206 -0.0071
4 1 14 -0.1525 -0.0157
4 1 15 0.9734 0.0137
4 1 16 -0.4162 0.0048
4 1 17 -0.6067 -0.0014
4 1 18 0.5069 -0.0062
4 2 0 6.1823 -0.0064
4 2 1 -1.8367 0.0538
4 2 2 0.5978 -0.0267
4 2 3 -3.5208 -0.0117
4 2 4 7.6040 0.0192
4 2 5 -8.2580 -0.0001
4 2 6 5.3438 -0.0129
4 2 7 -2.2419 0.0032
4 2 8 0.3899 -0.0021
4 2 9 -0.1906 0.0109
4 2 10 1.6359 -0.0072
4 2 11 -2.1490 0.0110
4 2 12 0.6590 -0.0157
4 2 13 -0.0924 -0.0059
4 2 14 1.2086 0.0150
4 2 15 -1.2749 0.0059
4 2 16 -0.0509 -0.0061
4 2 17 0.6472 -0.0165
4 3 0 -2.8109 0.0900
4 3 1 0.8479 -0.0780
4 3 2 -3.0623 0.0262
4 3 3 7.2615 -0.0006
4 3 4 -8.8402 0.0145
4 3 5 6.3525 -0.0326
4 3 6 -3.0225 0.0219
4 3 7 1.0321 -0.0093
4 3 8 -0.4139 0.0134
4 3 9 1.2866 -0.0078
4 3 10 -2.0652 0.0039
4 3 11 0.9963 -0.0131
4 3 12 0.0385 0.0014
4 3 13 0.7643 0.0146
4 3 14 -1.5047 0.0007
4 3 15 0.6778 -0.0063
4 3 16 0.3212 -0.0226
4 3 17 -0.3685 0.0416
4 4 0 1.0995 -0.1049
4 4 1 -2.6428 0.0507
4 4 2 6.6910 -0.0083
4 4 3 -8.9831 0.0134
4 4 4 7.1413 -0.0383
4 4 5 -3.6642 0.0341
4 4 6 1.4557 -0.0126
4 4 7 -0.6965 0.0097
4 4 8 1.1474 -0.0071
4 4 9 -1.9022 -0.0016
4 4 10 1.2728 -0.0050
4 4 11 0.0110 0.0044
4 4 12 0.0372 0.0112
4 4 13 -0.9153 -0.0063
4 4 14 1.0053 -0.0013
4 4 15 -0.3333 -0.0245
4 4 16 -0.1417 0.0522
4 5 0 -2.1845 0.0463
4 5 1 5.9092 0.0081
4 5 2 -8.6911 -0.0142
4 5 3 7.6657 -0.0170
4 5 4 -4.2464 0.0284
4 5 5 1.6178 -0.0073
4 5 6 -0.6989 -0.0037
4 5 7 1.0416 0.0009
4 5 8 -1.7585 -0.0042
4 5 9 1.4563 0.0006
4 5 10 -0.2542 0.0047
4 5 11 -0.3567 0.0050
4 5 12 -0.0211 -0.0082
4 5 13 0.6721 0.0034
4 5 14 -0.8599 -0.0224
4 5 15 0.3853 0.0533
4 5 16 0.0926 -0.0572
4 6 0 4.9637 0.0391
4 6 1 -7.9921 -0.0601
4 6 2 7.8869 0.0262
4 6 3 -4.9024 0.0061
4 6 4 1.8270 0.0032
4 6 5 -0.4677 -0.0205
4 6 6 0.7938 0.0163
4 6 7 -1.6353 -0.0075
4 6 8 1.5432 0.0010
4 6 9 -0.5965 0.0043
4 6 10 -0.1475 0.0003
4 6 11 0.3874 -0.0043
4 6 12 0.0390 0.0014
4 6 13 -0.8880 -0.0138
4 6 14 0.9129 0.0435
4 6 15 -0.1009 -0.0596
4 7 0 -6.9929 -0.0991
4 7 1 7.7219 0.0702
4 7 2 -5.5668 -0.0177
4 7 3 2.3625 0.0078
4 7 4 -0.3806 -0.0272
4 7 5 0.4907 0.0283
4 7 6 -1.5382 -0.0109
4 7 7 1.6052 -0.0025
4 7 8 -0.8082 0.0045
4 7 9 0.3751 0.0010
4 7 10 -0.0250 -0.0013
4 7 11 -0.2340 -0.0063
4 7 12 -0.4737 0.0020
4 7 13 1.0766 0.0229
4 7 14 -0.3414 -0.0482
4 8 0 7.1686 0.0925
4 8 1 -5.9779 -0.0261
4 8 2 3.1263 -0.0049
4 8 3 -0.6975 -0.0130
4 8 4 0.3729 0.0240
4 8 5 -1.5192 -0.0075
4 8 6 1.7633 -0.0095
4 8 7 -0.8901 0.0070
4 8 8 0.7243 0.0056
4 8 9 -0.8518 -0.0050
4 8 10 0.1637 -0.0110
4 8 11 -0.0204 0.0182
4 8 12 0.7374 -0.0026
4 8 13 -0.4654 -0.0244
4 9 0 -5.9429 -0.0150
4 9 1 3.7331 -0.0357
4 9 2 -1.2686 0.0215
4 9 3 0.5192 0.0013
4 9 4 -1.5730 0.0057
4 9 5 2.0407 -0.0194
4 9 6 -1.0372 0.0119
4 9 7 0.7348 0.0092
4 9 8 -1.3963 -0.0132
4 9 9 0.8964 -0.0068
4 9 10 0.1287 0.0237
4 9 11 0.0926 -0.0200
4 9 12 -0.3291 0.0020
4 10 0 3.8962 -0.0691
4 10 1 -1.7210 0.0627
4 10 2 0.7521 -0.0279
4 10 3 -1.5735 0.0200
4 10 4 2.2616 -0.0257
4 10 5 -1.3548 0.0150
4 10 6 0.6598 0.0092
4 10 7 -1.3562 -0.0186
4 10 8 1.3415 0.0029
4 10 9 -0.0077 0.0143
4 10 10 -0.4816 -0.0179
4 10 11 0.0387 0.0154
4 11 0 -1.8472 0.0906
4 11 1 0.8687 -0.0483
4 11 2 -1.4067 0.0214
4 11 3 2.1951 -0.0167
4 11 4 -1.6755 0.0079
4 11 5 0.7899 0.0095
4 11 6 -1.0209 -0.0180
4 11 7 1.2019 0.0098
4 11 8 -0.1411 -0.0026
4 11 9 -0.7106 0.0033
4 11 10 0.4001 0.0059
4 12 0 0.8673 -0.0524
4 12 1 -1.1487 0.0047
4 12 2 1.8409 0.0145
4 12 3 -1.7521 -0.0155
4 12 4 1.1019 0.0149
4 12 5 -0.8519 -0.0141
4 12 6 0.7273 0.0103
4 12 7 -0.0507 -0.0150
4 12 8 -0.5904 0.0290
4 12 9 0.4690 -0.0215
4 13 0 -1.0135 -0.0186
4 13 1 1.5003 0.0589
4 13 2 -1.6039 -0.0514
4 13 3 1.3553 0.0240
4 13 4 -0.9907 -0.0081
4 13 5 0.3792 0.0064
4 13 6 0.2113 -0.0175
4 13 7 -0.3352 0.0424
4 13 8 0.1608 -0.0485
4 14 0 1.4732 0.0942
4 14 1 -1.5471 -0.0858
4 14 2 1.4522 0.0292
4 14 3 -1.2212 0.0051
4 14 4 0.3674 -0.0021
4 14 5 0.4200 -0.0131
4 14 6 -0.1763 0.0375
4 14 7 -0.3051 -0.0573
4 15 0 -1.8102 -0.1022
4 15 1 1.5506 0.0242
4 15 2 -1.3098 0.0306
4 15 3 0.5378 -0.0203
4 15 4 0.4204 -0.0049
4 15 5 -0.1882 0.0211
4 16 0 1.7835 0.0107
4 16 1 -1.2442 0.0626
4 16 2 0.6274 -0.0499
4 16 3 0.2474 0.0081
4 17 0 -1.1268 0.0848
4 17 1 0.5306 -0.0803
5 -21 2 0.0917 0.0389
5 -21 3 -0.3555 -0.0205
5 -21 4 0.4304 0.0050
5 -21 5 -0.1969 -0.0069
5 -21 6 -0.2052 0.0121
5 -21 7 0.8947 -0.0029
5 -21 8 -1.5675 -0.0042
5 -21 9 1.2656 -0.0032
5 -21 10 -0.3884 0.0026
5 -21 11 0.2148 0.0206
5 -20 0 -0.2701 -0.0430
5 -20 1 0.1218 0.0410
5 -20 2 -0.2612 -0.0103
5 -20 3 0.2328 -0.0116
5 -20 4 0.0784 0.0046
5 -20 5 -0.2670 0.0048
5 -20 6 0.6015 0.0066
5 -20 7 -1.3560 -0.0123
5 -20 8 1.5326 -0.0005
5 -20 9 -0.9718 -0.0000
5 -20 10 0.9229 0.0303
5 -20 11 -0.8118 -0.0516
5 -20 12 -0.3065 0.0206
5 -20 13 0.6316 0.0177
5 -20 14 0.5845 0.0049
5 -19 0 0.4079 0.0395
5 -19 1 -0.2425 -0.0064
5 -19 2 -0.0123 -0.0215
5 -19 3 0.4582 0.0133
5 -19 4 -0.4725 0.0003
5 -19 5 0.2731 0.0132
5 -19 6 -0.7642 -0.0191
5 -19 7 1.3497 -0.0003
5 -19 8 -1.3750 0.0029
5 -19 9 1.7444 0.0285
5 -19 10 -1.8195 -0.0571
5 -19 11 0.1802 0.0382
5 -19 12 1.0526 0.0060
5 -19 13 0.2291 0.0030
5 -19 14 -1.9071 -0.0352
5 -19 15 1.9844 -0.0101
5 -18 0 -0.3865 -0.0024
5 -18 1 -0.1249 -0.0259
5 -18 2 0.7356 0.0183
5 -18 3 -0.7046 0.0029
5 -18 4 0.0770 0.0093
5 -18 5 -0.1495 -0.0197
5 -18 6 0.8792 -0.0041
5 -18 7 -1.4084 0.0131
5 -18 8 2.2925 0.0143
5 -18 9 -2.8351 -0.0412
5 -18 10 1.0975 0.0361
5 -18 11 1.0125 -0.0029
5 -18 12 -0.3038 -0.0025
5 -18 13 -1.9474 -0.0274
5 -18 14 3.0809 0.0019
5 -18 15 -2.5853 0.0611
5 -18 16 1.0524 -0.0404
5 -17 0 -0.0763 -0.0314
5 -17 1 0.7821 0.0272
5 -17 2 -0.8205 0.0041
5 -17 3 -0.0066 -0.0040
5 -17 4 0.2765 -0.0132
5 -17 5 0.4121 -0.0064
5 -17 6 -1.1551 0.0242
5 -17 7 2.3544 -0.0056
5 -17 8 -3.4335 -0.0128
5 -17 9 1.9828 0.0134
5 -17 10 0.6484 -0.0003
5 -17 11 -0.7177 -0.0091
5 -17 12 -1.3778 -0.0056
5 -17 13 3.2221 -0.0031
5 -17 14 -3.6018 0.0507
5 -17 15 1.8053 -0.0453
5 -17 16 0.2597 -0.0090
5 -17 17 -0.0747 0.0062
5 -16 0 0.6424 0.0425
5 -16 1 -0.8056 -0.0073
5 -16 2 -0.0223 -0.0157
5 -16 3 0.5337 -0.0013
5 -16 4 0.0609 -0.0021
5 -16 5 -0.8186 0.0241
5 -16 6 2.0200 -0.0203
5 -16 7 -3.4814 0.0122
5 -16 8 2.4888 -0.0133
5 -16 9 0.3515 0.0099
5 -16 10 -1.0034 -0.0114
5 -16 11 -0.6450 0.0129
5 -16 12 2.5119 -0.0176
5 -16 13 -3.7577 0.0411
5 -16 14 2.4748 -0.0414
5 -16 15 0.5460 0.0050
5 -16 16 -0.8954 0.0029
5 -16 17 -0.7199 0.0146
5 -16 18 0.6442 -0.0085
5 -15 0 -0.7467 -0.0283
5 -15 1 0.0863 -0.0160
5 -15 2 0.6663 0.0131
5 -15 3 -0.2748 0.0049
5 -15 4 -0.4864 0.0073
5 -15 5 1.5526 -0.0198
5 -15 6 -3.1788 0.0233
5 -15 7 2.6566 -0.0262
5 -15 8 0.3071 0.0150
5 -15 9 -1.3825 -0.0058
5 -15 10 -0.0655 0.0138
5 -15 11 1.6198 -0.0227
5 -15 12 -3.1792 0.0279
5 -15 13 2.8918 -0.0240
5 -15 14 0.4738 0.0113
5 -15 15 -1.9349 -0.0120
5 -15 16 -0.2771 0.0130
5 -15 17 1.3113 0.0006
5 -15 18 -0.6872 0.0049
5 -14 0 0.3588 -0.0078
5 -14 1 0.6085 0.0268
5 -14 2 -0.6736 0.0034
5 -14 3 -0.0919 -0.0157
5 -14 4 1.1697 -0.0030
5 -14 5 -2.8610 0.0195
5 -14 6 2.7873 -0.0215
5 -14 7 0.2963 0.0069
5 -14 8 -1.9435 0.0064
5 -14 9 0.3991 -0.0003
5 -14 10 1.1636 -0.0091
5 -14 11 -2.5076 0.0061
5 -14 12 3.0480 0.0040
5 -14 13 -0.1140 -0.0011
5 -14 14 -2.5794 -0.0200
5 -14 15 0.7147 0.0186
5 -14 16 1.5785 0.0096
5 -14 17 -1.3737 -0.0042
5 -14 18 1.2343 -0.0192
5 -14 19 -1.1196 0.0105
5 -13 0 0.3407 0.0370
5 -13 1 -1.0526 -0.0119
5 -13 2 0.4306 -0.0251
5 -13 3 0.9285 0.0183
5 -13 4 -2.7757 0.0066
5 -13 5 3.1313 -0.0085
5 -13 6 -0.0407 -0.0096
5 -13 7 -2.4536 0.0192
5 -13 8 0.9426 -0.0135
5 -13 9 1.2233 0.0112
5 -13 10 -2.3796 -0.0192
5 -13 11 3.1641 0.0300
5 -13 12 -1.0526 -0.0240
5 -13 13 -2.4117 -0.0096
5 -13 14 1.7629 0.0205
5 -13 15 1.1840 0.0137
5 -13 16 -1.9651 -0.0173
5 -13 17 1.6820 -0.0105
5 -13 18 -1.3430 -0.0022
5 -13 19 0.4735 -0.0012
5 -12 0 -1.3204 -0.0317
5 -12 1 1.0409 -0.0121
5 -12 2 0.7461 0.0278
5 -12 3 -2.9638 -0.0075
5 -12 4 3.7210 0.0017
5 -12 5 -0.8270 -0.0210
5 -12 6 -2.5751 0.0258
5 -12 7 1.6160 -0.0131
5 -12 8 1.3922 0.0176
5 -12 9 -2.9146 -0.0333
5 -12 10 3.5423 0.0392
5 -12 11 -2.0647 -0.0349
5 -12 12 -1.5332 0.0095
5 -12 13 2.3341 0.0116
5 -12 14 0.3129 0.0120
5 -12 15 -2.1181 -0.0251
5 -12 16 2.2418 -0.0013
5 -12 17 -1.6167 -0.0088
5 -12 18 0.5309 0.0209
5 -12 19 -0.3923 0.0549
5 -11 0 1.6668 0.0097
5 -11 1 0.4780 0.0193
5 -11 2 -3.2454 -0.0166
5 -11 3 4.4016 0.0071
5 -11 4 -1.8678 -0.0194
5 -11 5 -2.1977 0.0219
5 -11 6 2.2826 -0.0011
5 -11 7 1.2099 0.0029
5 -11 8 -3.6613 -0.0259
5 -11 9 4.2799 0.0268
5 -11 10 -3.0217 -0.0190
5 -11 11 -0.3815 0.0147
5 -11 12 2.2725 -0.0019
5 -11 13 -0.5675 0.0071
5 -11 14 -1.7656 -0.0202
5 -11 15 2.6800 0.0034
5 -11 16 -2.0836 -0.0056
5 -11 17 0.5797 0.0288
5 -11 18 -0.2429 0.0225
5 -11 19 0.8029 -0.1101
5 -11 20 0.0593 0.1190
5 -10 0 0.0025 0.0051
5 -10 1 -3.3133 -0.0195
5 -10 2 4.9206 0.0128
5 -10 3 -2.8558 -0.0096
5 -10 4 -1.4972 0.0094
5 -10 5 2.7934 0.0107
5 -10 6 0.5155 -0.0180
5 -10 7 -4.0194 -0.0039
5 -10 8 5.1438 0.0041
5 -10 9 -3.9574 0.0132
5 -10 10 0.6993 -0.0035
5 -10 11 1.8196 -0.0071
5 -10 12 -1.1054 0.0019
5 -10 13 -1.1840 -0.0040
5 -10 14 2.8043 0.0003
5 -10 15 -2.6405 0.0013
5 -10 16 0.8124 0.0172
5 -10 17 0.0382 0.0003
5 -10 18 0.7059 -0.0655
5 -10 19 -0.2068 0.0981
5 -10 20 -1.0058 -0.0768
5 -9 0 -2.9350 -0.0207
5 -9 1 5.0297 0.0226
5 -9 2 -3.5757 -0.0042
5 -9 3 -0.7121 -0.0048
5 -9 4 3.1082 0.0136
5 -9 5 -0.5513 -0.0240
5 -9 6 -3.7048 0.0128
5 -9 7 5.7804 -0.0107
5 -9 8 -4.9076 0.0341
5 -9 9 1.6709 -0.0283
5 -9 10 1.2893 -0.0004
5 -9 11 -1.2996 -0.0013
5 -9 12 -0.7299 0.0130
5 -9 13 2.6901 -0.0084
5 -9 14 -3.0656 0.0036
5 -9 15 1.2358 0.0010
5 -9 16 0.2965 0.0002
5 -9 17 0.2927 -0.0227
5 -9 18 -0.3989 0.0501
5 -9 19 -0.7211 -0.0524
5 -9 20 0.4524 0.0073
5 -8 0 4.6419 0.0325
5 -8 1 -3.9623 -0.0095
5 -8 2 0.0620 -0.0124
5 -8 3 3.2317 0.0095
5 -8 4 -1.7611 -0.0097
5 -8 5 -2.8339 0.0099
5 -8 6 6.0386 -0.0079
5 -8 7 -5.8553 0.0259
5 -8 8 2.6815 -0.0322
5 -8 9 0.7806 0.0061
5 -8 10 -1.3809 -0.0001
5 -8 11 -0.5100 0.0192
5 -8 12 2.6019 -0.0150
5 -8 13 -3.3076 -0.0013
5 -8 14 1.7150 -0.0022
5 -8 15 0.3850 0.0091
5 -8 16 -0.3813 -0.0017
5 -8 17 -0.2229 0.0036
5 -8 18 -0.3407 -0.0219
5 -8 19 0.2584 -0.0054
5 -8 20 0.6927 0.0891
5 -7 0 -4.1039 -0.0182
5 -7 1 0.8708 -0.0110
5 -7 2 3.1057 0.0058
5 -7 3 -2.9316 0.0100
5 -7 4 -1.6545 -0.0067
5 -7 5 6.0260 0.0051
5 -7 6 -6.8220 -0.0011
5 -7 7 3.8750 -0.0081
5 -7 8 0.1694 -0.0013
5 -7 9 -1.5150 0.0069
5 -7 10 -0.3278 0.0110
5 -7 11 2.6824 -0.0124
5 -7 12 -3.5448 -0.0095
5 -7 13 2.1918 0.0097
5 -7 14 0.2065 0.0082
5 -7 15 -1.0355 0.0017
5 -7 16 0.3888 -0.0220
5 -7 17 -0.1836 0.0030
5 -7 18 -0.0686 -0.0001
5 -7 19 0.8854 0.0760
5 -7 20 -0.8720 -0.1182
5 -6 0 1.7914 -0.0064
5 -6 1 2.6306 0.0074
5 -6 2 -3.9053 0.0154
5 -6 3 -0.3069 -0.0172
5 -6 4 5.8495 0.0116
5 -6 5 -7.8714 -0.0190
5 -6 6 5.3255 0.0206
5 -6 7 -0.7228 -0.0184
5 -6 8 -1.6356 0.0165
5 -6 9 0.0546 -0.0035
5 -6 10 2.7815 -0.0016
5 -6 11 -3.9385 -0.0156
5 -6 12 2.7589 0.0227
5 -6 13 -0.2990 -0.0048
5 -6 14 -1.3003 0.0026
5 -6 15 1.1269 -0.0256
5 -6 16 -0.3768 0.0167
5 -6 17 -0.3274 0.0094
5 -6 18 1.0845 0.0343
5 -6 19 -1.1285 -0.0875
5 -6 20 0.4210 0.0277
5 -5 0 1.7919 0.0131
5 -5 1 -4.5236 0.0018
5 -5 2 1.1473 -0.0076
5 -5 3 5.3975 0.0015
5 -5 4 -8.9229 -0.0111
5 -5 5 7.0134 0.0240
5 -5 6 -1.9825 -0.0242
5 -5 7 -1.5288 0.0189
5 -5 8 0.6438 -0.0112
5 -5 9 2.6289 0.0076
5 -5 10 -4.4104 -0.0153
5 -5 11 3.4965 0.0225
5 -5 12 -1.1224 -0.0151
5 -5 13 -0.9595 0.0067
5 -5 14 1.5092 -0.0173
5 -5 15 -0.6923 0.0178
5 -5 16 -0.4409 0.0109
5 -5 17 1.2033 -0.0041
5 -5 18 -1.2443 -0.0386
5 -5 19 0.6098 0.0110
5 -4 0 -4.7169 -0.0174
5 -4 1 2.5866 0.0168
5 -4 2 4.4469 -0.0199
5 -4 3 -9.6187 0.0125
5 -4 4 8.7351 -0.0001
5 -4 5 -3.5425 -0.0053
5 -4 6 -1.0411 0.0064
5 -4 7 1.2202 -0.0054
5 -4 8 2.1230 0.0059
5 -4 9 -4.7216 -0.0075
5 -4 10 4.3205 0.0077
5 -4 11 -2.1314 -0.0093
5 -4 12 -0.1149 0.0078
5 -4 13 1.2802 -0.0065
5 -4 14 -0.7681 0.0085
5 -4 15 -0.5529 0.0060
5 -4 16 1.2629 -0.0184
5 -4 17 -1.1574 -0.0007
5 -4 18 0.6405 -0.0035
5 -4 19 -0.0091 0.0453
5 -3 0 3.8514 0.0356
5 -3 1 2.9346 -0.0371
5 -3 2 -9.4952 0.0269
5 -3 3 10.0631 -0.0224
5 -3 4 -5.1661 0.0237
5 -3 5 -0.2112 -0.0164
5 -3 6 1.5731 0.0081
5 -3 7 1.3895 -0.0042
5 -3 8 -4.7126 0.0043
5 -3 9 5.0519 -0.0109
5 -3 10 -3.1185 0.0090
5 -3 11 0.8881 0.0001
5 -3 12 0.6159 0.0027
5 -3 13 -0.4962 -0.0050
5 -3 14 -0.8220 0.0040
5 -3 15 1.4129 -0.0138
5 -3 16 -0.9538 0.0132
5 -3 17 0.4683 -0.0068
5 -3 18 0.0489 0.0231
5 -3 19 -0.4975 -0.0238
5 -2 0 1.0337 -0.0386
5 -2 1 -8.3268 0.0191
5 -2 2 10.5267 -0.0131
5 -2 3 -6.4996 0.0302
5 -2 4 0.7568 -0.0310
5 -2 5 1.6764 0.0160
5 -2 6 0.5938 -0.0091
5 -2 7 -4.3872 0.0104
5 -2 8 5.5853 -0.0199
5 -2 9 -3.9589 0.0235
5 -2 10 1.7350 -0.0107
5 -2 11 -0.0811 0.0082
5 -2 12 -0.1276 -0.0146
5 -2 13 -1.1477 0.0076
5 -2 14 1.7360 -0.0070
5 -2 15 -0.8459 0.0125
5 -2 16 0.1829 -0.0017
5 -2 17 0.0565 -0.0022
5 -2 18 -0.5906 -0.0059
5 -1 0 -6.2796 -0.0002
5 -1 1 9.9200 0.0254
5 -1 2 -7.2373 -0.0023
5 -1 3 1.6288 -0.0213
5 -1 4 1.6368 0.0108
5 -1 5 -0.2023 0.0009
5 -1 6 -3.7954 0.0010
5 -1 7 5.9131 -0.0119
5 -1 8 -4.6964 0.0214
5 -1 9 2.3742 -0.0133
5 -1 10 -0.5723 0.0071
5 -1 11 0.0424 -0.0145
5 -1 12 -1.2165 0.0098
5 -1 13 2.0618 -0.0045
5 -1 14 -0.9823 0.0112
5 -1 15 -0.0382 0.0015
5 -1 16 -0.0182 -0.0202
5 -1 17 -0.2998 0.0093
5 -1 18 0.6643 0.0069
5 0 0 8.4437 0.0594
5 0 1 -7.3205 -0.0540
5 0 2 2.2861 0.0089
5 0 3 1.5265 -0.0007
5 0 4 -0.9676 0.0180
5 0 5 -2.9639 -0.0216
5 0 6 6.0118 0.0093
5 0 7 -5.4323 0.0052
5 0 8 2.9853 -0.0042
5 0 9 -0.9489 -0.0014
5 0 10 0.0322 -0.0055
5 0 11 -0.8737 0.0046
5 0 12 2.0786 -0.0004
5 0 13 -1.2874 0.0111
5 0 14 -0.0612 -0.0021
5 0 15 -0.1150 -0.0254
5 0 16 0.3236 0.0164
5 0 17 0.2534 0.0116
5 0 18 -0.2025 -0.0100
5 1 0 -6.9852 -0.0854
5 1 1 2.7990 0.0362
5 1 2 1.3030 -0.0019
5 1 3 -1.5759 0.0206
5 1 4 -1.9926 -0.0397
5 1 5 5.8165 0.0308
5 1 6 -6.1514 -0.0110
5 1 7 3.7386 0.0064
5 1 8 -1.4284 -0.0115
5 1 9 0.1354 0.0055
5 1 10 -0.3761 -0.0044
5 1 11 1.6797 0.0094
5 1 12 -1.5344 0.0051
5 1 13 0.1206 -0.0070
5 1 14 -0.1134 -0.0215
5 1 15 0.9059 0.0181
5 1 16 -0.5874 0.0159
5 1 17 0.0612 -0.0089
5 2 0 3.3779 0.0401
5 2 1 0.8570 0.0167
5 2 2 -1.8487 -0.0063
5 2 3 -1.1244 -0.0326
5 2 4 5.3480 0.0371
5 2 5 -6.7128 -0.0137
5 2 6 4.6182 0.0038
5 2 7 -2.0674 -0.0120
5 2 8 0.5324 0.0105
5 2 9 -0.1636 -0.0085
5 2 10 1.1338 0.0179
5 2 11 -1.5828 -0.0076
5 2 12 0.4233 -0.0059
5 2 13 0.0293 -0.0152
5 2 14 0.9898 0.0200
5 2 15 -1.3479 0.0142
5 2 16 0.6843 -0.0090
5 2 17 -0.2142 -0.0411
5 3 0 0.0915 0.0448
5 3 1 -1.7100 -0.0530
5 3 2 -0.6008 0.0025
5 3 3 4.7803 0.0228
5 3 4 -7.0038 -0.0018
5 3 5 5.4780 -0.0154
5 3 6 -2.7334 0.0038
5 3 7 1.0445 0.0048
5 3 8 -0.3732 -0.0039
5 3 9 0.8327 0.0157
5 3 10 -1.5056 -0.0163
5 3 11 0.7558 -0.0004
5 3 12 0.1875 -0.0096
5 3 13 0.4518 0.0227
5 3 14 -1.4281 0.0033
5 3 15 1.2763 -0.0065
5 3 16 -0.5258 -0.0448
5 4 0 -1.2306 -0.0899
5 4 1 -0.4538 0.0446
5 4 2 4.2970 -0.0010
5 4 3 -7.0307 0.0117
5 4 4 6.2025 -0.0371
5 4 5 -3.3270 0.0294
5 4 6 1.3490 -0.0090
5 4 7 -0.6746 0.0040
5 4 8 0.8778 0.0045
5 4 9 -1.4657 -0.0122
5 4 10 1.0478 0.0007
5 4 11 0.1721 -0.0027
5 4 12 -0.3156 0.0212
5 4 13 -0.7008 -0.0102
5 4 14 1.3313 0.0005
5 4 15 -0.9174 -0.0402
5 5 0 -0.5158 0.0660
5 5 1 3.9149 -0.0147
5 5 2 -6.8343 0.0094
5 5 3 6.7401 -0.0395
5 5 4 -3.9192 0.0462
5 5 5 1.3946 -0.0224
5 5 6 -0.6480 0.0070
5 5 7 0.9917 -0.0035
5 5 8 -1.5162 0.0000
5 5 9 1.2362 -0.0062
5 5 10 -0.0543 0.0066
5 5 11 -0.7116 0.0126
5 5 12 0.2627 -0.0159
5 5 13 0.7289 0.0058
5 5 14 -1.0560 -0.0302
5 5 15 0.3457 0.0602
5 6 0 3.5292 -0.0094
5 6 1 -6.3994 -0.0148
5 6 2 7.0080 -0.0111
5 6 3 -4.6067 0.0375
5 6 4 1.4946 -0.0253
5 6 5 -0.2749 0.0019
5 6 6 0.8575 0.0015
5 6 7 -1.5758 0.0063
5 6 8 1.2992 -0.0143
5 6 9 -0.3137 0.0138
5 6 10 -0.4663 0.0027
5 6 11 0.6227 -0.0116
5 6 12 -0.0381 0.0025
5 6 13 -0.7644 -0.0140
5 6 14 0.6057 0.0448
5 7 0 -5.7353 -0.0467
5 7 1 6.8776 0.0371
5 7 2 -5.2806 0.0038
5 7 3 1.9681 -0.0147
5 7 4 0.0298 -0.0071
5 7 5 0.4804 0.0162
5 7 6 -1.5727 -0.0009
5 7 7 1.3211 -0.0140
5 7 8 -0.4167 0.0128
5 7 9 0.1363 0.0008
5 7 10 0.0093 -0.0065
5 7 11 -0.2282 -0.0062
5 7 12 -0.2467 0.0071
5 7 13 0.6372 0.0206
5 8 0 6.3338 0.0772
5 8 1 -5.6442 -0.0352
5 8 2 2.7492 0.0007
5 8 3 -0.1260 -0.0106
5 8 4 0.1550 0.0268
5 8 5 -1.5343 -0.0148
5 8 6 1.4578 -0.0041
5 8 7 -0.4056 0.0034
5 8 8 0.5866 0.0092
5 8 9 -1.1472 -0.0102
5 8 10 0.4767 -0.0087
5 8 11 0.0534 0.0227
5 8 12 0.3751 -0.0063
5 9 0 -5.4993 -0.0560
5 9 1 3.4176 0.0063
5 9 2 -0.6984 0.0003
5 9 3 0.1150 0.0203
5 9 4 -1.5077 -0.0215
5 9 5 1.7695 0.0070
5 9 6 -0.5187 -0.0068
5 9 7 0.6601 0.0191
5 9 8 -2.0264 -0.0201
5 9 9 1.6458 0.0014
5 9 10 -0.1377 0.0204
5 9 11 -0.0267 -0.0216
5 10 0 3.6013 -0.0037
5 10 1 -1.2732 0.0271
5 10 2 0.2939 -0.0059
5 10 3 -1.4559 -0.0140
5 10 4 2.1030 0.0117
5 10 5 -0.8888 -0.0099
5 10 6 0.5548 0.0189
5 10 7 -2.1432 -0.0240
5 10 8 2.4617 0.0163
5 10 9 -0.6487 -0.0007
5 10 10 -0.3207 -0.0129
5 11 0 -1.4858 0.0583
5 11 1 0.4425 -0.0428
5 11 2 -1.3007 0.0031
5 11 3 2.2166 0.0120
5 11 4 -1.3479 -0.0058
5 11 5 0.5622 0.0050
5 11 6 -1.6683 -0.0130
5 11 7 2.4220 0.0218
5 11 8 -1.0110 -0.0254
5 11 9 -0.3761 0.0151
5 12 0 0.4081 -0.0738
5 12 1 -1.0521 0.0192
5 12 2 2.0520 0.0169
5 12 3 -1.6122 -0.0037
5 12 4 0.7174 -0.0161
5 12 5 -1.1093 0.0101
5 12 6 1.7061 0.0126
5 12 7 -0.8895 -0.0356
5 12 8 -0.2764 0.0416
5 13 0 -0.8234 0.0266
5 13 1 1.8247 0.0325
5 13 2 -1.6369 -0.0140
5 13 3 0.8431 -0.0331
5 13 4 -0.7887 0.0362
5 13 5 0.9101 -0.0042
5 13 6 -0.3749 -0.0272
5 13 7 -0.2144 0.0461
5 14 0 1.7826 0.0542
5 14 1 -1.6819 -0.0396
5 14 2 0.8631 -0.0372
5 14 3 -0.6676 0.0583
5 14 4 0.4885 -0.0201
5 14 5 0.1269 -0.0110
5 15 0 -1.9676 -0.0717
5 15 1 0.9265 -0.0247
5 15 2 -0.5753 0.0725
5 15 3 0.4534 -0.0334
5 15 4 0.2708 0.0014
5 16 0 1.1676 0.0013
5 16 1 -0.4609 0.0736
5 16 2 0.5256 -0.0457
5 17 0 -0.3760 0.0558
6 -21 2 0.9741 0.0339
6 -21 3 -1.0138 -0.0066
6 -21 4 0.4624 -0.0102
6 -21 5 -0.1091 -0.0104
6 -21 6 0.2792 0.0162
6 -21 7 -0.0357 0.0007
6 -21 8 -1.0433 0.0122
6 -21 9 1.5506 -0.0295
6 -21 10 -1.0056 0.0024
6 -21 11 0.8798 0.0254
6 -20 0 -0.7118 -0.0248
6 -20 1 1.1521 0.0379
6 -20 2 -1.1283 -0.0113
6 -20 3 0.3040 -0.0093
6 -20 4 0.2210 -0.0052
6 -20 5 0.2343 0.0107
6 -20 6 -0.3317 0.0066
6 -20 7 -0.9034 0.0068
6 -20 8 1.8550 -0.0311
6 -20 9 -1.5619 0.0050
6 -20 10 1.5859 0.0339
6 -20 11 -1.7161 -0.0198
6 -20 12 0.2272 -0.0362
6 -20 13 1.2510 0.0666
6 -19 0 1.2533 0.0413
6 -19 1 -1.1085 -0.0200
6 -19 2 0.0637 -0.0025
6 -19 3 0.6951 -0.0019
6 -19 4 -0.0470 0.0014
6 -19 5 -0.5762 0.0166
6 -19 6 -0.4602 -0.0016
6 -19 7 1.7240 -0.0283
6 -19 8 -1.7904 0.0050
6 -19 9 2.1274 0.0384
6 -19 10 -2.5810 -0.0350
6 -19 11 0.7912 -0.0109
6 -19 12 1.5662 0.0515
6 -19 13 -1.0572 -0.0292
6 -19 14 -0.8116 -0.0284
6 -19 15 1.1403 0.0153
6 -18 0 -1.0129 -0.0265
6 -18 1 -0.0930 0.0055
6 -18 2 1.0784 -0.0014
6 -18 3 -0.4497 -0.0045
6 -18 4 -0.6153 0.0241
6 -18 5 0.0159 -0.0093
6 -18 6 1.2744 -0.0267
6 -18 7 -1.6088 0.0083
6 -18 8 2.2731 0.0355
6 -18 9 -3.2519 -0.0372
6 -18 10 1.6687 0.0104
6 -18 11 1.3203 0.0221
6 -18 12 -1.3484 -0.0264
6 -18 13 -1.0958 -0.0191
6 -18 14 2.4041 0.0294
6 -18 15 -1.9005 0.0190
6 -18 16 0.9679 -0.0075
6 -17 0 -0.0918 0.0059
6 -17 1 1.1730 0.0052
6 -17 2 -0.7750 -0.0104
6 -17 3 -0.4757 0.0263
6 -17 4 0.3395 -0.0155
6 -17 5 0.7505 -0.0242
6 -17 6 -1.1644 0.0167
6 -17 7 2.0248 0.0237
6 -17 8 -3.4889 -0.0254
6 -17 9 2.4022 0.0126
6 -17 10 0.7623 -0.0032
6 -17 11 -1.4061 -0.0175
6 -17 12 -0.9572 0.0057
6 -17 13 3.0404 0.0179
6 -17 14 -3.2602 0.0092
6 -17 15 1.8943 -0.0117
6 -17 16 -0.6027 -0.0544
6 -17 17 0.7975 0.0852
6 -16 0 0.9510 0.0232
6 -16 1 -0.8960 -0.0259
6 -16 2 -0.2629 0.0277
6 -16 3 0.5168 -0.0196
6 -16 4 0.2735 -0.0158
6 -16 5 -0.6619 0.0229
6 -16 6 1.5808 0.0070
6 -16 7 -3.3546 -0.0069
6 -16 8 2.7255 -0.0017
6 -16 9 0.3784 -0.0117
6 -16 10 -1.4000 -0.0044
6 -16 11 -0.5587 0.0274
6 -16 12 2.7844 -0.0118
6 -16 13 -3.8817 0.0120
6 -16 14 2.8119 -0.0206
6 -16 15 -0.4419 -0.0278
6 -16 16 0.0685 0.0820
6 -16 17 -1.1222 -0.0901
6 -15 0 -0.8075 -0.0507
6 -15 1 -0.0366 0.0347
6 -15 2 0.6105 -0.0199
6 -15 3 -0.2054 -0.0043
6 -15 4 -0.1751 0.0196
6 -15 5 1.1536 -0.0062
6 -15 6 -3.1065 0.0085
6 -15 7 2.7754 -0.0184
6 -15 8 0.3818 -0.0052
6 -15 9 -1.6600 0.0073
6 -15 10 -0.0523 0.0295
6 -15 11 1.9823 -0.0335
6 -15 12 -3.5112 0.0183
6 -15 13 3.3178 -0.0239
6 -15 14 -0.3950 0.0065
6 -15 15 -1.1412 0.0410
6 -15 16 -0.4913 -0.0751
6 -15 17 1.2964 0.0887
6 -15 18 -0.6565 -0.0824
6 -14 0 0.1633 0.0445
6 -14 1 0.6159 -0.0148
6 -14 2 -0.7280 -0.0014
6 -14 3 0.3504 0.0116
6 -14 4 0.8327 -0.0103
6 -14 5 -2.9666 0.0149
6 -14 6 2.8865 -0.0246
6 -14 7 0.5054 0.0043
6 -14 8 -2.2718 0.0124
6 -14 9 0.5697 0.0135
6 -14 10 1.2117 -0.0283
6 -14 11 -2.5942 0.0127
6 -14 12 3.2176 -0.0125
6 -14 13 -0.5458 0.0209
6 -14 14 -2.2545 -0.0057
6 -14 15 0.8560 -0.0297
6 -14 16 1.3270 0.0623
6 -14 17 -1.2418 -0.0677
6 -14 18 0.9847 0.0644
6 -13 0 0.5360 -0.0038
6 -13 1 -1.2069 -0.0160
6 -13 2 0.9460 0.0144
6 -13 3 0.5890 -0.0102
6 -13 4 -3.0011 0.0125
6 -13 5 3.2540 -0.0180
6 -13 6 0.3064 0.0062
6 -13 7 -2.9049 0.0105
6 -13 8 1.3405 -0.0037
6 -13 9 0.7796 -0.0028
6 -13 10 -1.9023 -0.0086
6 -13 11 2.7724 0.0102
6 -13 12 -0.7998 0.0065
6 -13 13 -2.7684 -0.0226
6 -13 14 2.3772 0.0137
6 -13 15 0.6518 0.0220
6 -13 16 -1.6631 -0.0411
6 -13 17 1.3130 0.0442
6 -13 18 -0.8878 -0.0695
6 -13 19 0.0473 0.0620
6 -12 0 -1.5331 -0.0419
6 -12 1 1.5352 0.0366
6 -12 2 0.3489 -0.0171
6 -12 3 -3.1432 0.0071
6 -12 4 3.8171 -0.0042
6 -12 5 -0.3938 -0.0018
6 -12 6 -3.0934 0.0067
6 -12 7 2.1361 -0.0075
6 -12 8 0.5694 0.0180
6 -12 9 -1.8840 -0.0311
6 -12 10 2.5420 0.0286
6 -12 11 -1.0971 -0.0173
6 -12 12 -2.5865 -0.0042
6 -12 13 3.4105 0.0259
6 -12 14 -0.4804 -0.0109
6 -12 15 -1.6039 -0.0156
6 -12 16 1.6438 0.0203
6 -12 17 -0.9498 -0.0446
6 -12 18 -0.0294 0.0596
6 -12 19 0.2206 0.0099
6 -11 0 2.0190 0.0653
6 -11 1 0.0366 -0.0342
6 -11 2 -3.2405 0.0043
6 -11 3 4.3744 0.0102
6 -11 4 -1.3949 -0.0147
6 -11 5 -2.6592 0.0069
6 -11 6 2.7224 0.0006
6 -11 7 0.2866 0.0166
6 -11 8 -2.3447 -0.0362
6 -11 9 2.9016 0.0283
6 -11 10 -1.5592 -0.0225
6 -11 11 -1.9315 0.0214
6 -11 12 3.6442 0.0073
6 -11 13 -1.5087 -0.0228
6 -11 14 -1.0633 0.0013
6 -11 15 1.7855 0.0060
6 -11 16 -1.0925 -0.0137
6 -11 17 -0.1884 0.0386
6 -11 18 0.4789 -0.0014
6 -11 19 0.1717 -0.0853
6 -10 0 -0.4169 -0.0477
6 -10 1 -3.0889 0.0031
6 -10 2 4.7130 0.0234
6 -10 3 -2.3516 -0.0281
6 -10 4 -1.8234 0.0131
6 -10 5 2.9783 0.0081
6 -10 6 -0.2403 -0.0011
6 -10 7 -2.7150 -0.0201
6 -10 8 3.7076 0.0101
6 -10 9 -2.3455 -0.0009
6 -10 10 -1.0317 0.0226
6 -10 11 3.2348 -0.0156
6 -10 12 -2.0111 -0.0172
6 -10 13 -0.4041 0.0107
6 -10 14 1.6574 0.0028
6 -10 15 -1.2993 0.0059
6 -10 16 -0.2143 0.0070
6 -10 17 0.8488 -0.0060
6 -10 18 -0.0076 -0.0573
6 -10 19 -0.1324 0.1097
6 -9 0 -2.5245 -0.0041
6 -9 1 4.6621 0.0369
6 -9 2 -3.0295 -0.0413
6 -9 3 -0.9438 0.0230
6 -9 4 3.0058 0.0059
6 -9 5 -1.0009 -0.0161
6 -9 6 -2.5654 0.0025
6 -9 7 4.4656 -0.0097
6 -9 8 -3.4128 0.0271
6 -9 9 0.0359 -0.0021
6 -9 10 2.5389 -0.0189
6 -9 11 -2.0090 -0.0084
6 -9 12 -0.0225 0.0170
6 -9 13 1.4491 0.0027
6 -9 14 -1.4950 0.0076
6 -9 15 -0.0153 -0.0166
6 -9 16 1.1583 0.0007
6 -9 17 -0.4060 -0.0211
6 -9 18 -0.2554 0.0732
6 -9 19 -0.1594 -0.0781
6 -8 0 4.1614 0.0506
6 -8 1 -3.3730 -0.0540
6 -8 2 -0.2121 0.0330
6 -8 3 2.9875 -0.0029
6 -8 4 -1.9261 -0.0175
6 -8 5 -1.8497 0.0145
6 -8 6 4.7973 -0.0156
6 -8 7 -4.5213 0.0347
6 -8 8 1.2632 -0.0248
6 -8 9 1.7898 -0.0053
6 -8 10 -1.8533 -0.0049
6 -8 11 0.0352 0.0208
6 -8 12 1.4505 -0.0008
6 -8 13 -1.7320 -0.0009
6 -8 14 0.3723 -0.0195
6 -8 15 1.2481 0.0085
6 -8 16 -0.9792 0.0043
6 -8 17 -0.0767 0.0246
6 -8 18 0.1348 -0.0434
6 -8 19 -0.1510 -0.0075
6 -7 0 -3.4673 -0.0612
6 -7 1 0.4079 0.0388
6 -7 2 2.9692 -0.0080
6 -7 3 -2.9499 -0.0126
6 -7 4 -0.7511 0.0138
6 -7 5 4.6881 -0.0070
6 -7 6 -5.4869 0.0163
6 -7 7 2.6157 -0.0214
6 -7 8 0.9965 0.0032
6 -7 9 -1.8444 -0.0026
6 -7 10 0.0946 0.0180
6 -7 11 1.7103 -0.0049
6 -7 12 -2.1665 -0.0087
6 -7 13 0.9267 -0.0060
6 -7 14 1.0235 0.0057
6 -7 15 -1.5014 0.0156
6 -7 16 0.4834 -0.0118
6 -7 17 0.1784 -0.0063
6 -7 18 -0.3484 -0.0227
6 -7 19 0.6192 0.0902
6 -6 0 1.0479 0.0351
6 -6 1 2.8213 -0.0020
6 -6 2 -3.9414 -0.0165
6 -6 3 0.5476 0.0132
6 -6 4 4.3119 0.0022
6 -6 5 -6.3289 -0.0080
6 -6 6 4.0661 0.0019
6 -6 7 0.0430 -0.0055
6 -6 8 -1.9685 0.0065
6 -6 9 0.4870 0.0063
6 -6 10 1.9370 -0.0033
6 -6 11 -2.8256 -0.0114
6 -6 12 1.6826 0.0092
6 -6 13 0.4487 -0.0068
6 -6 14 -1.6616 0.0194
6 -6 15 1.1569 -0.0255
6 -6 16 -0.1257 0.0186
6 -6 17 -0.4346 -0.0282
6 -6 18 0.6916 0.0676
6 -6 19 -0.7229 -0.0809
6 -5 0 2.4003 0.0139
6 -5 1 -4.6751 -0.0341
6 -5 2 1.8935 0.0245
6 -5 3 3.7463 -0.0012
6 -5 4 -7.1108 -0.0152
6 -5 5 5.6265 0.0171
6 -5 6 -1.1775 -0.0184
6 -5 7 -1.9600 0.0194
6 -5 8 1.1967 -0.0091
6 -5 9 1.7884 0.0037
6 -5 10 -3.4855 -0.0106
6 -5 11 2.6111 0.0146
6 -5 12 -0.4351 -0.0170
6 -5 13 -1.2678 0.0201
6 -5 14 1.4865 -0.0204
6 -5 15 -0.5246 0.0237
6 -5 16 -0.4047 -0.0287
6 -5 17 0.7236 0.0358
6 -5 18 -0.8043 -0.0393
6 -5 19 0.7545 0.0141
6 -4 0 -4.9683 -0.0552
6 -4 1 3.0899 0.0448
6 -4 2 2.9416 -0.0166
6 -4 3 -7.7024 -0.0029
6 -4 4 7.2365 0.0086
6 -4 5 -2.6741 -0.0152
6 -4 6 -1.5698 0.0233
6 -4 7 1.8882 -0.0176
6 -4 8 1.2173 0.0076
6 -4 9 -3.8502 -0.0065
6 -4 10 3.5428 0.0088
6 -4 11 -1.4763 -0.0149
6 -4 12 -0.4030 0.0160
6 -4 13 1.2019 -0.0067
6 -4 14 -0.6287 0.0115
6 -4 15 -0.4510 -0.0234
6 -4 16 0.8068 0.0136
6 -4 17 -0.7602 -0.0009
6 -4 18 0.8396 -0.0008
6 -3 0 3.9592 0.0576
6 -3 1 1.8867 -0.0302
6 -3 2 -7.7958 0.0106
6 -3 3 8.6274 -0.0085
6 -3 4 -4.2991 0.0036
6 -3 5 -0.7733 0.0115
6 -3 6 2.2463 -0.0132
6 -3 7 0.4743 0.0018
6 -3 8 -3.8111 0.0032
6 -3 9 4.2774 -0.0031
6 -3 10 -2.4677 -0.0020
6 -3 11 0.6200 0.0053
6 -3 12 0.4494 0.0067
6 -3 13 -0.3037 -0.0069
6 -3 14 -0.7377 -0.0114
6 -3 15 1.0908 0.0025
6 -3 16 -0.7156 0.0195
6 -3 17 0.7025 -0.0082
6 -3 18 -0.5037 -0.0111
6 -2 0 0.6679 -0.0285
6 -2 1 -7.1505 0.0080
6 -2 2 9.3856 -0.0065
6 -2 3 -5.7481 0.0128
6 -2 4 0.2232 -0.0043
6 -2 5 2.2433 -0.0020
6 -2 6 -0.1988 -0.0086
6 -2 7 -3.4633 0.0158
6 -2 8 4.7333 -0.0148
6 -2 9 -3.2841 0.0114
6 -2 10 1.4937 -0.0070
6 -2 11 -0.3587 0.0148
6 -2 12 0.1923 -0.0189
6 -2 13 -1.1390 0.0019
6 -2 14 1.5805 -0.0039
6 -2 15 -0.8415 0.0251
6 -2 16 0.4597 -0.0086
6 -2 17 -0.3813 -0.0241
6 -2 18 -0.2884 0.0153
6 -1 0 -5.7643 -0.0098
6 -1 1 9.2076 0.0224
6 -1 2 -6.6787 -0.0095
6 -1 3 1.1322 -0.0035
6 -1 4 2.0873 0.0037
6 -1 5 -0.7875 -0.0114
6 -1 6 -2.8998 0.0206
6 -1 7 4.9298 -0.0197
6 -1 8 -3.9499 0.0161
6 -1 9 2.1334 -0.0121
6 -1 10 -0.9164 0.0146
6 -1 11 0.4939 -0.0182
6 -1 12 -1.2978 0.0063
6 -1 13 2.0117 -0.0057
6 -1 14 -1.1767 0.0240
6 -1 15 0.2946 -0.0084
6 -1 16 -0.2441 -0.0270
6 -1 17 -0.2015 0.0143
6 0 0 8.0956 0.0553
6 0 1 -6.9097 -0.0538
6 0 2 1.7625 0.0200
6 0 3 1.9745 -0.0011
6 0 4 -1.3998 -0.0026
6 0 5 -2.1075 0.0094
6 0 6 4.8497 -0.0124
6 0 7 -4.5355 0.0097
6 0 8 2.6732 -0.0057
6 0 9 -1.2353 0.0055
6 0 10 0.5118 -0.0071
6 0 11 -1.0079 -0.0016
6 0 12 2.0319 0.0023
6 0 13 -1.5478 0.0163
6 0 14 0.3174 -0.0092
6 0 15 -0.1413 -0.0192
6 0 16 0.1155 0.0031
6 0 17 0.2707 0.0336
6 1 0 -6.5351 -0.0850
6 1 1 2.1258 0.0474
6 1 2 1.9191 -0.0070
6 1 3 -2.0305 0.0055
6 1 4 -1.1086 -0.0103
6 1 5 4.4266 0.0047
6 1 6 -5.0133 -0.0024
6 1 7 3.2662 0.0069
6 1 8 -1.5154 -0.0088
6 1 9 0.4743 0.0070
6 1 10 -0.4893 -0.0142
6 1 11 1.5667 0.0184
6 1 12 -1.7157 -0.0006
6 1 13 0.5063 -0.0058
6 1 14 -0.0568 -0.0093
6 1 15 0.4477 -0.0098
6 1 16 -0.3951 0.0446
6 2 0 2.4187 0.0531
6 2 1 1.7705 0.0002
6 2 2 -2.5114 -0.0040
6 2 3 -0.1101 -0.0186
6 2 4 3.7025 0.0194
6 2 5 -5.2708 -0.0106
6 2 6 3.9240 0.0137
6 2 7 -1.8800 -0.0191
6 2 8 0.6026 0.0166
6 2 9 -0.1942 -0.0205
6 2 10 0.9631 0.0303
6 2 11 -1.6192 -0.0203
6 2 12 0.7724 0.0048
6 2 13 0.0159 -0.0059
6 2 14 0.4903 -0.0130
6 2 15 -1.0223 0.0460
6 2 16 0.8666 -0.0179
6 3 0 1.3304 0.0221
6 3 1 -2.6670 -0.0342
6 3 2 0.5993 -0.0017
6 3 3 2.9130 0.0182
6 3 4 -5.2630 -0.0081
6 3 5 4.5501 0.0069
6 3 6 -2.2958 -0.0159
6 3 7 0.8356 0.0163
6 3 8 -0.3220 -0.0158
6 3 9 0.6896 0.0266
6 3 10 -1.4416 -0.0282
6 3 11 1.0450 0.0144
6 3 12 0.0029 -0.0080
6 3 13 0.1527 -0.0050
6 3 14 -1.1217 0.0320
6 3 15 1.3730 -0.0144
6 4 0 -2.4491 -0.0658
6 4 1 0.8996 0.0315
6 4 2 2.3231 0.0005
6 4 3 -5.0800 0.0025
6 4 4 5.0700 -0.0090
6 4 5 -2.7161 0.0013
6 4 6 0.9458 0.0048
6 4 7 -0.5955 -0.0039
6 4 8 0.8728 0.0091
6 4 9 -1.4121 -0.0160
6 4 10 1.2777 0.0113
6 4 11 -0.1835 -0.0069
6 4 12 -0.2880 0.0042
6 4 13 -0.5729 0.0104
6 4 14 1.3699 -0.0051
6 4 15 -0.9903 -0.0374
6 5 0 0.9207 0.0560
6 5 1 1.9900 -0.0189
6 5 2 -4.8275 0.0093
6 5 3 5.4566 -0.0178
6 5 4 -3.1971 0.0193
6 5 5 0.8874 -0.0122
6 5 6 -0.5770 0.0080
6 5 7 1.1746 -0.0084
6 5 8 -1.5629 0.0070
6 5 9 1.4104 -0.0054
6 5 10 -0.4926 0.0024
6 5 11 -0.4063 0.0047
6 5 12 0.1701 -0.0038
6 5 13 0.7726 0.0028
6 5 14 -0.9648 -0.0256
6 6 0 1.7552 -0.0243
6 6 1 -4.4986 0.0017
6 6 2 5.6425 -0.0051
6 6 3 -3.7957 0.0192
6 6 4 0.9213 -0.0224
6 6 5 -0.1733 0.0141
6 6 6 1.1522 -0.0132
6 6 7 -1.7151 0.0208
6 6 8 1.3948 -0.0218
6 6 9 -0.7111 0.0138
6 6 10 -0.0438 -0.0017
6 6 11 0.4087 -0.0045
6 6 12 0.0324 0.0011
6 6 13 -0.5925 -0.0094
6 7 0 -4.0369 -0.0169
6 7 1 5.5078 0.0271
6 7 2 -4.3903 -0.0061
6 7 3 1.3373 -0.0154
6 7 4 0.2377 0.0118
6 7 5 0.7140 -0.0041
6 7 6 -1.6899 0.0135
6 7 7 1.2803 -0.0217
6 7 8 -0.6623 0.0153
6 7 9 0.5180 -0.0046
6 7 10 -0.1812 -0.0003
6 7 11 -0.1723 -0.0068
6 7 12 -0.1077 0.0099
6 8 0 5.0308 0.0576
6 8 1 -4.7062 -0.0422
6 8 2 2.0938 0.0059
6 8 3 0.1992 0.0037
6 8 4 0.1887 0.0097
6 8 5 -1.4909 -0.0089
6 8 6 1.2208 -0.0022
6 8 7 -0.4281 0.0025
6 8 8 0.8358 0.0022
6 8 9 -1.2353 -0.0022
6 8 10 0.4704 -0.0080
6 8 11 0.0862 0.0216
6 9 0 -4.5773 -0.0628
6 9 1 2.8010 0.0242
6 9 2 -0.3516 -0.0011
6 9 3 -0.0305 0.0151
6 9 4 -1.2665 -0.0287
6 9 5 1.3381 0.0227
6 9 6 -0.3050 -0.0151
6 9 7 0.7402 0.0115
6 9 8 -2.0173 -0.0092
6 9 9 1.5808 0.0037
6 9 10 -0.2239 0.0133
6 9 11 0.0446 -0.0214
6 10 0 3.0794 0.0229
6 10 1 -1.0253 0.0078
6 10 2 0.1355 0.0033
6 10 3 -1.1378 -0.0309
6 10 4 1.5814 0.0352
6 10 5 -0.4976 -0.0218
6 10 6 0.4540 0.0096
6 10 7 -2.0566 -0.0087
6 10 8 2.3758 0.0178
6 10 9 -0.8213 -0.0128
6 11 0 -1.3627 0.0294
6 11 1 0.4198 -0.0251
6 11 2 -1.0984 -0.0127
6 11 3 1.7717 0.0278
6 11 4 -0.8923 -0.0088
6 11 5 0.2888 -0.0119
6 11 6 -1.4823 0.0092
6 11 7 2.3220 0.0178
6 11 8 -1.2048 -0.0368
6 12 0 0.5012 -0.0558
6 12 1 -1.0626 0.0156
6 12 2 1.8020 0.0091
6 12 3 -1.1934 0.0172
6 12 4 0.3044 -0.0478
6 12 5 -0.7816 0.0409
6 12 6 1.5439 -0.0006
6 12 7 -1.0187 -0.0389
6 13 0 -0.9604 0.0367
6 13 1 1.7478 -0.0044
6 13 2 -1.2679 0.0378
6 13 3 0.3251 -0.0830
6 13 4 -0.3128 0.0731
6 13 5 0.6375 -0.0251
6 13 6 -0.3706 -0.0186
6 14 0 1.7422 -0.0002
6 14 1 -1.2803 0.0349
6 14 2 0.2411 -0.0990
6 14 3 -0.0872 0.0939
6 14 4 0.1221 -0.0402
6 15 0 -1.4451 0.0040
6 15 1 0.1784 -0.0837
6 15 2 0.0524 0.0961
6 16 0 0.3149 -0.0386
7 -21 2 1.3836 0.0015
7 -21 3 -1.1270 0.0144
7 -21 4 0.0893 -0.0191
7 -21 5 -0.0963 -0.0098
7 -21 6 1.0112 0.0183
7 -21 7 -1.1573 -0.0089
7 -21 8 0.1155 0.0375
7 -21 9 0.7691 -0.0481
7 -21 10 -0.8776 -0.0043
7 -20 0 -0.6591 -0.0007
7 -20 1 1.6948 0.0071
7 -20 2 -1.4929 -0.0017
7 -20 3 0.0734 -0.0076
7 -20 4 0.1515 -0.0034
7 -20 5 1.0999 0.0108
7 -20 6 -1.4966 -0.0054
7 -20 7 0.2533 0.0292
7 -20 8 0.9223 -0.0450
7 -20 9 -1.2875 0.0011
7 -20 10 1.8368 0.0245
7 -20 11 -1.9748 0.0263
7 -20 12 0.3831 -0.0884
7 -19 0 1.7227 0.0167
7 -19 1 -1.6274 -0.0236
7 -19 2 -0.0040 0.0175
7 -19 3 0.6071 -0.0077
7 -19 4 0.8244 -0.0007
7 -19 5 -1.6697 0.0045
7 -19 6 0.5170 0.0196
7 -19 7 0.8042 -0.0357
7 -19 8 -1.3347 -0.0028
7 -19 9 2.2400 0.0300
7 -19 10 -2.7288 0.0085
7 -19 11 0.8198 -0.0628
7 -19 12 1.5650 0.0876
7 -19 13 -1.4041 -0.0524
7 -19 14 0.0788 -0.0321
7 -18 0 -1.5172 -0.0442
7 -18 1 -0.0358 0.0463
7 -18 2 1.0648 -0.0248
7 -18 3 0.2453 -0.0042
7 -18 4 -1.5461 0.0160
7 -18 5 0.7722 0.0102
7 -18 6 0.4750 -0.0308
7 -18 7 -1.0320 -0.0057
7 -18 8 2.1735 0.0364
7 -18 9 -3.1597 -0.0091
7 -18 10 1.4408 -0.0244
7 -18 11 1.3952 0.0467
7 -18 12 -1.5809 -0.0451
7 -18 13 -0.1980 -0.0238
7 -18 14 1.0413 0.0758
7 -18 15 -0.7029 -0.0371
7 -17 0 0.0561 0.0637
7 -17 1 1.2734 -0.0404
7 -17 2 -0.4111 -0.0003
7 -17 3 -1.1540 0.0247
7 -17 4 0.9219 -0.0020
7 -17 5 0.0700 -0.0293
7 -17 6 -0.5577 0.0012
7 -17 7 1.7860 0.0361
7 -17 8 -3.1744 -0.0189
7 -17 9 1.8954 0.0038
7 -17 10 0.9387 -0.0002
7 -17 11 -1.4484 -0.0253
7 -17 12 -0.3252 0.0016
7 -17 13 1.8145 0.0592
7 -17 14 -2.0582 -0.0445
7 -17 15 1.1859 0.0256
7 -17 16 -0.3602 -0.0994
7 -16 0 1.1029 -0.0383
7 -16 1 -0.8836 -0.0025
7 -16 2 -0.6422 0.0328
7 -16 3 0.9835 -0.0191
7 -16 4 -0.3516 -0.0211
7 -16 5 -0.0791 0.0131
7 -16 6 1.3443 0.0255
7 -16 7 -2.9745 -0.0193
7 -16 8 2.0478 0.0114
7 -16 9 0.6153 -0.0286
7 -16 10 -1.2192 0.0008
7 -16 11 -0.3072 0.0249
7 -16 12 1.9674 0.0157
7 -16 13 -3.0483 -0.0265
7 -16 14 2.3451 0.0053
7 -16 15 -0.3563 -0.0678
7 -16 16 0.0877 0.1536
7 -16 17 -1.0475 -0.1565
7 -15 0 -1.0065 -0.0212
7 -15 1 -0.1802 0.0468
7 -15 2 1.0137 -0.0385
7 -15 3 -0.8266 -0.0032
7 -15 4 0.3781 0.0186
7 -15 5 1.0107 0.0100
7 -15 6 -2.8356 -0.0137
7 -15 7 2.0996 0.0037
7 -15 8 0.6020 -0.0281
7 -15 9 -1.2613 0.0197
7 -15 10 -0.1396 0.0286
7 -15 11 1.5643 -0.0246
7 -15 12 -3.1356 0.0050
7 -15 13 3.1845 -0.0213
7 -15 14 -0.4576 -0.0121
7 -15 15 -1.0185 0.0971
7 -15 16 -0.4356 -0.1353
7 -15 17 1.0266 0.1334
7 -14 0 0.0893 0.0673
7 -14 1 1.0242 -0.0545
7 -14 2 -1.3589 0.0141
7 -14 3 0.8850 0.0159
7 -14 4 0.7663 -0.0030
7 -14 5 -2.8626 -0.0071
7 -14 6 2.3371 -0.0061
7 -14 7 0.6524 -0.0075
7 -14 8 -1.7030 0.0201
7 -14 9 0.2676 0.0140
7 -14 10 0.9952 -0.0344
7 -14 11 -2.4839 0.0249
7 -14 12 3.2669 -0.0351
7 -14 13 -0.5756 0.0304
7 -14 14 -2.1672 0.0186
7 -14 15 0.8792 -0.0623
7 -14 16 0.9665 0.0882
7 -14 17 -0.6540 -0.1117
7 -14 18 0.4125 0.1194
7 -13 0 1.0153 -0.0613
7 -13 1 -1.8316 0.0159
7 -13 2 1.4599 0.0185
7 -13 3 0.5091 -0.0147
7 -13 4 -2.9664 -0.0007
7 -13 5 2.8257 -0.0095
7 -13 6 0.3847 0.0139
7 -13 7 -2.2472 0.0033
7 -13 8 0.9525 -0.0011
7 -13 9 0.5564 -0.0146
7 -13 10 -1.7775 0.0188
7 -13 11 2.7427 -0.0268
7 -13 12 -0.5468 0.0342
7 -13 13 -2.9326 -0.0287
7 -13 14 2.4178 0.0161
7 -13 15 0.2660 0.0169
7 -13 16 -0.9016 -0.0609
7 -13 17 0.6157 0.0848
7 -13 18 -0.5241 -0.0947
7 -12 0 -2.0972 -0.0006
7 -12 1 1.9980 0.0390
7 -12 2 0.1746 -0.0346
7 -12 3 -3.0098 0.0099
7 -12 4 3.3874 -0.0073
7 -12 5 -0.3130 0.0217
7 -12 6 -2.4340 -0.0167
7 -12 7 1.7438 -0.0019
7 -12 8 0.2403 0.0098
7 -12 9 -1.5773 -0.0034
7 -12 10 2.2626 -0.0062
7 -12 11 -0.4135 0.0077
7 -12 12 -3.1583 -0.0213
7 -12 13 3.5382 0.0508
7 -12 14 -0.8277 -0.0397
7 -12 15 -0.7097 -0.0111
7 -12 16 0.7659 0.0371
7 -12 17 -0.5651 -0.0518
7 -12 18 -0.1813 0.0701
7 -11 0 2.3641 0.0710
7 -11 1 -0.2451 -0.0652
7 -11 2 -2.9028 0.0285
7 -11 3 3.8084 -0.0056
7 -11 4 -1.2051 0.0134
7 -11 5 -2.0727 -0.0236
7 -11 6 2.3396 0.0090
7 -11 7 -0.1192 0.0161
7 -11 8 -1.8625 -0.0191
7 -11 9 2.3922 0.0073
7 -11 10 -0.5039 -0.0161
7 -11 11 -2.8995 0.0163
7 -11 12 3.8783 0.0311
7 -11 13 -1.7556 -0.0541
7 -11 14 -0.1241 0.0134
7 -11 15 0.6989 0.0068
7 -11 16 -0.5794 -0.0030
7 -11 17 -0.3024 0.0340
7 -11 18 0.8293 -0.0359
7 -10 0 -0.7548 -0.0914
7 -10 1 -2.5716 0.0492
7 -10 2 3.9819 -0.0064
7 -10 3 -1.9734 -0.0051
7 -10 4 -1.3761 -0.0103
7 -10 5 2.5751 0.0161
7 -10 6 -0.6143 0.0039
7 -10 7 -2.1643 -0.0160
7 -10 8 3.1111 0.0043
7 -10 9 -1.1400 -0.0136
7 -10 10 -2.2210 0.0384
7 -10 11 3.5209 -0.0094
7 -10 12 -2.0996 -0.0327
7 -10 13 0.4529 0.0109
7 -10 14 0.4330 0.0045
7 -10 15 -0.5825 0.0239
7 -10 16 -0.3896 -0.0072
7 -10 17 1.1198 -0.0244
7 -10 18 -0.5117 -0.0278
7 -9 0 -1.9312 0.0558
7 -9 1 3.8718 -0.0040
7 -9 2 -2.4699 -0.0283
7 -9 3 -0.7005 0.0186
7 -9 4 2.5692 0.0079
7 -9 5 -1.2281 -0.0099
7 -9 6 -2.0490 -0.0022
7 -9 7 3.8961 -0.0065
7 -9 8 -2.2813 0.0083
7 -9 9 -1.1471 0.0238
7 -9 10 2.7943 -0.0282
7 -9 11 -1.9149 -0.0058
7 -9 12 0.6349 -0.0004
7 -9 13 0.2551 0.0157
7 -9 14 -0.6302 0.0223
7 -9 15 -0.3199 -0.0318
7 -9 16 1.3469 -0.0092
7 -9 17 -0.7587 -0.0143
7 -9 18 -0.1328 0.0846
7 -8 0 3.4576 0.0085
7 -8 1 -2.7262 -0.0527
7 -8 2 -0.2215 0.0525
7 -8 3 2.5711 -0.0131
7 -8 4 -1.9522 -0.0123
7 -8 5 -1.4100 0.0069
7 -8 6 4.2402 -0.0090
7 -8 7 -3.5332 0.0230
7 -8 8 0.2238 -0.0077
7 -8 9 1.9764 -0.0143
7 -8 10 -1.6224 0.0024
7 -8 11 0.4571 -0.0026
7 -8 12 0.4577 0.0192
7 -8 13 -0.8897 0.0084
7 -8 14 -0.0320 -0.0328
7 -8 15 1.3685 0.0006
7 -8 16 -1.0621 0.0001
7 -8 17 -0.0973 0.0553
7 -8 18 0.4053 -0.0528
7 -7 0 -2.8340 -0.0730
7 -7 1 0.1303 0.0794
7 -7 2 2.6876 -0.0336
7 -7 3 -2.8160 -0.0072
7 -7 4 -0.3746 0.0066
7 -7 5 4.0234 0.0016
7 -7 6 -4.5153 0.0141
7 -7 7 1.6820 -0.0226
7 -7 8 1.1674 0.0079
7 -7 9 -1.5951 -0.0050
7 -7 10 0.3605 0.0057
7 -7 11 0.9731 0.0085
7 -7 12 -1.5027 0.0012
7 -7 13 0.5182 -0.0209
7 -7 14 1.1016 0.0010
7 -7 15 -1.2940 0.0090
7 -7 16 0.1980 0.0240
7 -7 17 0.4493 -0.0203
7 -7 18 -0.4224 -0.0445
7 -6 0 0.5069 0.0884
7 -6 1 2.7984 -0.0404
7 -6 2 -3.7660 -0.0082
7 -6 3 0.9002 0.0075
7 -6 4 3.4230 0.0133
7 -6 5 -5.1544 -0.0079
7 -6 6 3.0536 -0.0113
7 -6 7 0.3355 0.0117
7 -6 8 -1.8489 -0.0079
7 -6 9 0.7470 0.0114
7 -6 10 1.3551 -0.0052
7 -6 11 -2.3497 0.0037
7 -6 12 1.3271 -0.0099
7 -6 13 0.5316 -0.0038
7 -6 14 -1.2672 0.0114
7 -6 15 0.6109 0.0057
7 -6 16 0.1837 0.0068
7 -6 17 -0.4169 -0.0547
7 -6 18 0.3573 0.0718
7 -5 0 2.7169 -0.0285
7 -5 1 -4.5935 -0.0238
7 -5 2 2.2561 0.0220
7 -5 3 2.6189 0.0099
7 -5 4 -5.5939 -0.0192
7 -5 5 4.3371 0.0059
7 -5 6 -0.6057 -0.0020
7 -5 7 -2.0869 0.0040
7 -5 8 1.5729 0.0044
7 -5 9 1.1901 -0.0086
7 -5 10 -3.0439 0.0059
7 -5 11 2.2518 -0.0034
7 -5 12 -0.2706 -0.0076
7 -5 13 -0.8643 0.0093
7 -5 14 0.8177 0.0034
7 -5 15 -0.2030 0.0164
7 -5 16 -0.3042 -0.0555
7 -5 17 0.3924 0.0488
7 -5 18 -0.4371 -0.0144
7 -4 0 -5.0647 -0.0480
7 -4 1 3.4662 0.0489
7 -4 2 1.6889 -0.0123
7 -4 3 -5.9034 -0.0083
7 -4 4 5.6174 0.0065
7 -4 5 -1.7436 -0.0108
7 -4 6 -1.9790 0.0191
7 -4 7 2.3922 -0.0101
7 -4 8 0.5028 -0.0023
7 -4 9 -3.2435 0.0020
7 -4 10 3.0334 0.0023
7 -4 11 -1.1417 -0.0088
7 -4 12 -0.1530 0.0053
7 -4 13 0.5899 0.0095
7 -4 14 -0.3671 0.0087
7 -4 15 -0.2815 -0.0450
7 -4 16 0.5472 0.0283
7 -4 17 -0.5335 0.0104
7 -4 18 0.7216 0.0012
7 -3 0 4.3052 0.0721
7 -3 1 0.7071 -0.0396
7 -3 2 -5.9654 0.0133
7 -3 3 6.8473 -0.0072
7 -3 4 -3.0921 -0.0033
7 -3 5 -1.3974 0.0205
7 -3 6 2.7686 -0.0176
7 -3 7 -0.2906 0.0022
7 -3 8 -2.9520 -0.0013
7 -3 9 3.4866 0.0076
7 -3 10 -1.9025 -0.0093
7 -3 11 0.6373 0.0019
7 -3 12 0.0083 0.0140
7 -3 13 -0.1465 -0.0048
7 -3 14 -0.5209 -0.0255
7 -3 15 0.9668 0.0125
7 -3 16 -0.7372 0.0217
7 -3 17 0.7130 0.0008
7 -2 0 -0.2258 -0.0519
7 -2 1 -5.6123 0.0244
7 -2 2 7.7673 -0.0125
7 -2 3 -4.5083 0.0056
7 -2 4 -0.4571 0.0089
7 -2 5 2.6164 -0.0118
7 -2 6 -0.8104 -0.0024
7 -2 7 -2.4526 0.0046
7 -2 8 3.6441 0.0063
7 -2 9 -2.4888 -0.0087
7 -2 10 1.2881 0.0003
7 -2 11 -0.6110 0.0129
7 -2 12 0.2744 -0.0119
7 -2 13 -0.9260 -0.0066
7 -2 14 1.6127 -0.0002
7 -2 15 -1.1692 0.0229
7 -2 16 0.6502 0.0023
7 -2 17 -0.4443 -0.0434
7 -1 0 -4.7699 0.0146
7 -1 1 8.0562 0.0062
7 -1 2 -5.7007 -0.0078
7 -1 3 0.5883 0.0040
7 -1 4 2.1794 -0.0018
7 -1 5 -1.0347 -0.0103
7 -1 6 -1.9660 0.0166
7 -1 7 3.6547 -0.0041
7 -1 8 -2.9835 -0.0049
7 -1 9 1.7587 0.0001
7 -1 10 -1.0020 0.0080
7 -1 11 0.5612 -0.0089
7 -1 12 -1.1652 0.0018
7 -1 13 2.1705 -0.0069
7 -1 14 -1.7625 0.0196
7 -1 15 0.6913 0.0003
7 -1 16 -0.2451 -0.0284
7 -1 17 -0.1751 0.0079
7 0 0 7.5357 0.0382
7 0 1 -6.3706 -0.0446
7 0 2 1.4872 0.0205
7 0 3 1.7634 -0.0010
7 0 4 -1.2085 -0.0111
7 0 5 -1.4529 0.0219
7 0 6 3.5546 -0.0158
7 0 7 -3.4765 0.0013
7 0 8 2.1782 0.0012
7 0 9 -1.1513 0.0022
7 0 10 0.5685 -0.0015
7 0 11 -1.0075 -0.0011
7 0 12 2.2610 -0.0036
7 0 13 -2.2391 0.0114
7 0 14 0.8908 -0.0038
7 0 15 -0.1131 -0.0010
7 0 16 -0.0943 -0.0267
7 1 0 -6.3812 -0.0776
7 1 1 2.1046 0.0480
7 1 2 1.5137 -0.0101
7 1 3 -1.5250 -0.0042
7 1 4 -0.7724 0.0144
7 1 5 3.2198 -0.0177
7 1 6 -3.9055 0.0049
7 1 7 2.6694 0.0045
7 1 8 -1.2324 -0.0039
7 1 9 0.4419 0.0046
7 1 10 -0.5976 -0.0070
7 1 11 1.8104 0.0059
7 1 12 -2.3256 -0.0028
7 1 13 1.1626 -0.0019
7 1 14 -0.1137 0.0228
7 1 15 0.0689 -0.0620
7 1 16 -0.1372 0.0697
7 2 0 2.4738 0.0598
7 2 1 1.3732 -0.0149
7 2 2 -1.9585 -0.0017
7 2 3 0.0570 0.0041
7 2 4 2.5708 -0.0100
7 2 5 -4.0895 0.0026
7 2 6 3.2066 0.0098
7 2 7 -1.3897 -0.0107
7 2 8 0.3958 0.0083
7 2 9 -0.3314 -0.0086
7 2 10 1.1893 0.0111
7 2 11 -2.0230 -0.0161
7 2 12 1.3902 0.0089
7 2 13 -0.2502 0.0284
7 2 14 0.1828 -0.0780
7 2 15 -0.6071 0.0838
7 3 0 1.1616 -0.0032
7 3 1 -2.3498 -0.0148
7 3 2 0.8403 0.0072
7 3 3 1.7526 -0.0046
7 3 4 -3.9327 -0.0019
7 3 5 3.6585 0.0145
7 3 6 -1.6321 -0.0160
7 3 7 0.4578 0.0106
7 3 8 -0.4342 -0.0062
7 3 9 0.9095 0.0056
7 3 10 -1.6380 -0.0166
7 3 11 1.5426 0.0192
7 3 12 -0.5240 0.0164
7 3 13 0.1820 -0.0674
7 3 14 -0.7835 0.0758
7 4 0 -2.5550 -0.0383
7 4 1 1.4197 0.0272
7 4 2 1.0323 -0.0115
7 4 3 -3.5426 -0.0022
7 4 4 3.9382 0.0159
7 4 5 -1.9180 -0.0163
7 4 6 0.4927 0.0097
7 4 7 -0.7105 -0.0029
7 4 8 1.1402 -0.0060
7 4 9 -1.5079 -0.0009
7 4 10 1.6613 0.0166
7 4 11 -0.9271 0.0009
7 4 12 0.1837 -0.0416
7 4 13 -0.5330 0.0507
7 4 14 1.0466 -0.0178
7 5 0 1.8154 0.0489
7 5 1 0.5379 -0.0265
7 5 2 -3.1131 0.0015
7 5 3 4.0602 0.0161
7 5 4 -2.2642 -0.0131
7 5 5 0.4513 0.0034
7 5 6 -0.7613 0.0009
7 5 7 1.5403 -0.0142
7 5 8 -1.6844 0.0200
7 5 9 1.7551 0.0001
7 5 10 -1.3597 -0.0051
7 5 11 0.3863 -0.0186
7 5 12 -0.1048 0.0256
7 5 13 0.6340 -0.0061
7 6 0 0.1658 -0.0354
7 6 1 -2.7287 0.0026
7 6 2 4.0532 0.0212
7 6 3 -2.7043 -0.0144
7 6 4 0.5065 -0.0043
7 6 5 -0.4406 0.0069
7 6 6 1.5966 -0.0147
7 6 7 -1.8974 0.0296
7 6 8 1.7584 -0.0166
7 6 9 -1.6137 -0.0020
7 6 10 0.8205 -0.0068
7 6 11 0.0454 0.0129
7 6 12 0.0366 -0.0024
7 7 0 -2.3422 -0.0028
7 7 1 3.8914 0.0330
7 7 2 -3.1603 -0.0260
7 7 3 0.8800 -0.0041
7 7 4 -0.0466 0.0128
7 7 5 1.1325 -0.0103
7 7 6 -1.8325 0.0214
7 7 7 1.6167 -0.0179
7 7 8 -1.5233 -0.0002
7 7 9 1.2424 -0.0022
7 7 10 -0.3239 0.0101
7 7 11 -0.2334 -0.0066
7 8 0 3.5701 0.0427
7 8 1 -3.4435 -0.0419
7 8 2 1.5550 0.0069
7 8 3 -0.0320 0.0129
7 8 4 0.4784 -0.0050
7 8 5 -1.4346 0.0024
7 8 6 1.3815 -0.0013
7 8 7 -1.1534 -0.0073
7 8 8 1.3357 0.0014
7 8 9 -0.9837 0.0089
7 8 10 0.1174 -0.0081
7 9 0 -3.4435 -0.0455
7 9 1 2.2249 0.0188
7 9 2 -0.5415 0.0066
7 9 3 0.1503 -0.0010
7 9 4 -0.9487 -0.0139
7 9 5 1.1815 0.0200
7 9 6 -0.7874 -0.0184
7 9 7 1.0318 0.0028
7 9 8 -1.4251 0.0086
7 9 9 0.8655 -0.0012
7 10 0 2.5669 0.0166
7 10 1 -1.2560 0.0021
7 10 2 0.3698 -0.0006
7 10 3 -0.6883 -0.0177
7 10 4 1.1011 0.0285
7 10 5 -0.6746 -0.0205
7 10 6 0.5875 -0.0047
7 10 7 -1.3212 0.0168
7 10 8 1.4303 0.0051
7 11 0 -1.6897 0.0053
7 11 1 0.8850 -0.0056
7 11 2 -0.7708 -0.0073
7 11 3 1.1182 0.0159
7 11 4 -0.7968 -0.0035
7 11 5 0.3171 -0.0258
7 11 6 -0.7969 0.0375
7 11 7 1.3715 -0.0030
7 12 0 1.2240 -0.0113
7 12 1 -1.0440 0.0099
7 12 2 1.1631 -0.0117
7 12 3 -0.9182 0.0307
7 12 4 0.2783 -0.0578
7 12 5 -0.2502 0.0641
7 12 6 0.7565 -0.0256
7 13 0 -1.2309 0.0201
7 13 1 1.1993 -0.0365
7 13 2 -0.8651 0.0663
7 13 3 0.2694 -0.0909
7 13 4 0.0466 0.0853
7 14 0 1.2180 -0.0406
7 14 1 -0.7060 0.0820
7 14 2 0.1170 -0.1109
7 14 3 0.1366 0.0939
7 15 0 -0.6295 0.0648
7 15 1 -0.1017 -0.1046
8 -21 3 -0.7309 0.0117
8 -21 4 -0.4544 -0.0158
8 -21 5 -0.0220 -0.0092
8 -21 6 1.2474 0.0324
8 -21 7 -1.6174 -0.0309
8 -21 8 1.1868 0.0438
8 -20 0 -0.4362 0.0082
8 -20 1 1.7710 -0.0154
8 -20 2 -1.3516 0.0013
8 -20 3 -0.2548 -0.0097
8 -20 4 0.0288 0.0078
8 -20 5 1.5391 0.0198
8 -20 6 -2.0304 -0.0306
8 -20 7 1.4009 0.0306
8 -20 8 -0.4779 -0.0214
8 -20 9 -0.7461 -0.0128
8 -20 10 1.7160 0.0089
8 -20 11 -1.3673 0.0599
8 -19 0 1.8642 -0.0144
8 -19 1 -1.7883 -0.0126
8 -19 2 -0.0356 0.0144
8 -19 3 0.3048 0.0075
8 -19 4 1.4542 0.0006
8 -19 5 -2.2936 -0.0207
8 -19 6 1.6046 0.0218
8 -19 7 -0.6500 -0.0050
8 -19 8 -0.6620 -0.0206
8 -19 9 2.1311 0.0100
8 -19 10 -2.0634 0.0491
8 -19 11 0.3196 -0.0967
8 -19 12 0.8694 0.1001
8 -19 13 -0.6302 -0.0479
8 -18 0 -1.9040 -0.0265
8 -18 1 0.1942 0.0473
8 -18 2 0.7190 -0.0187
8 -18 3 0.9100 -0.0045
8 -18 4 -2.2576 -0.0061
8 -18 5 1.7874 0.0173
8 -18 6 -0.8677 -0.0028
8 -18 7 -0.3465 -0.0259
8 -18 8 2.0735 0.0194
8 -18 9 -2.4447 0.0275
8 -18 10 0.6704 -0.0585
8 -18 11 0.8746 0.0669
8 -18 12 -0.7287 -0.0454
8 -18 13 0.2116 -0.0427
8 -18 14 -0.1826 0.1055
8 -17 0 0.4489 0.0725
8 -17 1 1.0431 -0.0560
8 -17 2 0.0513 0.0117
8 -17 3 -1.8623 0.0045
8 -17 4 1.9158 0.0094
8 -17 5 -1.1190 -0.0125
8 -17 6 0.0434 -0.0152
8 -17 7 1.7174 0.0260
8 -17 8 -2.4601 0.0043
8 -17 9 0.9282 -0.0186
8 -17 10 0.6477 0.0182
8 -17 11 -0.5677 -0.0285
8 -17 12 0.0012 -0.0175
8 -17 13 0.4185 0.0903
8 -17 14 -0.7071 -0.0699
8 -17 15 0.0992 0.0380
8 -16 0 1.0612 -0.0782
8 -16 1 -0.7914 0.0331
8 -16 2 -1.1992 0.0086
8 -16 3 1.9718 -0.0074
8 -16 4 -1.4240 -0.0158
8 -16 5 0.4077 0.0058
8 -16 6 1.3215 0.0213
8 -16 7 -2.3222 -0.0127
8 -16 8 1.0498 0.0061
8 -16 9 0.4421 -0.0195
8 -16 10 -0.2775 -0.0010
8 -16 11 -0.2475 0.0079
8 -16 12 0.8065 0.0422
8 -16 13 -1.7881 -0.0481
8 -16 14 1.2835 0.0220
8 -16 15 0.4888 -0.0845
8 -16 16 -0.4705 0.1593
8 -15 0 -1.2712 0.0361
8 -15 1 -0.4926 0.0151
8 -15 2 1.9539 -0.0318
8 -15 3 -1.8166 0.0006
8 -15 4 0.7711 0.0171
8 -15 5 1.0116 0.0099
8 -15 6 -2.2651 -0.0214
8 -15 7 1.2219 0.0133
8 -15 8 0.3689 -0.0288
8 -15 9 -0.1743 0.0219
8 -15 10 -0.4519 0.0143
8 -15 11 0.9095 -0.0082
8 -15 12 -2.3214 -0.0043
8 -15 13 2.4063 -0.0102
8 -15 14 0.1252 -0.0339
8 -15 15 -1.2160 0.1162
8 -15 16 -0.2002 -0.1348
8 -14 0 -0.0142 0.0338
8 -14 1 1.8670 -0.0584
8 -14 2 -2.2688 0.0304
8 -14 3 1.2187 0.0085
8 -14 4 0.7375 0.0025
8 -14 5 -2.3234 -0.0244
8 -14 6 1.6219 0.0119
8 -14 7 0.2533 -0.0130
8 -14 8 -0.4275 0.0250
8 -14 9 -0.4000 0.0018
8 -14 10 0.8849 -0.0294
8 -14 11 -2.2420 0.0323
8 -14 12 2.8713 -0.0380
8 -14 13 -0.2638 0.0166
8 -14 14 -1.9353 0.0379
8 -14 15 0.6958 -0.0711
8 -14 16 0.4826 0.0952
8 -14 17 -0.0066 -0.1279
8 -13 0 1.7420 -0.0808
8 -13 1 -2.6507 0.0548
8 -13 2 1.7686 -0.0078
8 -13 3 0.3933 0.0002
8 -13 4 -2.3618 -0.0221
8 -13 5 2.1873 0.0101
8 -13 6 -0.1406 0.0100
8 -13 7 -0.8473 0.0064
8 -13 8 0.0712 -0.0115
8 -13 9 0.8177 -0.0174
8 -13 10 -1.9888 0.0393
8 -13 11 2.6507 -0.0431
8 -13 12 -0.3678 0.0347
8 -13 13 -2.3991 -0.0223
8 -13 14 1.7518 0.0113
8 -13 15 -0.0219 0.0270
8 -13 16 -0.1094 -0.0818
8 -13 17 0.2655 0.0936
8 -12 0 -2.8031 0.0604
8 -12 1 2.3143 -0.0103
8 -12 2 -0.0628 -0.0098
8 -12 3 -2.2635 -0.0082
8 -12 4 2.6758 0.0063
8 -12 5 -0.8027 0.0236
8 -12 6 -1.0656 -0.0194
8 -12 7 0.8544 -0.0095
8 -12 8 0.5978 0.0053
8 -12 9 -1.9791 0.0208
8 -12 10 2.2966 -0.0265
8 -12 11 -0.1855 0.0165
8 -12 12 -2.5591 -0.0294
8 -12 13 2.4911 0.0569
8 -12 14 -0.8096 -0.0339
8 -12 15 0.1325 -0.0263
8 -12 16 0.3341 0.0422
8 -12 17 -0.8094 -0.0364
8 -11 0 2.6953 0.0075
8 -11 1 -0.5990 -0.0371
8 -11 2 -2.0251 0.0237
8 -11 3 2.9213 -0.0070
8 -11 4 -1.4675 0.0242
8 -11 5 -0.9111 -0.0340
8 -11 6 1.6106 0.0059
8 -11 7 0.0977 0.0138
8 -11 8 -2.1913 -0.0004
8 -11 9 2.3851 -0.0063
8 -11 10 -0.1103 -0.0116
8 -11 11 -2.4465 0.0042
8 -11 12 2.6544 0.0433
8 -11 13 -1.4205 -0.0500
8 -11 14 0.6529 0.0031
8 -11 15 0.1651 0.0034
8 -11 16 -0.8552 0.0127
8 -11 17 0.2606 0.0289
8 -11 18 0.4906 -0.0562
8 -10 0 -1.1778 -0.0716
8 -10 1 -1.6735 0.0669
8 -10 2 2.9572 -0.0317
8 -10 3 -1.8966 0.0176
8 -10 4 -0.5478 -0.0279
8 -10 5 2.0665 0.0190
8 -10 6 -0.6266 0.0045
8 -10 7 -2.2679 -0.0071
8 -10 8 2.9747 0.0015
8 -10 9 -0.5765 -0.0205
8 -10 10 -2.0142 0.0341
8 -10 11 2.3318 -0.0010
8 -10 12 -1.5334 -0.0227
8 -10 13 1.0686 -0.0035
8 -10 14 -0.1648 -0.0017
8 -10 15 -0.7491 0.0394
8 -10 16 0.1934 -0.0082
8 -10 17 0.6600 -0.0350
8 -10 18 -0.4058 -0.0180
8 -9 0 -1.1661 0.0986
8 -9 1 2.8877 -0.0559
8 -9 2 -2.0938 0.0073
8 -9 3 -0.2442 -0.0028
8 -9 4 2.2375 0.0149
8 -9 5 -1.3892 -0.0073
8 -9 6 -1.9282 -0.0024
8 -9 7 3.6252 -0.0014
8 -9 8 -1.6223 -0.0063
8 -9 9 -1.1693 0.0297
8 -9 10 1.7866 -0.0278
8 -9 11 -1.2581 0.0122
8 -9 12 1.0552 -0.0250
8 -9 13 -0.3148 0.0160
8 -9 14 -0.6333 0.0338
8 -9 15 0.1167 -0.0267
8 -9 16 0.8313 -0.0156
8 -9 17 -0.5268 -0.0293
8 -9 18 -0.0491 0.0955
8 -8 0 2.7248 -0.0613
8 -8 1 -2.2265 -0.0087
8 -8 2 -0.0808 0.0338
8 -8 3 2.3306 -0.0088
8 -8 4 -2.0889 -0.0063
8 -8 5 -1.1852 -0.0008
8 -8 6 3.8744 -0.0008
8 -8 7 -2.8498 0.0099
8 -8 8 0.0400 0.0005
8 -8 9 1.2113 -0.0168
8 -8 10 -1.0080 0.0205
8 -8 11 0.7221 -0.0315
8 -8 12 -0.0079 0.0282
8 -8 13 -0.7817 0.0141
8 -8 14 0.1849 -0.0237
8 -8 15 0.8761 -0.0072
8 -8 16 -0.6237 -0.0267
8 -8 17 -0.1133 0.0893
8 -8 18 0.1998 -0.0507
8 -7 0 -2.4123 -0.0314
8 -7 1 0.0773 0.0722
8 -7 2 2.4702 -0.0428
8 -7 3 -2.7803 0.0081
8 -7 4 -0.1993 -0.0085
8 -7 5 3.6032 0.0113
8 -7 6 -3.8055 0.0074
8 -7 7 1.3623 -0.0204
8 -7 8 0.6561 0.0109
8 -7 9 -1.1014 0.0014
8 -7 10 0.5495 -0.0134
8 -7 11 0.6063 0.0185
8 -7 12 -1.3529 0.0041
8 -7 13 0.5437 -0.0145
8 -7 14 0.6949 -0.0058
8 -7 15 -0.6434 -0.0167
8 -7 16 -0.0596 0.0649
8 -7 17 0.2538 -0.0304
8 -6 0 0.3797 0.0992
8 -6 1 2.5827 -0.0718
8 -6 2 -3.5186 0.0234
8 -6 3 0.9320 -0.0161
8 -6 4 2.9626 0.0255
8 -6 5 -4.3351 -0.0109
8 -6 6 2.5283 -0.0150
8 -6 7 0.1026 0.0223
8 -6 8 -1.4978 -0.0180
8 -6 9 0.9209 0.0120
8 -6 10 1.0008 -0.0039
8 -6 11 -2.1410 0.0084
8 -6 12 1.2034 -0.0120
8 -6 13 0.2620 -0.0022
8 -6 14 -0.5188 -0.0097
8 -6 15 0.1058 0.0392
8 -6 16 0.0891 -0.0053
8 -6 17 -0.1443 -0.0546
8 -5 0 2.5322 -0.0815
8 -5 1 -4.2132 0.0262
8 -5 2 2.1596 -0.0087
8 -5 3 2.1004 0.0231
8 -5 4 -4.5570 -0.0227
8 -5 5 3.4703 0.0032
8 -5 6 -0.4836 0.0103
8 -5 7 -1.8857 -0.0160
8 -5 8 1.7408 0.0213
8 -5 9 0.7515 -0.0175
8 -5 10 -2.6591 0.0125
8 -5 11 1.9489 -0.0124
8 -5 12 -0.3410 0.0052
8 -5 13 -0.2224 -0.0102
8 -5 14 0.2434 0.0241
8 -5 15 -0.2263 0.0095
8 -5 16 -0.0411 -0.0559
8 -5 17 0.1799 0.0300
8 -4 0 -4.6938 0.0121
8 -4 1 3.3462 0.0180
8 -4 2 1.0751 -0.0056
8 -4 3 -4.5918 -0.0097
8 -4 4 4.3078 0.0084
8 -4 5 -1.1713 -0.0043
8 -4 6 -1.9591 0.0005
8 -4 7 2.5243 0.0099
8 -4 8 -0.0457 -0.0123
8 -4 9 -2.5563 0.0043
8 -4 10 2.4521 -0.0042
8 -4 11 -0.9396 0.0079
8 -4 12 0.1814 -0.0131
8 -4 13 0.2129 0.0185
8 -4 14 -0.4682 0.0088
8 -4 15 0.0101 -0.0452
8 -4 16 0.4038 0.0205
8 -4 17 -0.2893 0.0207
8 -3 0 4.2807 0.0517
8 -3 1 -0.0266 -0.0498
8 -3 2 -4.4210 0.0246
8 -3 3 5.1290 -0.0074
8 -3 4 -2.0493 -0.0018
8 -3 5 -1.6003 0.0088
8 -3 6 2.8313 -0.0054
8 -3 7 -0.8721 0.0013
8 -3 8 -1.9465 -0.0101
8 -3 9 2.5494 0.0128
8 -3 10 -1.3783 -0.0009
8 -3 11 0.5591 -0.0098
8 -3 12 0.0189 0.0135
8 -3 13 -0.4708 0.0013
8 -3 14 -0.1349 -0.0243
8 -3 15 0.8749 0.0108
8 -3 16 -0.6495 0.0137
8 -3 17 0.3706 0.0124
8 -2 0 -1.0512 -0.0845
8 -2 1 -3.9761 0.0579
8 -2 2 5.8366 -0.0269
8 -2 3 -3.1273 0.0110
8 -2 4 -0.8722 0.0008
8 -2 5 2.5899 -0.0081
8 -2 6 -1.2798 0.0074
8 -2 7 -1.2749 -0.0148
8 -2 8 2.3924 0.0239
8 -2 9 -1.6630 -0.0147
8 -2 10 0.8200 0.0004
8 -2 11 -0.1947 0.0043
8 -2 12 -0.2850 -0.0017
8 -2 13 -0.4396 -0.0038
8 -2 14 1.5357 -0.0005
8 -2 15 -1.2511 0.0041
8 -2 16 0.4662 0.0206
8 -1 0 -3.2417 0.0678
8 -1 1 6.2043 -0.0279
8 -1 2 -4.2497 0.0099
8 -1 3 0.0682 -0.0065
8 -1 4 2.0489 -0.0008
8 -1 5 -1.2524 0.0024
8 -1 6 -0.8682 -0.0040
8 -1 7 2.2677 0.0163
8 -1 8 -1.9632 -0.0194
8 -1 9 1.0181 0.0091
8 -1 10 -0.2975 -0.0044
8 -1 11 -0.1048 0.0013
8 -1 12 -0.6818 0.0073
8 -1 13 2.0898 -0.0096
8 -1 14 -1.9622 -0.0019
8 -1 15 0.7016 0.0183
8 -1 16 -0.0828 -0.0179
8 0 0 6.0301 -0.0059
8 0 1 -5.1397 -0.0171
8 0 2 1.0335 0.0082
8 0 3 1.5114 -0.0013
8 0 4 -1.1087 -0.0027
8 0 5 -0.6637 0.0114
8 0 6 2.2661 -0.0049
8 0 7 -2.4144 -0.0091
8 0 8 1.3126 0.0083
8 0 9 -0.3070 -0.0051
8 0 10 -0.0531 0.0029
8 0 11 -0.6789 0.0101
8 0 12 2.1962 -0.0135
8 0 13 -2.4490 -0.0052
8 0 14 1.0701 0.0092
8 0 15 -0.0317 0.0224
8 1 0 -5.5438 -0.0543
8 1 1 1.8538 0.0433
8 1 2 1.1368 -0.0190
8 1 3 -1.1481 0.0023
8 1 4 -0.3782 0.0173
8 1 5 2.1875 -0.0222
8 1 6 -2.9171 0.0060
8 1 7 1.7949 0.0008
8 1 8 -0.3579 0.0021
8 1 9 -0.0727 -0.0020
8 1 10 -0.5029 0.0121
8 1 11 1.7956 -0.0154
8 1 12 -2.4268 -0.0078
8 1 13 1.4153 0.0045
8 1 14 -0.1768 0.0571
8 1 15 -0.1041 -0.1011
8 2 0 2.4344 0.0724
8 2 1 0.9144 -0.0418
8 2 2 -1.4338 0.0131
8 2 3 0.1449 0.0129
8 2 4 1.7932 -0.0253
8 2 5 -3.1799 0.0118
8 2 6 2.3600 -0.0029
8 2 7 -0.5501 0.0083
8 2 8 -0.0325 -0.0082
8 2 9 -0.4224 0.0150
8 2 10 1.2333 -0.0208
8 2 11 -1.9470 -0.0059
8 2 12 1.5877 0.0098
8 2 13 -0.5012 0.0650
8 2 14 0.0551 -0.1305
8 3 0 0.7245 -0.0475
8 3 1 -1.8424 0.0145
8 3 2 0.8182 0.0117
8 3 3 1.0956 -0.0214
8 3 4 -2.9982 0.0062
8 3 5 2.7792 0.0039
8 3 6 -0.8560 0.0056
8 3 7 0.0996 -0.0073
8 3 8 -0.6063 0.0122
8 3 9 0.9915 -0.0271
8 3 10 -1.4114 0.0051
8 3 11 1.6078 0.0182
8 3 12 -0.9397 0.0431
8 3 13 0.2869 -0.1215
8 4 0 -2.2081 -0.0021
8 4 1 1.4808 0.0249
8 4 2 0.3399 -0.0251
8 4 3 -2.4629 0.0003
8 4 4 2.9068 0.0164
8 4 5 -1.1815 -0.0049
8 4 6 0.2384 0.0008
8 4 7 -0.9163 0.0000
8 4 8 1.2464 -0.0253
8 4 9 -1.2490 0.0210
8 4 10 1.6440 0.0189
8 4 11 -1.4403 0.0079
8 4 12 0.5815 -0.0824
8 4 13 -0.3254 0.0811
8 5 0 2.0758 0.0478
8 5 1 -0.2704 -0.0403
8 5 2 -1.8669 0.0037
8 5 3 2.7979 0.0248
8 5 4 -1.4839 -0.0159
8 5 5 0.3314 0.0079
8 5 6 -1.0381 -0.0136
8 5 7 1.6856 -0.0123
8 5 8 -1.5335 0.0304
8 5 9 1.8202 0.0102
8 5 10 -1.9363 -0.0206
8 5 11 0.9614 -0.0356
8 5 12 -0.1684 0.0505
8 6 0 -0.7568 -0.0558
8 6 1 -1.4269 0.0140
8 6 2 2.6172 0.0252
8 6 3 -1.7890 -0.0226
8 6 4 0.4723 0.0080
8 6 5 -0.8327 -0.0157
8 6 6 1.7941 0.0021
8 6 7 -1.9110 0.0262
8 6 8 2.0642 0.0010
8 6 9 -2.2943 -0.0335
8 6 10 1.3847 -0.0002
8 6 11 -0.1008 0.0258
8 7 0 -1.1371 0.0209
8 7 1 2.4744 0.0214
8 7 2 -2.0966 -0.0260
8 7 3 0.8105 0.0049
8 7 4 -0.5269 -0.0041
8 7 5 1.3519 0.0047
8 7 6 -1.9191 0.0142
8 7 7 2.1620 0.0003
8 7 8 -2.3641 -0.0349
8 7 9 1.6815 0.0173
8 7 10 -0.2671 0.0125
8 8 0 2.3827 0.0176
8 8 1 -2.3309 -0.0276
8 8 2 1.3472 0.0067
8 8 3 -0.5193 0.0082
8 8 4 0.6646 -0.0058
8 8 5 -1.4042 0.0065
8 8 6 1.9573 0.0071
8 8 7 -2.1151 -0.0321
8 8 8 1.6602 0.0190
8 8 9 -0.5642 0.0087
8 9 0 -2.4342 -0.0242
8 9 1 1.8689 0.0134
8 9 2 -0.9827 0.0072
8 9 3 0.3012 -0.0161
8 9 4 -0.6599 0.0085
8 9 5 1.4912 0.0123
8 9 6 -1.6980 -0.0280
8 9 7 1.3077 0.0092
8 9 8 -0.7146 0.0143
8 10 0 2.1348 0.0171
8 10 1 -1.6681 -0.0079
8 10 2 0.5833 -0.0129
8 10 3 -0.1768 0.0157
8 10 4 0.9613 0.0073
8 10 5 -1.3261 -0.0197
8 10 6 0.8504 -0.0072
8 10 7 -0.5429 0.0306
8 11 0 -2.1165 -0.0276
8 11 1 1.3002 0.0056
8 11 2 -0.2366 0.0200
8 11 3 0.5678 -0.0096
8 11 4 -1.0865 -0.0030
8 11 5 0.5640 -0.0253
8 11 6 -0.1630 0.0527
8 12 0 1.8992 0.0326
8 12 1 -0.7012 0.0165
8 12 2 0.3910 -0.0327
8 12 3 -0.8922 0.0232
8 12 4 0.5142 -0.0418
8 13 0 -1.1536 0.0028
8 13 1 0.3749 -0.0510
8 13 2 -0.6242 0.0531
8 13 3 0.5171 -0.0569
8 14 0 0.3925 -0.0524
8 14 1 -0.2912 0.0734
9 -20 0 -0.3009 0.0088
9 -20 1 1.6085 -0.0210
9 -20 2 -1.0411 -0.0002
9 -20 3 -0.4081 -0.0198
9 -20 4 0.0603 0.0186
9 -20 5 1.1004 0.0474
9 -20 6 -1.4904 -0.0662
9 -20 7 1.6504 0.0132
9 -20 8 -1.1145 0.0220
9 -20 9 -0.6203 -0.0210
9 -20 10 1.4543 -0.0121
9 -19 0 1.8013 -0.0385
9 -19 1 -1.7367 0.0099
9 -19 2 0.0403 -0.0119
9 -19 3 0.1108 0.0343
9 -19 4 1.3120 0.0128
9 -19 5 -1.9635 -0.0565
9 -19 6 1.9063 0.0120
9 -19 7 -1.3604 0.0412
9 -19 8 -0.4615 -0.0338
9 -19 9 1.9101 -0.0162
9 -19 10 -1.0335 0.0783
9 -19 11 -0.2934 -0.1126
9 -19 12 0.0100 0.0918
9 -18 0 -2.1270 0.0213
9 -18 1 0.4799 0.0049
9 -18 2 0.3979 0.0180
9 -18 3 1.0419 -0.0097
9 -18 4 -2.2697 -0.0321
9 -18 5 2.2045 0.0156
9 -18 6 -1.5319 0.0363
9 -18 7 -0.1792 -0.0417
9 -18 8 1.9555 -0.0054
9 -18 9 -1.4867 0.0617
9 -18 10 -0.1198 -0.0894
9 -18 11 0.1939 0.0808
9 -18 12 0.3790 -0.0295
9 -18 13 0.1151 -0.0607
9 -17 0 0.8376 0.0204
9 -17 1 0.7810 -0.0224
9 -17 2 0.2509 0.0023
9 -17 3 -2.1689 -0.0122
9 -17 4 2.5030 0.0144
9 -17 5 -1.6976 0.0117
9 -17 6 0.1138 -0.0266
9 -17 7 1.6974 0.0054
9 -17 8 -1.6586 0.0342
9 -17 9 0.0994 -0.0529
9 -17 10 0.2148 0.0477
9 -17 11 0.4177 -0.0269
9 -17 12 -0.0497 -0.0372
9 -17 13 -0.3800 0.0969
9 -17 14 0.1643 -0.0695
9 -16 0 1.0021 -0.0602
9 -16 1 -0.7672 0.0395
9 -16 2 -1.5866 -0.0115
9 -16 3 2.6795 0.0047
9 -16 4 -1.9175 -0.0080
9 -16 5 0.3738 0.0042
9 -16 6 1.3306 0.0031
9 -16 7 -1.6553 0.0084
9 -16 8 0.3337 -0.0203
9 -16 9 0.1444 0.0126
9 -16 10 0.5609 -0.0095
9 -16 11 -0.3604 -0.0094
9 -16 12 0.0144 0.0562
9 -16 13 -0.6497 -0.0604
9 -16 14 0.2618 0.0390
9 -16 15 1.0399 -0.0754
9 -15 0 -1.5302 0.0701
9 -15 1 -0.7289 -0.0240
9 -15 2 2.6340 -0.0095
9 -15 3 -2.2097 -0.0022
9 -15 4 0.6458 0.0225
9 -15 5 0.9730 -0.0068
9 -15 6 -1.6252 -0.0090
9 -15 7 0.6763 0.0008
9 -15 8 0.0284 -0.0064
9 -15 9 0.6130 0.0119
9 -15 10 -0.7455 0.0014
9 -15 11 0.4545 0.0070
9 -15 12 -1.2953 -0.0225
9 -15 13 1.2992 0.0221
9 -15 14 0.5344 -0.0551
9 -15 15 -1.0482 0.1024
9 -14 0 0.0001 -0.0284
9 -14 1 2.3757 -0.0242
9 -14 2 -2.5390 0.0274
9 -14 3 1.0167 0.0082
9 -14 4 0.6209 -0.0069
9 -14 5 -1.5957 -0.0207
9 -14 6 1.1823 0.0139
9 -14 7 -0.2277 -0.0068
9 -14 8 0.4104 0.0217
9 -14 9 -0.9134 -0.0080
9 -14 10 0.9318 -0.0184
9 -14 11 -1.6472 0.0165
9 -14 12 1.9130 -0.0046
9 -14 13 -0.0785 -0.0184
9 -14 14 -1.2010 0.0555
9 -14 15 0.3851 -0.0805
9 -14 16 0.0033 0.1036
9 -13 0 2.0279 -0.0406
9 -13 1 -2.8187 0.0618
9 -13 2 1.5356 -0.0293
9 -13 3 0.2160 0.0090
9 -13 4 -1.4964 -0.0298
9 -13 5 1.7214 0.0246
9 -13 6 -0.7182 -0.0006
9 -13 7 0.0521 0.0146
9 -13 8 -0.5705 -0.0216
9 -13 9 1.2699 -0.0116
9 -13 10 -1.9026 0.0301
9 -13 11 1.9775 -0.0190
9 -13 12 -0.3962 0.0069
9 -13 13 -1.1439 0.0031
9 -13 14 0.8260 -0.0230
9 -13 15 -0.3177 0.0635
9 -13 16 0.3486 -0.0955
9 -12 0 -2.9379 0.0838
9 -12 1 2.1492 -0.0616
9 -12 2 -0.2798 0.0256
9 -12 3 -1.2961 -0.0294
9 -12 4 2.0684 0.0292
9 -12 5 -1.3308 0.0020
9 -12 6 -0.1899 -0.0012
9 -12 7 0.2630 -0.0229
9 -12 8 1.1574 0.0084
9 -12 9 -2.2086 0.0169
9 -12 10 1.8746 -0.0125
9 -12 11 -0.3264 0.0058
9 -12 12 -0.9983 -0.0182
9 -12 13 1.0201 0.0220
9 -12 14 -0.7789 0.0114
9 -12 15 0.6313 -0.0463
9 -12 16 0.3275 0.0362
9 -11 0 2.7052 -0.0689
9 -11 1 -0.8607 0.0225
9 -11 2 -1.0516 -0.0073
9 -11 3 2.1392 0.0158
9 -11 4 -1.7852 0.0029
9 -11 5 -0.1799 -0.0145
9 -11 6 1.2244 -0.0092
9 -11 7 0.4475 0.0173
9 -11 8 -2.4115 -0.0020
9 -11 9 2.0496 0.0027
9 -11 10 -0.2134 -0.0101
9 -11 11 -0.8770 -0.0044
9 -11 12 0.8883 0.0240
9 -11 13 -1.0442 -0.0123
9 -11 14 1.0652 -0.0086
9 -11 15 0.1204 -0.0066
9 -11 16 -1.1936 0.0133
9 -11 17 0.7889 0.0301
9 -10 0 -1.4901 -0.0021
9 -10 1 -0.8131 0.0371
9 -10 2 2.0744 -0.0213
9 -10 3 -1.9133 0.0113
9 -10 4 -0.0525 -0.0203
9 -10 5 1.9279 0.0088
9 -10 6 -0.6401 0.0082
9 -10 7 -2.2287 -0.0075
9 -10 8 2.5554 0.0087
9 -10 9 -0.5148 -0.0174
9 -10 10 -0.7008 0.0159
9 -10 11 0.5994 -0.0039
9 -10 12 -0.9408 0.0026
9 -10 13 1.3234 -0.0049
9 -10 14 -0.2348 -0.0217
9 -10 15 -1.0200 0.0377
9 -10 16 0.7337 0.0040
9 -10 17 -0.0725 -0.0207
9 -9 0 -0.5291 0.0829
9 -9 1 2.0642 -0.0691
9 -9 2 -1.8420 0.0282
9 -9 3 -0.0093 -0.0187
9 -9 4 2.2716 0.0180
9 -9 5 -1.6878 -0.0066
9 -9 6 -1.5960 0.0000
9 -9 7 3.0643 0.0018
9 -9 8 -1.3572 -0.0066
9 -9 9 -0.2548 0.0151
9 -9 10 0.3555 -0.0235
9 -9 11 -0.6558 0.0286
9 -9 12 1.1864 -0.0238
9 -9 13 -0.4019 -0.0070
9 -9 14 -0.7292 0.0328
9 -9 15 0.4862 -0.0061
9 -9 16 0.1310 -0.0056
9 -9 17 -0.0857 -0.0616
9 -8 0 2.1330 -0.1008
9 -8 1 -1.8554 0.0413
9 -8 2 -0.0488 -0.0072
9 -8 3 2.4050 0.0093
9 -8 4 -2.4371 -0.0100
9 -8 5 -0.7375 0.0056
9 -8 6 3.2550 -0.0056
9 -8 7 -2.4386 0.0093
9 -8 8 0.5586 -0.0050
9 -8 9 0.1859 -0.0134
9 -8 10 -0.5486 0.0313
9 -8 11 0.8300 -0.0343
9 -8 12 -0.1422 0.0138
9 -8 13 -0.6626 0.0109
9 -8 14 0.2680 0.0012
9 -8 15 0.3221 -0.0075
9 -8 16 -0.1664 -0.0570
9 -8 17 0.0965 0.1028
9 -7 0 -2.1094 0.0371
9 -7 1 0.0305 0.0173
9 -7 2 2.4604 -0.0191
9 -7 3 -2.9323 0.0056
9 -7 4 0.1033 -0.0019
9 -7 5 3.0795 -0.0007
9 -7 6 -3.3404 0.0107
9 -7 7 1.5715 -0.0194
9 -7 8 -0.0232 0.0117
9 -7 9 -0.7859 0.0057
9 -7 10 0.6955 -0.0182
9 -7 11 0.3656 0.0172
9 -7 12 -1.0208 -0.0047
9 -7 13 0.3369 0.0089
9 -7 14 0.3555 -0.0149
9 -7 15 -0.1852 -0.0319
9 -7 16 0.0798 0.0752
9 -7 17 -0.2394 -0.0291
9 -6 0 0.3867 0.0491
9 -6 1 2.4108 -0.0599
9 -6 2 -3.3377 0.0348
9 -6 3 0.9019 -0.0184
9 -6 4 2.6484 0.0142
9 -6 5 -3.8581 -0.0060
9 -6 6 2.4911 -0.0106
9 -6 7 -0.3479 0.0223
9 -6 8 -1.1992 -0.0223
9 -6 9 1.0518 0.0121
9 -6 10 0.6258 0.0024
9 -6 11 -1.6040 -0.0048
9 -6 12 0.7741 0.0039
9 -6 13 0.1470 -0.0108
9 -6 14 -0.1333 -0.0085
9 -6 15 0.1413 0.0350
9 -6 16 -0.3111 -0.0027
9 -5 0 2.1870 -0.0949
9 -5 1 -3.7107 0.0633
9 -5 2 1.7760 -0.0296
9 -5 3 1.9906 0.0217
9 -5 4 -4.0152 -0.0231
9 -5 5 3.1535 0.0122
9 -5 6 -0.7464 0.0092
9 -5 7 -1.4840 -0.0274
9 -5 8 1.7250 0.0295
9 -5 9 0.2931 -0.0116
9 -5 10 -1.9302 -0.0001
9 -5 11 1.3633 -0.0072
9 -5 12 -0.2542 0.0067
9 -5 13 -0.0314 -0.0026
9 -5 14 0.2949 0.0055
9 -5 15 -0.5275 0.0179
9 -5 16 0.1592 -0.0420
9 -4 0 -3.9976 0.0753
9 -4 1 2.7460 -0.0235
9 -4 2 1.0438 0.0057
9 -4 3 -3.8626 -0.0182
9 -4 4 3.6004 0.0233
9 -4 5 -1.1573 -0.0082
9 -4 6 -1.4776 -0.0125
9 -4 7 2.2800 0.0219
9 -4 8 -0.4822 -0.0093
9 -4 9 -1.6769 -0.0045
9 -4 10 1.7410 -0.0082
9 -4 11 -0.6725 0.0211
9 -4 12 0.0690 -0.0096
9 -4 13 0.4886 -0.0049
9 -4 14 -0.8161 0.0211
9 -4 15 0.2053 -0.0350
9 -4 16 0.2783 0.0131
9 -3 0 3.6719 -0.0009
9 -3 1 -0.1555 -0.0329
9 -3 2 -3.3877 0.0156
9 -3 3 3.9353 0.0074
9 -3 4 -1.6090 -0.0070
9 -3 5 -1.2216 -0.0016
9 -3 6 2.4293 0.0036
9 -3 7 -1.2084 0.0055
9 -3 8 -0.9951 -0.0168
9 -3 9 1.7269 0.0054
9 -3 10 -0.9410 0.0169
9 -3 11 0.1077 -0.0128
9 -3 12 0.6611 -0.0053
9 -3 13 -1.0388 0.0124
9 -3 14 0.1934 -0.0153
9 -3 15 0.6434 0.0115
9 -3 16 -0.3139 -0.0049
9 -2 0 -1.4021 -0.0745
9 -2 1 -2.6130 0.0624
9 -2 2 4.1753 -0.0264
9 -2 3 -2.1854 0.0128
9 -2 4 -0.8174 -0.0086
9 -2 5 2.2317 -0.0040
9 -2 6 -1.5248 0.0160
9 -2 7 -0.3462 -0.0234
9 -2 8 1.4948 0.0192
9 -2 9 -1.0697 -0.0014
9 -2 10 0.0819 -0.0037
9 -2 11 0.7864 -0.0073
9 -2 12 -1.1054 0.0047
9 -2 13 0.0983 0.0051
9 -2 14 1.0995 0.0031
9 -2 15 -0.8142 -0.0199
9 -1 0 -1.6611 0.0944
9 -1 1 4.2517 -0.0538
9 -1 2 -2.8977 0.0286
9 -1 3 -0.3002 -0.0196
9 -1 4 1.9312 0.0018
9 -1 5 -1.4823 0.0126
9 -1 6 -0.0404 -0.0149
9 -1 7 1.3689 0.0172
9 -1 8 -1.2552 -0.0146
9 -1 9 0.1017 0.0088
9 -1 10 0.8557 -0.0110
9 -1 11 -1.0246 0.0032
9 -1 12 -0.0233 0.0155
9 -1 13 1.4393 -0.0057
9 -1 14 -1.3840 -0.0255
9 -1 15 0.3122 0.0264
9 0 0 4.0808 -0.0560
9 0 1 -3.6231 0.0204
9 0 2 0.3365 -0.0097
9 0 3 1.6886 0.0017
9 0 4 -1.3866 0.0041
9 0 5 0.0192 0.0018
9 0 6 1.4533 0.0003
9 0 7 -1.6628 -0.0107
9 0 8 0.3392 0.0103
9 0 9 0.8279 -0.0077
9 0 10 -0.8569 0.0016
9 0 11 -0.1075 0.0173
9 0 12 1.4437 -0.0111
9 0 13 -1.7235 -0.0249
9 0 14 0.6949 0.0171
9 1 0 -4.1578 -0.0101
9 1 1 1.0544 0.0277
9 1 2 1.4899 -0.0214
9 1 3 -1.4542 0.0067
9 1 4 0.1456 0.0120
9 1 5 1.5135 -0.0156
9 1 6 -2.1880 0.0022
9 1 7 0.8649 -0.0007
9 1 8 0.6326 0.0064
9 1 9 -0.6428 -0.0063
9 1 10 -0.1764 0.0184
9 1 11 1.1054 -0.0171
9 1 12 -1.5902 -0.0200
9 1 13 1.0200 0.0120
9 1 14 -0.0962 0.0673
9 2 0 1.7511 0.0708
9 2 1 1.2429 -0.0596
9 2 2 -1.6654 0.0242
9 2 3 0.5063 0.0091
9 2 4 1.2487 -0.0185
9 2 5 -2.4877 0.0077
9 2 6 1.5231 -0.0107
9 2 7 0.2436 0.0221
9 2 8 -0.3919 -0.0157
9 2 9 -0.3233 0.0192
9 2 10 0.7023 -0.0270
9 2 11 -1.0655 -0.0081
9 2 12 1.1126 0.0163
9 2 13 -0.4642 0.0707
9 3 0 0.8825 -0.0850
9 3 1 -1.8830 0.0415
9 3 2 1.0099 0.0022
9 3 3 0.6315 -0.0137
9 3 4 -2.2952 0.0017
9 3 5 2.0109 -0.0079
9 3 6 -0.2600 0.0266
9 3 7 -0.1238 -0.0165
9 3 8 -0.5845 0.0109
9 3 9 0.5951 -0.0329
9 3 10 -0.5682 0.0110
9 3 11 1.0208 0.0238
9 3 12 -0.8758 0.0419
9 4 0 -2.0092 0.0390
9 4 1 1.4961 0.0060
9 4 2 -0.0768 -0.0169
9 4 3 -1.6959 -0.0026
9 4 4 2.1244 0.0039
9 4 5 -0.7354 0.0170
9 4 6 0.1180 -0.0064
9 4 7 -0.8453 -0.0106
9 4 8 0.8951 -0.0219
9 4 9 -0.5367 0.0268
9 4 10 1.0113 0.0260
9 4 11 -1.2687 -0.0033
9 4 12 0.5473 -0.0832
9 5 0 1.9316 0.0251
9 5 1 -0.6255 -0.0354
9 5 2 -1.0564 0.0086
9 5 3 1.9330 0.0102
9 5 4 -1.0890 0.0024
9 5 5 0.3184 0.0054
9 5 6 -0.9206 -0.0332
9 5 7 1.3248 0.0057
9 5 8 -1.0356 0.0263
9 5 9 1.3211 0.0226
9 5 10 -1.6630 -0.0429
9 5 11 0.9118 -0.0288
9 6 0 -1.0185 -0.0594
9 6 1 -0.6819 0.0329
9 6 2 1.6964 0.0022
9 6 3 -1.3337 -0.0064
9 6 4 0.5370 0.0089
9 6 5 -0.7591 -0.0374
9 6 6 1.4404 0.0293
9 6 7 -1.6570 0.0097
9 6 8 1.8962 0.0202
9 6 9 -2.0592 -0.0641
9 6 10 1.2289 0.0176
9 7 0 -0.5714 0.0530
9 7 1 1.6185 -0.0131
9 7 2 -1.5241 -0.0075
9 7 3 0.8573 0.0056
9 7 4 -0.5564 -0.0186
9 7 5 1.0443 0.0264
9 7 6 -1.8362 -0.0055
9 7 7 2.3847 0.0215
9 7 8 -2.3555 -0.0661
9 7 9 1.4277 0.0426
9 8 0 1.7041 -0.0208
9 8 1 -1.6646 -0.0074
9 8 2 1.2630 0.0062
9 8 3 -0.6181 0.0054
9 8 4 0.4057 -0.0034
9 8 5 -1.3248 -0.0009
9 8 6 2.4052 0.0208
9 8 7 -2.4048 -0.0549
9 8 8 1.4167 0.0434
9 9 0 -1.7242 -0.0125
9 9 1 1.5916 0.0177
9 9 2 -1.0678 0.0101
9 9 3 0.0611 -0.0348
9 9 4 -0.4082 0.0237
9 9 5 1.8516 0.0112
9 9 6 -2.1537 -0.0377
9 9 7 1.1746 0.0253
9 10 0 1.6666 0.0364
9 10 1 -1.6853 -0.0132
9 10 2 0.3529 -0.0393
9 10 3 0.3205 0.0495
9 10 4 0.9699 -0.0071
9 10 5 -1.6988 -0.0211
9 10 6 0.8254 0.0011
9 11 0 -2.0670 -0.0523
9 11 1 1.1204 -0.0093
9 11 2 0.4340 0.0565
9 11 3 0.1627 -0.0270
9 11 4 -1.1996 -0.0083
9 12 0 1.8276 0.0401
9 12 1 -0.0138 0.0395
9 12 2 -0.2941 -0.0414
9 12 3 -0.7536 0.0025
9 13 0 -0.5812 0.0071
9 13 1 -0.3972 -0.0468
10 -20 2 -0.7127 -0.0082
10 -20 3 -0.3800 -0.0252
10 -20 4 0.2831 0.0163
10 -20 5 0.0832 0.0880
10 -20 6 -0.2676 -0.1068
10 -20 7 0.9135 0.0012
10 -19 0 1.5723 -0.0383
10 -19 1 -1.4551 0.0162
10 -19 2 0.0599 -0.0274
10 -19 3 0.2177 0.0465
10 -19 4 0.4888 0.0380
10 -19 5 -0.8458 -0.1011
10 -19 6 1.1689 0.0169
10 -19 7 -0.9859 0.0657
10 -19 8 -0.5975 -0.0320
10 -19 9 1.5157 -0.0416
10 -19 10 -0.1861 0.0963
10 -18 0 -2.0109 0.0486
10 -18 1 0.5308 -0.0282
10 -18 2 0.3763 0.0492
10 -18 3 0.5492 -0.0122
10 -18 4 -1.4732 -0.0616
10 -18 5 1.5768 0.0289
10 -18 6 -1.1142 0.0532
10 -18 7 -0.3724 -0.0468
10 -18 8 1.6468 -0.0234
10 -18 9 -0.7074 0.0840
10 -18 10 -0.7188 -0.1101
10 -18 11 0.1335 0.0845
10 -18 12 0.7717 -0.0099
10 -17 0 0.9161 -0.0307
10 -17 1 0.7064 0.0231
10 -17 2 0.0332 -0.0235
10 -17 3 -1.7355 -0.0192
10 -17 4 2.0503 0.0262
10 -17 5 -1.2281 0.0201
10 -17 6 -0.1670 -0.0334
10 -17 7 1.4893 -0.0045
10 -17 8 -1.0598 0.0527
10 -17 9 -0.4627 -0.0807
10 -17 10 0.4000 0.0706
10 -17 11 0.5781 -0.0230
10 -17 12 -0.2097 -0.0465
10 -17 13 -0.5124 0.0920
10 -16 0 0.9579 -0.0116
10 -16 1 -0.8787 0.0094
10 -16 2 -1.3641 -0.0080
10 -16 3 2.3466 0.0141
10 -16 4 -1.3782 -0.0078
10 -16 5 -0.0029 0.0026
10 -16 6 1.1578 -0.0056
10 -16 7 -1.1919 0.0223
10 -16 8 -0.0844 -0.0444
10 -16 9 0.4796 0.0426
10 -16 10 0.4369 -0.0200
10 -16 11 -0.4161 -0.0156
10 -16 12 -0.2886 0.0634
10 -16 13 0.1660 -0.0823
10 -16 14 -0.2374 0.0670
10 -15 0 -1.6731 0.0556
10 -15 1 -0.4915 -0.0333
10 -15 2 2.2720 0.0084
10 -15 3 -1.5566 -0.0109
10 -15 4 0.1499 0.0290
10 -15 5 0.7828 -0.0217
10 -15 6 -1.1552 0.0059
10 -15 7 0.3821 -0.0155
10 -15 8 0.3746 0.0178
10 -15 9 0.2858 -0.0056
10 -15 10 -0.7538 0.0024
10 -15 11 0.1996 0.0187
10 -15 12 -0.1894 -0.0558
10 -15 13 0.3287 0.0684
10 -15 14 0.3092 -0.0737
10 -14 0 0.3964 -0.0670
10 -14 1 1.8578 0.0157
10 -14 2 -1.7521 0.0081
10 -14 3 0.3783 0.0192
10 -14 4 0.4391 -0.0274
10 -14 5 -1.0129 -0.0011
10 -14 6 0.8991 0.0044
10 -14 7 0.0462 0.0036
10 -14 8 0.0144 0.0073
10 -14 9 -0.9230 0.0002
10 -14 10 0.8894 -0.0098
10 -14 11 -0.5850 -0.0178
10 -14 12 0.6885 0.0441
10 -14 13 -0.2509 -0.0531
10 -14 14 -0.2514 0.0743
10 -14 15 0.1958 -0.0984
10 -13 0 1.3455 0.0246
10 -13 1 -1.9728 0.0326
10 -13 2 0.7998 -0.0226
10 -13 3 0.1141 -0.0059
10 -13 4 -0.8093 -0.0112
10 -13 5 1.3411 0.0213
10 -13 6 -0.5174 -0.0061
10 -13 7 -0.3068 0.0121
10 -13 8 -0.5731 -0.0118
10 -13 9 1.4256 -0.0096
10 -13 10 -1.0971 0.0022
10 -13 11 0.7700 0.0188
10 -13 12 -0.5796 -0.0203
10 -13 13 0.1268 0.0347
10 -13 14 0.2909 -0.0706
10 -13 15 -0.6147 0.0924
10 -12 0 -2.2007 0.0504
10 -12 1 1.4702 -0.0682
10 -12 2 -0.2774 0.0314
10 -12 3 -0.5961 -0.0252
10 -12 4 1.5525 0.0349
10 -12 5 -1.1536 -0.0169
10 -12 6 -0.4637 0.0120
10 -12 7 0.3160 -0.0197
10 -12 8 1.3353 0.0062
10 -12 9 -1.6357 -0.0025
10 -12 10 0.8358 0.0111
10 -12 11 -0.5550 -0.0001
10 -12 12 0.4750 -0.0008
10 -12 13 0.1507 -0.0288
10 -12 14 -0.9359 0.0494
10 -12 15 0.8064 -0.0390
10 -11 0 2.2820 -0.0927
10 -11 1 -0.8238 0.0572
10 -11 2 -0.4253 -0.0284
10 -11 3 1.5130 0.0337
10 -11 4 -1.5680 -0.0222
10 -11 5 -0.3702 0.0095
10 -11 6 1.3651 -0.0173
10 -11 7 0.4481 0.0162
10 -11 8 -1.8846 -0.0143
10 -11 9 1.1581 0.0168
10 -11 10 -0.4437 0.0012
10 -11 11 0.6011 -0.0124
10 -11 12 -0.1661 -0.0067
10 -11 13 -0.9958 0.0142
10 -11 14 1.1769 0.0093
10 -11 15 0.0400 -0.0240
10 -11 16 -0.9312 -0.0002
10 -10 0 -1.5219 0.0563
10 -10 1 -0.2919 -0.0086
10 -10 2 1.3909 0.0063
10 -10 3 -1.5990 -0.0085
10 -10 4 -0.2009 0.0001
10 -10 5 2.1387 -0.0056
10 -10 6 -0.8964 0.0105
10 -10 7 -1.5825 -0.0130
10 -10 8 1.7077 0.0176
10 -10 9 -0.6531 -0.0032
10 -10 10 0.5694 -0.0078
10 -10 11 -0.4075 -0.0094
10 -10 12 -0.7528 0.0092
10 -10 13 1.2975 0.0296
10 -10 14 -0.2688 -0.0535
10 -10 15 -0.7647 0.0244
10 -10 16 0.7678 0.0136
10 -9 0 -0.1117 0.0265
10 -9 1 1.3830 -0.0417
10 -9 2 -1.4053 0.0262
10 -9 3 -0.1799 -0.0197
10 -9 4 2.5029 0.0112
10 -9 5 -2.1172 -0.0053
10 -9 6 -0.8238 0.0039
10 -9 7 2.2095 0.0035
10 -9 8 -1.3394 0.0009
10 -9 9 0.6687 -0.0058
10 -9 10 -0.4043 -0.0154
10 -9 11 -0.4800 0.0215
10 -9 12 1.0749 0.0172
10 -9 13 -0.4051 -0.0489
10 -9 14 -0.4179 0.0279
10 -9 15 0.4499 0.0093
10 -9 16 -0.3043 0.0124
10 -8 0 1.5148 -0.0859
10 -8 1 -1.3267 0.0652
10 -8 2 -0.2884 -0.0405
10 -8 3 2.6092 0.0239
10 -8 4 -2.8574 -0.0179
10 -8 5 0.0068 0.0221
10 -8 6 2.4537 -0.0170
10 -8 7 -2.2829 0.0119
10 -8 8 1.1251 -0.0119
10 -8 9 -0.2691 -0.0067
10 -8 10 -0.4930 0.0226
10 -8 11 0.7598 -0.0032
10 -8 12 -0.2091 -0.0211
10 -8 13 -0.2263 0.0108
10 -8 14 0.0613 0.0181
10 -8 15 0.0243 -0.0052
10 -8 16 -0.0203 -0.0582
10 -7 0 -1.5651 0.0846
10 -7 1 -0.2667 -0.0446
10 -7 2 2.5996 0.0190
10 -7 3 -3.1643 -0.0143
10 -7 4 0.6100 0.0252
10 -7 5 2.4523 -0.0261
10 -7 6 -3.1196 0.0160
10 -7 7 1.8720 -0.0146
10 -7 8 -0.2738 0.0100
10 -7 9 -0.8090 0.0024
10 -7 10 0.7312 -0.0058
10 -7 11 0.1316 0.0040
10 -7 12 -0.4090 -0.0097
10 -7 13 -0.0750 0.0254
10 -7 14 0.2720 -0.0276
10 -7 15 -0.1728 -0.0118
10 -7 16 0.3785 0.0441
10 -6 0 0.0972 -0.0246
10 -6 1 2.4447 -0.0116
10 -6 2 -3.2711 0.0118
10 -6 3 1.0225 0.0080
10 -6 4 2.2808 -0.0154
10 -6 5 -3.6212 0.0037
10 -6 6 2.6221 -0.0018
10 -6 7 -0.5544 0.0144
10 -6 8 -1.1344 -0.0203
10 -6 9 1.1070 0.0094
10 -6 10 0.2232 0.0110
10 -6 11 -0.8263 -0.0190
10 -6 12 0.2057 0.0183
10 -6 13 0.2765 -0.0307
10 -6 14 -0.2913 0.0308
10 -6 15 0.4578 -0.0096
10 -5 0 2.0782 -0.0562
10 -5 1 -3.3208 0.0540
10 -5 2 1.4828 -0.0211
10 -5 3 1.8717 0.0058
10 -5 4 -3.7323 -0.0177
10 -5 5 3.1292 0.0218
10 -5 6 -0.9882 -0.0004
10 -5 7 -1.1884 -0.0234
10 -5 8 1.6247 0.0209
10 -5 9 -0.1385 0.0066
10 -5 10 -1.0866 -0.0175
10 -5 11 0.7483 0.0011
10 -5 12 0.0105 -0.0092
10 -5 13 -0.3744 0.0424
10 -5 14 0.6579 -0.0474
10 -5 15 -0.5766 0.0372
10 -4 0 -3.3366 0.0922
10 -4 1 2.1255 -0.0470
10 -4 2 1.0728 0.0188
10 -4 3 -3.4364 -0.0287
10 -4 4 3.3406 0.0373
10 -4 5 -1.3613 -0.0188
10 -4 6 -0.9803 -0.0075
10 -4 7 1.9324 0.0135
10 -4 8 -0.7589 0.0058
10 -4 9 -0.9301 -0.0144
10 -4 10 1.2010 -0.0108
10 -4 11 -0.3797 0.0173
10 -4 12 -0.4293 0.0247
10 -4 13 0.9719 -0.0523
10 -4 14 -0.8524 0.0409
10 -4 15 0.1010 -0.0319
10 -3 0 2.8775 -0.0561
10 -3 1 -0.1123 0.0114
10 -3 2 -2.7183 -0.0134
10 -3 3 3.3313 0.0270
10 -3 4 -1.5994 -0.0193
10 -3 5 -0.7422 0.0052
10 -3 6 1.9517 -0.0035
10 -3 7 -1.2624 0.0128
10 -3 8 -0.4767 -0.0142
10 -3 9 1.3408 -0.0097
10 -3 10 -0.6913 0.0263
10 -3 11 -0.4748 0.0024
10 -3 12 1.2932 -0.0341
10 -3 13 -1.1950 0.0256
10 -3 14 0.2185 -0.0145
10 -2 0 -1.4429 -0.0124
10 -2 1 -1.6729 0.0261
10 -2 2 3.1806 -0.0098
10 -2 3 -1.8047 0.0033
10 -2 4 -0.6345 -0.0018
10 -2 5 1.9049 -0.0090
10 -2 6 -1.4828 0.0171
10 -2 7 -0.0636 -0.0122
10 -2 8 1.2625 -0.0029
10 -2 9 -0.8601 0.0150
10 -2 10 -0.5133 -0.0040
10 -2 11 1.4983 -0.0150
10 -2 12 -1.4194 0.0077
10 -2 13 0.3644 0.0042
10 -2 14 0.4621 0.0138
10 -1 0 -0.5397 0.0684
10 -1 1 2.9422 -0.0559
10 -1 2 -2.1099 0.0336
10 -1 3 -0.5782 -0.0195
10 -1 4 2.0128 0.0028
10 -1 5 -1.5825 0.0084
10 -1 6 0.1340 -0.0035
10 -1 7 1.2167 -0.0021
10 -1 8 -1.0235 -0.0001
10 -1 9 -0.4781 0.0035
10 -1 10 1.5274 -0.0060
10 -1 11 -1.3915 -0.0008
10 -1 12 0.4372 0.0103
10 -1 13 0.4881 0.0070
10 -1 14 -0.4658 -0.0311
10 0 0 2.6562 -0.0859
10 0 1 -2.5376 0.0504
10 0 2 -0.3661 -0.0238
10 0 3 2.2333 0.0130
10 0 4 -1.7955 -0.0070
10 0 5 0.2597 0.0087
10 0 6 1.2770 -0.0073
10 0 7 -1.3437 -0.0050
10 0 8 -0.2392 0.0084
10 0 9 1.3827 -0.0016
10 0 10 -1.1318 -0.0019
10 0 11 0.3669 0.0046
10 0 12 0.3428 0.0081
10 0 13 -0.5851 -0.0314
10 1 0 -2.9790 0.0433
10 1 1 0.1169 -0.0020
10 1 2 2.3160 -0.0015
10 1 3 -2.1310 -0.0098
10 1 4 0.5487 0.0134
10 1 5 1.2342 -0.0082
10 1 6 -1.7609 -0.0031
10 1 7 0.2763 0.0026
10 1 8 1.0757 0.0076
10 1 9 -0.7852 -0.0036
10 1 10 0.1620 -0.0027
10 1 11 0.0876 0.0097
10 1 12 -0.3905 -0.0313
10 1 13 0.3826 0.0160
10 2 0 0.7978 0.0340
10 2 1 2.0597 -0.0409
10 2 2 -2.3774 0.0118
10 2 3 1.0218 0.0032
10 2 4 0.8497 0.0019
10 2 5 -1.9790 -0.0066
10 2 6 0.9473 -0.0055
10 2 7 0.6171 0.0203
10 2 8 -0.4973 -0.0076
10 2 9 -0.0948 -0.0071
10 2 10 -0.0939 0.0044
10 2 11 0.0396 -0.0232
10 2 12 0.3888 0.0270
10 3 0 1.4724 -0.0788
10 3 1 -2.3556 0.0473
10 3 2 1.4702 -0.0173
10 3 3 0.1667 0.0158
10 3 4 -1.7495 -0.0166
10 3 5 1.4872 -0.0048
10 3 6 0.0628 0.0267
10 3 7 -0.3179 -0.0082
10 3 8 -0.2885 -0.0153
10 3 9 -0.0241 -0.0012
10 3 10 0.3618 -0.0046
10 3 11 0.1983 0.0353
10 4 0 -2.0970 0.0703
10 4 1 1.7224 -0.0333
10 4 2 -0.5018 0.0183
10 4 3 -1.1596 -0.0185
10 4 4 1.6676 0.0020
10 4 5 -0.4704 0.0218
10 4 6 -0.1995 -0.0029
10 4 7 -0.3257 -0.0315
10 4 8 0.2949 0.0076
10 4 9 0.2187 0.0118
10 4 10 0.0970 0.0335
10 5 0 1.8441 -0.0321
10 5 1 -0.8996 0.0018
10 5 2 -0.5846 0.0018
10 5 3 1.5265 0.0002
10 5 4 -0.8721 0.0117
10 5 5 -0.0548 0.0023
10 5 6 -0.1878 -0.0449
10 5 7 0.6302 0.0318
10 5 8 -0.4267 0.0096
10 5 9 0.3971 0.0262
10 5 10 -0.7019 -0.0563
10 6 0 -1.0845 -0.0260
10 6 1 -0.3337 0.0401
10 6 2 1.3247 -0.0194
10 6 3 -1.1180 0.0068
10 6 4 0.1870 0.0007
10 6 5 0.0292 -0.0380
10 6 6 0.6764 0.0495
10 6 7 -1.1848 -0.0106
10 6 8 1.1115 0.0234
10 6 9 -0.9307 -0.0684
10 7 0 -0.3672 0.0742
10 7 1 1.2821 -0.0467
10 7 2 -1.2533 0.0090
10 7 3 0.5377 -0.0050
10 7 4 0.1306 -0.0075
10 7 5 0.3243 0.0350
10 7 6 -1.5003 -0.0264
10 7 7 1.8633 0.0266
10 7 8 -1.2958 -0.0649
10 8 0 1.3795 -0.0602
10 8 1 -1.3009 0.0097
10 8 2 0.9119 -0.0036
10 8 3 -0.0640 0.0266
10 8 4 -0.1964 -0.0123
10 8 5 -1.0895 -0.0143
10 8 6 2.1462 0.0263
10 8 7 -1.6037 -0.0503
10 9 0 -1.2306 -0.0018
10 9 1 1.1363 0.0134
10 9 2 -0.5574 0.0363
10 9 3 -0.4627 -0.0625
10 9 4 -0.1830 0.0255
10 9 5 1.7186 0.0136
10 10 0 1.0639 0.0432
10 10 1 -1.1108 0.0107
10 10 2 -0.2032 -0.0801
10 10 3 0.6435 0.0675
10 10 4 0.7897 -0.0085
10 11 0 -1.3901 -0.0363
10 11 1 0.4546 -0.0534
10 11 2 0.9145 0.0842
10 12 0 1.0754 -0.0000
10 12 1 0.5967 0.0676
11 -19 0 1.1723 -0.0034
11 -19 1 -0.8859 -0.0174
11 -19 2 -0.0753 -0.0045
11 -19 3 0.4554 0.0335
11 -19 4 -0.4111 0.0616
11 -19 5 0.3332 -0.1401
11 -19 6 0.0832 0.0452
11 -19 7 -0.2801 0.0568
11 -19 8 -0.5114 -0.0233
11 -18 0 -1.4941 0.0159
11 -18 1 0.2996 -0.0064
11 -18 2 0.5178 0.0457
11 -18 3 -0.1603 -0.0089
11 -18 4 -0.3416 -0.0892
11 -18 5 0.4308 0.0651
11 -18 6 -0.3154 0.0367
11 -18 7 -0.3840 -0.0463
11 -18 8 1.1326 -0.0226
11 -18 9 -0.3419 0.0852
11 -18 10 -1.0599 -0.1102
11 -17 0 0.7254 -0.0214
11 -17 1 0.6712 0.0347
11 -17 2 -0.3599 -0.0455
11 -17 3 -0.7941 -0.0204
11 -17 4 0.9248 0.0518
11 -17 5 -0.3688 0.0040
11 -17 6 -0.2701 -0.0392
11 -17 7 1.0689 0.0084
11 -17 8 -0.7893 0.0457
11 -17 9 -0.8104 -0.0830
11 -17 10 1.2218 0.0739
11 -17 11 -0.0372 -0.0226
11 -16 0 0.7177 0.0156
11 -16 1 -0.9597 -0.0302
11 -16 2 -0.6331 0.0143
11 -16 3 1.2586 0.0213
11 -16 4 -0.4590 -0.0175
11 -16 5 -0.1942 -0.0043
11 -16 6 0.7916 0.0096
11 -16 7 -0.9713 0.0101
11 -16 8 -0.4020 -0.0417
11 -16 9 1.4498 0.0496
11 -16 10 -0.4274 -0.0303
11 -16 11 -0.3694 -0.0053
11 -16 12 -0.3132 0.0630
11 -15 0 -1.5368 0.0122
11 -15 1 0.1077 -0.0059
11 -15 2 1.1862 0.0070
11 -15 3 -0.5501 -0.0170
11 -15 4 -0.1641 0.0277
11 -15 5 0.4495 -0.0177
11 -15 6 -0.8704 0.0012
11 -15 7 0.0334 -0.0104
11 -15 8 1.4158 0.0222
11 -15 9 -0.7711 -0.0229
11 -15 10 -0.5715 0.0203
11 -15 11 0.0441 0.0190
11 -15 12 0.6915 -0.0808
11 -15 13 -0.1900 0.0961
11 -14 0 0.9705 -0.0533
11 -14 1 0.7473 0.0249
11 -14 2 -0.6588 -0.0057
11 -14 3 -0.1012 0.0292
11 -14 4 0.1873 -0.0418
11 -14 5 -0.6048 0.0133
11 -14 6 0.4271 0.0021
11 -14 7 1.0996 0.0050
11 -14 8 -1.1136 -0.0119
11 -14 9 -0.6355 0.0266
11 -14 10 0.6900 -0.0147
11 -14 11 0.5010 -0.0387
11 -14 12 -0.2392 0.0643
11 -14 13 -0.5355 -0.0587
11 -14 14 0.3012 0.0788
11 -13 0 0.2417 0.0573
11 -13 1 -0.8775 -0.0000
11 -13 2 0.1785 0.0005
11 -13 3 0.0161 -0.0336
11 -13 4 -0.3270 0.0206
11 -13 5 0.7169 0.0056
11 -13 6 0.5002 -0.0045
11 -13 7 -1.3630 -0.0033
11 -13 8 -0.2355 0.0190
11 -13 9 1.2141 -0.0227
11 -13 10 -0.0226 -0.0108
11 -13 11 -0.3030 0.0259
11 -13 12 -0.6968 -0.0136
11 -13 13 0.6641 0.0428
11 -13 14 0.3247 -0.0867
11 -12 0 -1.2662 -0.0024
11 -12 1 0.8376 -0.0353
11 -12 2 -0.2182 0.0051
11 -12 3 -0.1349 0.0068
11 -12 4 0.8319 0.0124
11 -12 5 -0.2225 -0.0140
11 -12 6 -1.3234 0.0059
11 -12 7 0.6316 0.0056
11 -12 8 1.0894 -0.0121
11 -12 9 -0.6623 -0.0079
11 -12 10 -0.1597 0.0084
11 -12 11 -0.6217 0.0228
11 -12 12 0.9669 -0.0041
11 -12 13 0.1986 -0.0470
11 -12 14 -1.1007 0.0375
11 -11 0 1.8219 -0.0577
11 -11 1 -0.7071 0.0468
11 -11 2 -0.0281 -0.0190
11 -11 3 0.7732 0.0212
11 -11 4 -0.7571 -0.0214
11 -11 5 -0.9679 0.0155
11 -11 6 1.5843 -0.0084
11 -11 7 0.1493 0.0012
11 -11 8 -0.9900 -0.0155
11 -11 9 0.3211 0.0134
11 -11 10 -0.5285 0.0302
11 -11 11 1.0099 -0.0316
11 -11 12 -0.0712 -0.0135
11 -11 13 -1.1507 -0.0020
11 -11 14 1.0746 0.0548
11 -10 0 -1.4812 0.0675
11 -10 1 0.0823 -0.0340
11 -10 2 0.6625 0.0185
11 -10 3 -0.8906 -0.0143
11 -10 4 -0.5644 0.0147
11 -10 5 2.2200 -0.0161
11 -10 6 -1.2204 0.0067
11 -10 7 -0.7281 -0.0134
11 -10 8 0.9997 0.0205
11 -10 9 -0.7461 0.0157
11 -10 10 0.8497 -0.0321
11 -10 11 -0.2096 -0.0023
11 -10 12 -0.8963 -0.0147
11 -10 13 1.0912 0.0832
11 -10 14 -0.3921 -0.0818
11 -10 15 -0.2458 0.0140
11 -9 0 0.3052 -0.0276
11 -9 1 0.6448 -0.0035
11 -9 2 -0.7325 0.0143
11 -9 3 -0.4250 -0.0069
11 -9 4 2.4709 -0.0085
11 -9 5 -2.4055 0.0015
11 -9 6 -0.0232 0.0044
11 -9 7 1.5814 0.0108
11 -9 8 -1.3952 0.0007
11 -9 9 0.7941 -0.0190
11 -9 10 -0.0705 -0.0039
11 -9 11 -0.6633 -0.0035
11 -9 12 0.8028 0.0696
11 -9 13 -0.4032 -0.0877
11 -9 14 -0.0140 0.0295
11 -9 15 0.2962 0.0094
11 -8 0 0.7371 -0.0353
11 -8 1 -0.6208 0.0535
11 -8 2 -0.5541 -0.0425
11 -8 3 2.5417 0.0145
11 -8 4 -3.0562 -0.0118
11 -8 5 0.6947 0.0276
11 -8 6 1.8868 -0.0140
11 -8 7 -2.2705 -0.0008
11 -8 8 1.1148 -0.0072
11 -8 9 0.1658 -0.0027
11 -8 10 -0.7484 0.0071
11 -8 11 0.5295 0.0326
11 -8 12 -0.1798 -0.0564
11 -8 13 0.1158 0.0236
11 -8 14 -0.0536 0.0148
11 -8 15 -0.0684 -0.0099
11 -7 0 -0.7957 0.0815
11 -7 1 -0.6339 -0.0689
11 -7 2 2.5652 0.0357
11 -7 3 -3.2403 -0.0230
11 -7 4 1.1222 0.0404
11 -7 5 1.9479 -0.0353
11 -7 6 -3.0285 0.0065
11 -7 7 1.7803 -0.0004
11 -7 8 0.1633 0.0033
11 -7 9 -1.0900 0.0019
11 -7 10 0.6092 0.0046
11 -7 11 0.0673 -0.0126
11 -7 12 -0.0346 0.0033
11 -7 13 -0.2300 0.0194
11 -7 14 0.2669 -0.0403
11 -6 0 -0.3673 -0.0682
11 -6 1 2.4455 0.0330
11 -6 2 -3.1911 -0.0169
11 -6 3 1.3130 0.0315
11 -6 4 1.8370 -0.0350
11 -6 5 -3.4393 0.0082
11 -6 6 2.4958 0.0066
11 -6 7 -0.2169 0.0039
11 -6 8 -1.3378 -0.0095
11 -6 9 1.0454 -0.0016
11 -6 10 0.0445 0.0162
11 -6 11 -0.3744 -0.0148
11 -6 12 -0.0275 0.0138
11 -6 13 0.4016 -0.0488
11 -6 14 -0.5703 0.0786
11 -5 0 2.0567 0.0034
11 -5 1 -3.0396 0.0145
11 -5 2 1.5173 -0.0005
11 -5 3 1.4866 -0.0106
11 -5 4 -3.4402 -0.0039
11 -5 5 2.9776 0.0175
11 -5 6 -0.7894 -0.0068
11 -5 7 -1.2442 -0.0086
11 -5 8 1.5088 0.0009
11 -5 9 -0.3114 0.0225
11 -5 10 -0.6306 -0.0203
11 -5 11 0.4802 -0.0008
11 -5 12 0.2217 -0.0282
11 -5 13 -0.7542 0.0891
11 -5 14 0.7151 -0.0885
11 -4 0 -2.8263 0.0583
11 -4 1 1.8847 -0.0446
11 -4 2 0.7613 0.0241
11 -4 3 -3.0283 -0.0223
11 -4 4 3.1439 0.0274
11 -4 5 -1.2647 -0.0210
11 -4 6 -0.9219 0.0070
11 -4 7 1.7078 -0.0049
11 -4 8 -0.7638 0.0180
11 -4 9 -0.6319 -0.0141
11 -4 10 1.0039 -0.0146
11 -4 11 -0.1886 0.0035
11 -4 12 -0.8089 0.0600
11 -4 13 1.0165 -0.0843
11 -4 14 -0.3908 0.0503
11 -3 0 2.3800 -0.0811
11 -3 1 -0.3177 0.0496
11 -3 2 -2.2210 -0.0293
11 -3 3 3.0687 0.0250
11 -3 4 -1.5346 -0.0241
11 -3 5 -0.6838 0.0204
11 -3 6 1.7009 -0.0165
11 -3 7 -1.0511 0.0146
11 -3 8 -0.4635 -0.0035
11 -3 9 1.3068 -0.0207
11 -3 10 -0.6080 0.0219
11 -3 11 -0.7319 0.0198
11 -3 12 1.2713 -0.0490
11 -3 13 -0.7300 0.0327
11 -2 0 -1.5083 0.0541
11 -2 1 -1.1462 -0.0135
11 -2 2 2.8434 0.0012
11 -2 3 -1.7131 -0.0084
11 -2 4 -0.6808 0.0153
11 -2 5 1.7938 -0.0166
11 -2 6 -1.1880 0.0102
11 -2 7 -0.3100 0.0059
11 -2 8 1.3925 -0.0210
11 -2 9 -0.8786 0.0198
11 -2 10 -0.5922 -0.0028
11 -2 11 1.3462 -0.0111
11 -2 12 -0.9865 0.0090
11 -2 13 0.3001 -0.0082
11 -1 0 -0.0664 0.0183
11 -1 1 2.5335 -0.0407
11 -1 2 -1.9504 0.0222
11 -1 3 -0.7551 -0.0058
11 -1 4 2.1536 0.0032
11 -1 5 -1.4294 -0.0040
11 -1 6 -0.1852 0.0134
11 -1 7 1.4061 -0.0195
11 -1 8 -1.0431 0.0086
11 -1 9 -0.4443 -0.0025
11 -1 10 1.2345 0.0084
11 -1 11 -0.9736 -0.0041
11 -1 12 0.5176 -0.0086
11 0 0 2.1983 -0.0817
11 0 1 -2.2700 0.0552
11 0 2 -0.6335 -0.0259
11 0 3 2.5909 0.0275
11 0 4 -1.9339 -0.0257
11 0 5 0.1023 0.0181
11 0 6 1.3782 -0.0149
11 0 7 -1.2474 0.0005
11 0 8 -0.2400 0.0050
11 0 9 1.0431 0.0103
11 0 10 -0.7220 -0.0043
11 0 11 0.5024 -0.0216
11 0 12 -0.4286 0.0274
11 1 0 -2.5655 0.0758
11 1 1 -0.2034 -0.0309
11 1 2 2.7389 0.0310
11 1 3 -2.5283 -0.0361
11 1 4 0.6907 0.0157
11 1 5 1.1437 -0.0020
11 1 6 -1.5060 -0.0054
11 1 7 0.1245 0.0068
11 1 8 0.8552 0.0082
11 1 9 -0.4654 0.0001
11 1 10 0.2819 -0.0344
11 1 11 -0.5792 0.0419
11 2 0 0.4085 -0.0215
11 2 1 2.4027 0.0053
11 2 2 -2.8520 -0.0167
11 2 3 1.4314 -0.0004
11 2 4 0.5570 0.0195
11 2 5 -1.6201 -0.0165
11 2 6 0.6447 0.0050
11 2 7 0.6438 0.0098
11 2 8 -0.4251 0.0020
11 2 9 0.0645 -0.0388
11 2 10 -0.5603 0.0450
11 2 11 0.6099 -0.0328
11 3 0 1.7083 -0.0315
11 3 1 -2.7145 0.0299
11 3 2 1.9846 -0.0313
11 3 3 -0.2559 0.0408
11 3 4 -1.3832 -0.0306
11 3 5 1.1328 0.0077
11 3 6 0.3399 0.0118
11 3 7 -0.6125 0.0009
11 3 8 0.0678 -0.0385
11 3 9 -0.3668 0.0384
11 3 10 0.7694 -0.0219
11 4 0 -2.2685 0.0765
11 4 1 2.1577 -0.0663
11 4 2 -0.9454 0.0501
11 4 3 -0.8524 -0.0328
11 4 4 1.3637 0.0124
11 4 5 -0.0468 0.0093
11 4 6 -0.8364 -0.0016
11 4 7 0.3435 -0.0385
11 4 8 -0.1022 0.0372
11 4 9 0.5711 -0.0062
11 5 0 2.0979 -0.0872
11 5 1 -1.2689 0.0411
11 5 2 -0.3456 -0.0099
11 5 3 1.3023 0.0057
11 5 4 -0.4184 0.0046
11 5 5 -0.8774 -0.0068
11 5 6 0.7448 -0.0335
11 5 7 0.0638 0.0470
11 5 8 -0.0067 -0.0053
11 6 0 -1.3322 0.0177
11 6 1 -0.1305 0.0339
11 6 2 1.1379 -0.0217
11 6 3 -0.6889 0.0056
11 6 4 -0.6453 -0.0162
11 6 5 1.0336 -0.0118
11 6 6 -0.0047 0.0515
11 6 7 -0.6759 -0.0231
11 7 0 -0.1485 0.0770
11 7 1 1.0648 -0.0602
11 7 2 -0.8447 0.0147
11 7 3 -0.2123 -0.0258
11 7 4 1.0224 0.0271
11 7 5 -0.3010 0.0276
11 7 6 -1.0069 -0.0390
11 8 0 1.0639 -0.0869
11 8 1 -0.8912 0.0242
11 8 2 0.2418 -0.0265
11 8 3 0.6703 0.0648
11 8 4 -0.6405 -0.0265
11 8 5 -0.7550 -0.0277
11 9 0 -0.7925 0.0217
11 9 1 0.5081 -0.0121
11 9 2 0.1151 0.0771
11 9 3 -0.7630 -0.0840
11 9 4 -0.0698 0.0136
11 10 0 0.4512 0.0148
11 10 1 -0.3755 0.0553
11 10 2 -0.5311 -0.1110
11 11 0 -0.5509 0.0131
12 -19 3 0.4763 0.0172
12 -19 4 -0.8037 0.0581
12 -18 0 -0.8258 -0.0495
12 -18 1 0.0826 0.0501
12 -18 2 0.4628 0.0204
12 -18 3 -0.5320 -0.0118
12 -18 4 0.3833 -0.0968
12 -18 5 -0.2785 0.1016
12 -18 6 0.0390 0.0046
12 -18 7 -0.0877 -0.0468
12 -18 8 0.6826 -0.0037
12 -17 0 0.5917 0.0365
12 -17 1 0.3948 0.0083
12 -17 2 -0.4895 -0.0544
12 -17 3 -0.0724 -0.0144
12 -17 4 0.1366 0.0770
12 -17 5 -0.0042 -0.0245
12 -17 6 -0.0294 -0.0428
12 -17 7 0.6840 0.0361
12 -17 8 -0.8152 0.0167
12 -17 9 -0.8245 -0.0597
12 -17 10 1.8208 0.0613
12 -16 0 0.1502 -0.0013
12 -16 1 -0.7222 -0.0490
12 -16 2 -0.1044 0.0394
12 -16 3 0.4907 0.0231
12 -16 4 -0.1164 -0.0309
12 -16 5 0.0378 -0.0125
12 -16 6 0.4244 0.0400
12 -16 7 -0.8961 -0.0258
12 -16 8 -0.5698 -0.0106
12 -16 9 2.1542 0.0347
12 -16 10 -1.0676 -0.0411
12 -16 11 -0.3480 0.0214
12 -15 0 -0.9853 -0.0170
12 -15 1 0.3528 0.0336
12 -15 2 0.5319 -0.0121
12 -15 3 -0.2344 -0.0147
12 -15 4 0.0598 0.0176
12 -15 5 0.0665 0.0050
12 -15 6 -0.6233 -0.0287
12 -15 7 -0.3665 0.0228
12 -15 8 2.2347 0.0025
12 -15 9 -1.4700 -0.0321
12 -15 10 -0.4582 0.0461
12 -15 11 0.0097 -0.0002
12 -15 12 0.9788 -0.0693
12 -14 0 0.9947 -0.0088
12 -14 1 0.2595 -0.0009
12 -14 2 -0.3684 0.0003
12 -14 3 0.0808 0.0249
12 -14 4 -0.1955 -0.0355
12 -14 5 -0.1783 0.0042
12 -14 6 -0.2388 0.0220
12 -14 7 2.0204 -0.0130
12 -14 8 -1.8062 -0.0193
12 -14 9 -0.4420 0.0514
12 -14 10 0.5117 -0.0319
12 -14 11 0.9559 -0.0250
12 -14 12 -0.5067 0.0373
12 -13 0 -0.0911 0.0382
12 -13 1 -0.6157 -0.0058
12 -13 2 0.2871 0.0109
12 -13 3 -0.3260 -0.0452
12 -13 4 0.2073 0.0369
12 -13 5 -0.1494 -0.0006
12 -13 6 1.4641 -0.0099
12 -13 7 -1.9440 -0.0112
12 -13 8 -0.0474 0.0436
12 -13 9 0.9312 -0.0403
12 -13 10 0.4912 0.0023
12 -13 11 -0.6285 -0.0059
12 -13 12 -0.6023 0.0266
12 -13 13 0.4167 0.0158
12 -12 0 -1.0391 -0.0275
12 -12 1 0.8635 -0.0060
12 -12 2 -0.4984 -0.0175
12 -12 3 0.4142 0.0361
12 -12 4 -0.0928 -0.0164
12 -12 5 0.6825 -0.0024
12 -12 6 -1.6866 -0.0028
12 -12 7 0.6824 0.0274
12 -12 8 0.7863 -0.0316
12 -12 9 -0.1709 0.0040
12 -12 10 -0.4025 -0.0194
12 -12 11 -0.4854 0.0645
12 -12 12 0.5121 -0.0323
12 -12 13 0.6376 -0.0214
12 -11 0 1.7730 -0.0133
12 -11 1 -0.9339 0.0240
12 -11 2 0.4867 0.0014
12 -11 3 -0.0765 -0.0094
12 -11 4 -0.0071 -0.0014
12 -11 5 -1.0610 0.0107
12 -11 6 1.3898 0.0024
12 -11 7 -0.0632 -0.0157
12 -11 8 -0.5667 -0.0059
12 -11 9 0.2127 -0.0022
12 -11 10 -0.4351 0.0619
12 -11 11 0.3961 -0.0579
12 -11 12 0.6086 0.0064
12 -11 13 -1.1642 -0.0379
12 -10 0 -1.6650 0.0517
12 -10 1 0.5657 -0.0393
12 -10 2 -0.0558 0.0113
12 -10 3 -0.3283 -0.0033
12 -10 4 -0.4290 0.0206
12 -10 5 1.7682 -0.0244
12 -10 6 -1.2582 0.0020
12 -10 7 -0.3973 -0.0096
12 -10 8 0.9927 0.0213
12 -10 9 -0.7145 0.0263
12 -10 10 0.1509 -0.0494
12 -10 11 0.6642 0.0122
12 -10 12 -1.0459 -0.0394
12 -10 13 0.7758 0.1109
12 -9 0 0.7695 -0.0584
12 -9 1 0.0369 0.0245
12 -9 2 -0.3135 0.0026
12 -9 3 -0.1834 0.0117
12 -9 4 1.8625 -0.0351
12 -9 5 -2.2656 0.0151
12 -9 6 0.2193 -0.0017
12 -9 7 1.6010 0.0260
12 -9 8 -1.3892 -0.0123
12 -9 9 0.0826 -0.0200
12 -9 10 0.9014 0.0028
12 -9 11 -0.9280 -0.0158
12 -9 12 0.4916 0.0885
12 -9 13 -0.2753 -0.0983
12 -8 0 0.1880 0.0185
12 -8 1 -0.2610 0.0194
12 -8 2 -0.3435 -0.0176
12 -8 3 1.9280 -0.0167
12 -8 4 -2.8150 0.0140
12 -8 5 0.8960 0.0121
12 -8 6 1.8449 0.0075
12 -8 7 -2.2311 -0.0275
12 -8 8 0.4440 0.0071
12 -8 9 1.1219 -0.0058
12 -8 10 -1.0750 0.0078
12 -8 11 0.2608 0.0384
12 -8 12 0.0141 -0.0697
12 -8 13 0.0584 0.0401
12 -7 0 -0.4123 0.0388
12 -7 1 -0.5388 -0.0499
12 -7 2 2.0493 0.0199
12 -7 3 -2.9833 -0.0026
12 -7 4 1.3499 0.0231
12 -7 5 1.7602 -0.0180
12 -7 6 -2.8960 -0.0153
12 -7 7 1.1748 0.0167
12 -7 8 1.0174 -0.0063
12 -7 9 -1.4108 0.0129
12 -7 10 0.3933 -0.0032
12 -7 11 0.2496 -0.0213
12 -7 12 -0.1366 0.0271
12 -7 13 -0.0498 -0.0016
12 -6 0 -0.4086 -0.0654
12 -6 1 2.0297 0.0465
12 -6 2 -2.9330 -0.0195
12 -6 3 1.5923 0.0230
12 -6 4 1.4573 -0.0293
12 -6 5 -3.1741 0.0065
12 -6 6 1.9563 0.0097
12 -6 7 0.5066 -0.0033
12 -6 8 -1.6131 0.0048
12 -6 9 0.8507 -0.0167
12 -6 10 0.1935 0.0146
12 -6 11 -0.4280 0.0069
12 -6 12 0.1028 -0.0080
12 -6 13 0.3721 -0.0466
12 -5 0 1.6828 0.0455
12 -5 1 -2.7148 -0.0161
12 -5 2 1.7877 0.0050
12 -5 3 0.9512 -0.0155
12 -5 4 -3.0527 0.0158
12 -5 5 2.5085 -0.0016
12 -5 6 -0.1840 -0.0035
12 -5 7 -1.4897 0.0018
12 -5 8 1.3012 -0.0118
12 -5 9 -0.1372 0.0231
12 -5 10 -0.6307 -0.0049
12 -5 11 0.4963 -0.0162
12 -5 12 0.2587 -0.0266
12 -5 13 -0.7591 0.0930
12 -4 0 -2.3642 0.0099
12 -4 1 2.0289 -0.0303
12 -4 2 0.1930 0.0179
12 -4 3 -2.5930 0.0049
12 -4 4 2.7836 -0.0054
12 -4 5 -0.7819 -0.0085
12 -4 6 -1.1764 0.0114
12 -4 7 1.4969 -0.0096
12 -4 8 -0.4879 0.0143
12 -4 9 -0.6609 -0.0028
12 -4 10 0.9277 -0.0222
12 -4 11 -0.1115 0.0018
12 -4 12 -0.7523 0.0596
12 -3 0 2.3089 -0.0688
12 -3 1 -0.7655 0.0543
12 -3 2 -1.8452 -0.0148
12 -3 3 2.8780 -0.0014
12 -3 4 -1.2362 -0.0141
12 -3 5 -0.9340 0.0238
12 -3 6 1.5311 -0.0151
12 -3 7 -0.6644 0.0059
12 -3 8 -0.6068 0.0062
12 -3 9 1.2048 -0.0239
12 -3 10 -0.5389 0.0185
12 -3 11 -0.5330 0.0161
12 -3 12 0.6893 -0.0366
12 -2 0 -1.7244 0.0766
12 -2 1 -0.9084 -0.0251
12 -2 2 2.8439 -0.0016
12 -2 3 -1.6810 -0.0133
12 -2 4 -0.8194 0.0249
12 -2 5 1.6772 -0.0149
12 -2 6 -0.7685 0.0020
12 -2 7 -0.5695 0.0119
12 -2 8 1.3068 -0.0224
12 -2 9 -0.8207 0.0176
12 -2 10 -0.2400 -0.0088
12 -2 11 0.6008 0.0033
12 -2 12 -0.3046 0.0081
12 -1 0 0.0130 -0.0190
12 -1 1 2.6531 -0.0174
12 -1 2 -2.1878 0.0010
12 -1 3 -0.6376 0.0105
12 -1 4 2.0197 0.0027
12 -1 5 -1.0788 -0.0074
12 -1 6 -0.4695 0.0111
12 -1 7 1.3262 -0.0184
12 -1 8 -0.9401 0.0092
12 -1 9 -0.0478 -0.0088
12 -1 10 0.3987 0.0227
12 -1 11 -0.2749 -0.0046
12 0 0 2.2967 -0.0442
12 0 1 -2.6354 0.0305
12 0 2 -0.2044 -0.0126
12 0 3 2.3207 0.0297
12 0 4 -1.7001 -0.0270
12 0 5 -0.0861 0.0082
12 0 6 1.2711 -0.0098
12 0 7 -1.0418 0.0032
12 0 8 0.0203 0.0014
12 0 9 0.2967 0.0201
12 0 10 -0.0883 -0.0065
12 1 0 -2.8214 0.0653
12 1 1 0.4163 -0.0359
12 1 2 2.2674 0.0450
12 1 3 -2.3868 -0.0435
12 1 4 0.6749 0.0063
12 1 5 0.9959 0.0044
12 1 6 -1.2111 -0.0013
12 1 7 0.1179 0.0070
12 1 8 0.4126 0.0098
12 1 9 -0.0249 -0.0036
12 1 10 0.1740 -0.0479
12 2 0 0.9589 -0.0536
12 2 1 1.8022 0.0363
12 2 2 -2.7531 -0.0348
12 2 3 1.5931 -0.0004
12 2 4 0.3801 0.0211
12 2 5 -1.3235 -0.0104
12 2 6 0.3809 0.0078
12 2 7 0.6325 0.0040
12 2 8 -0.3100 -0.0032
12 2 9 0.0330 -0.0442
12 3 0 1.1773 0.0123
12 3 1 -2.6429 0.0052
12 3 2 2.2760 -0.0211
12 3 3 -0.4523 0.0342
12 3 4 -1.1720 -0.0223
12 3 5 0.7371 0.0110
12 3 6 0.7267 0.0032
12 3 7 -0.8757 -0.0079
12 3 8 0.1932 -0.0318
12 4 0 -2.2632 0.0552
12 4 1 2.5101 -0.0551
12 4 2 -1.1689 0.0395
12 4 3 -0.7342 -0.0248
12 4 4 0.9644 0.0164
12 4 5 0.5840 0.0019
12 4 6 -1.4026 -0.0160
12 4 7 0.6582 -0.0182
12 5 0 2.4425 -0.0852
12 5 1 -1.5288 0.0362
12 5 2 -0.2427 -0.0070
12 5 3 0.9405 0.0119
12 5 4 0.2934 -0.0004
12 5 5 -1.5861 -0.0258
12 5 6 1.1777 -0.0029
12 5 7 -0.0808 0.0416
12 6 0 -1.6127 0.0244
12 6 1 0.0538 0.0286
12 6 2 0.7752 -0.0128
12 6 3 0.0087 0.0024
12 6 4 -1.3517 -0.0361
12 6 5 1.4481 0.0209
12 7 0 0.1633 0.0667
12 7 1 0.6571 -0.0533
12 7 2 -0.2021 0.0155
12 7 3 -0.8524 -0.0439
12 7 4 1.3232 0.0535
12 8 0 0.6126 -0.0903
12 8 1 -0.3444 0.0350
12 8 2 -0.3274 -0.0451
12 8 3 0.8793 0.0821
12 9 0 -0.3957 0.0492
12 9 1 0.0189 -0.0376
13 -18 2 0.1137 0.0058
13 -18 3 -0.3634 -0.0305
13 -18 4 0.3539 -0.0723
13 -17 0 0.6564 0.0830
13 -17 1 -0.0914 -0.0255
13 -17 2 -0.1723 -0.0547
13 -17 3 -0.0628 0.0028
13 -17 4 0.1950 0.0808
13 -17 5 -0.2500 -0.0457
13 -17 6 0.2289 -0.0387
13 -17 7 0.5267 0.0578
13 -16 0 -0.4955 -0.0449
13 -16 1 -0.1002 -0.0372
13 -16 2 -0.3096 0.0543
13 -16 3 0.6203 0.0155
13 -16 4 -0.4834 -0.0382
13 -16 5 0.3929 -0.0140
13 -16 6 0.2262 0.0633
13 -16 7 -0.8029 -0.0641
13 -16 8 -0.4511 0.0285
13 -16 9 1.8995 0.0135
13 -15 0 -0.0961 -0.0038
13 -15 1 -0.2493 0.0514
13 -15 2 0.8809 -0.0322
13 -15 3 -0.7388 -0.0054
13 -15 4 0.5585 0.0054
13 -15 5 -0.2278 0.0302
13 -15 6 -0.3172 -0.0675
13 -15 7 -0.5636 0.0673
13 -15 8 2.0762 -0.0280
13 -15 9 -1.2875 -0.0282
13 -15 10 -0.4142 0.0617
13 -14 0 0.0407 0.0163
13 -14 1 0.8976 -0.0292
13 -14 2 -0.9889 0.0184
13 -14 3 0.7207 0.0061
13 -14 4 -0.6255 -0.0118
13 -14 5 0.3030 -0.0249
13 -14 6 -0.7210 0.0593
13 -14 7 1.9912 -0.0465
13 -14 8 -1.5344 -0.0039
13 -14 9 -0.3721 0.0498
13 -14 10 0.4217 -0.0417
13 -14 11 0.6485 0.0051
13 -13 0 0.7350 0.0061
13 -13 1 -1.2483 0.0090
13 -13 2 0.9896 -0.0036
13 -13 3 -0.8979 -0.0279
13 -13 4 0.7945 0.0247
13 -13 5 -0.7931 0.0150
13 -13 6 1.5308 -0.0321
13 -13 7 -1.5399 0.0064
13 -13 8 -0.0651 0.0329
13 -13 9 0.7354 -0.0358
13 -13 10 0.2022 0.0157
13 -13 11 -0.2517 -0.0389
13 -12 0 -1.4928 -0.0219
13 -12 1 1.4559 -0.0069
13 -12 2 -1.1543 -0.0097
13 -12 3 1.0318 0.0385
13 -12 4 -0.7292 -0.0261
13 -12 5 0.7576 -0.0030
13 -12 6 -1.1118 0.0066
13 -12 7 0.4252 0.0182
13 -12 8 0.6327 -0.0251
13 -12 9 -0.4633 0.0065
13 -12 10 0.1059 -0.0358
13 -12 11 -0.2833 0.0864
13 -11 0 2.0312 0.0010
13 -11 1 -1.5296 0.0228
13 -11 2 1.0559 0.0069
13 -11 3 -0.5587 -0.0305
13 -11 4 -0.0220 0.0151
13 -11 5 -0.3219 0.0099
13 -11 6 0.8036 -0.0014
13 -11 7 -0.0024 -0.0149
13 -11 8 -0.9098 -0.0049
13 -11 9 0.8160 -0.0054
13 -11 10 -0.2986 0.0685
13 -11 11 -0.4242 -0.0679
13 -11 12 1.0435 0.0206
13 -10 0 -2.0058 0.0437
13 -10 1 0.9914 -0.0418
13 -10 2 -0.3010 0.0013
13 -10 3 -0.4950 0.0117
13 -10 4 0.4128 0.0178
13 -10 5 0.8959 -0.0286
13 -10 6 -0.9013 0.0011
13 -10 7 -0.8251 -0.0073
13 -10 8 1.6168 0.0256
13 -10 9 -0.6271 0.0207
13 -10 10 -0.7375 -0.0497
13 -10 11 1.3156 0.0140
13 -10 12 -0.9738 -0.0320
13 -9 0 0.9493 -0.0702
13 -9 1 0.0454 0.0401
13 -9 2 -0.6357 -0.0036
13 -9 3 0.6718 0.0187
13 -9 4 0.8580 -0.0476
13 -9 5 -1.6843 0.0233
13 -9 6 -0.2571 -0.0048
13 -9 7 2.1522 0.0351
13 -9 8 -1.2970 -0.0254
13 -9 9 -0.7965 -0.0148
13 -9 10 1.6496 -0.0006
13 -9 11 -1.0159 0.0008
13 -9 12 0.2682 0.0607
13 -8 0 0.4136 0.0550
13 -8 1 -0.6857 -0.0137
13 -8 2 0.4519 0.0039
13 -8 3 0.9579 -0.0381
13 -8 4 -2.1862 0.0371
13 -8 5 0.4926 -0.0049
13 -8 6 2.2194 0.0218
13 -8 7 -2.0708 -0.0423
13 -8 8 -0.3831 0.0142
13 -8 9 1.8398 -0.0094
13 -8 10 -1.2065 0.0247
13 -8 11 0.0957 0.0128
13 -8 12 0.1948 -0.0555
13 -7 0 -0.8406 -0.0086
13 -7 1 0.1553 -0.0207
13 -7 2 1.1963 -0.0008
13 -7 3 -2.4609 0.0273
13 -7 4 1.1612 -0.0075
13 -7 5 1.8643 0.0005
13 -7 6 -2.6200 -0.0253
13 -7 7 0.4041 0.0209
13 -7 8 1.6414 -0.0078
13 -7 9 -1.4762 0.0237
13 -7 10 0.1946 -0.0203
13 -7 11 0.4377 -0.0183
13 -7 12 -0.3232 0.0415
13 -6 0 0.1477 -0.0418
13 -6 1 1.2780 0.0393
13 -6 2 -2.5472 -0.0000
13 -6 3 1.6756 -0.0084
13 -6 4 1.2565 -0.0120
13 -6 5 -2.7748 0.0075
13 -6 6 1.2333 0.0046
13 -6 7 1.0540 -0.0002
13 -6 8 -1.5883 0.0066
13 -6 9 0.5425 -0.0209
13 -6 10 0.4225 0.0077
13 -6 11 -0.5629 0.0276
13 -5 0 0.9918 0.0576
13 -5 1 -2.3818 -0.0205
13 -5 2 2.0636 -0.0100
13 -5 3 0.5126 -0.0079
13 -5 4 -2.5830 0.0300
13 -5 5 1.8533 -0.0195
13 -5 6 0.3303 0.0066
13 -5 7 -1.4403 -0.0062
13 -5 8 0.8851 -0.0023
13 -5 9 0.1672 0.0088
13 -5 10 -0.6756 0.0147
13 -5 11 0.4450 -0.0364
13 -4 0 -1.9898 -0.0176
13 -4 1 2.3335 -0.0201
13 -4 2 -0.3330 0.0110
13 -4 3 -2.1539 0.0272
13 -4 4 2.2661 -0.0313
13 -4 5 -0.3157 0.0073
13 -4 6 -1.1722 -0.0035
13 -4 7 1.0489 0.0100
13 -4 8 -0.1108 -0.0032
13 -4 9 -0.6265 0.0100
13 -4 10 0.6784 -0.0334
13 -4 11 -0.0772 0.0213
13 -3 0 2.5014 -0.0386
13 -3 1 -1.2237 0.0361
13 -3 2 -1.5236 0.0043
13 -3 3 2.5777 -0.0219
13 -3 4 -0.9237 -0.0001
13 -3 5 -0.9424 0.0087
13 -3 6 1.1222 0.0058
13 -3 7 -0.2624 -0.0080
13 -3 8 -0.5252 0.0084
13 -3 9 0.7836 -0.0243
13 -3 10 -0.3844 0.0283
13 -2 0 -2.0228 0.0568
13 -2 1 -0.7123 -0.0218
13 -2 2 2.7636 -0.0018
13 -2 3 -1.6483 -0.0120
13 -2 4 -0.6840 0.0183
13 -2 5 1.2855 -0.0029
13 -2 6 -0.3922 -0.0005
13 -2 7 -0.4683 0.0009
13 -2 8 0.7819 -0.0135
13 -2 9 -0.5537 0.0201
13 -2 10 0.1393 -0.0207
13 -1 0 0.1476 -0.0384
13 -1 1 2.6705 0.0103
13 -1 2 -2.4550 -0.0165
13 -1 3 -0.1820 0.0181
13 -1 4 1.5242 -0.0008
13 -1 5 -0.7305 0.0053
13 -1 6 -0.3758 -0.0124
13 -1 7 0.7839 -0.0032
13 -1 8 -0.5707 0.0087
13 -1 9 0.2540 -0.0128
13 0 0 2.2276 0.0064
13 0 1 -3.0536 -0.0018
13 0 2 0.6145 0.0065
13 0 3 1.5990 0.0124
13 0 4 -1.3332 -0.0041
13 0 5 -0.0378 -0.0197
13 0 6 0.8109 0.0058
13 0 7 -0.6016 0.0042
13 0 8 0.1388 0.0005
13 0 9 -0.2138 0.0186
13 1 0 -3.1508 0.0302
13 1 1 1.4400 -0.0156
13 1 2 1.3151 0.0232
13 1 3 -1.9624 -0.0227
13 1 4 0.6445 -0.0111
13 1 5 0.7137 0.0109
13 1 6 -0.7788 0.0051
13 1 7 -0.0086 0.0047
13 1 8 0.1431 0.0077
13 2 0 1.9095 -0.0429
13 2 1 0.7667 0.0216
13 2 2 -2.2920 -0.0288
13 2 3 1.4879 0.0077
13 2 4 0.3221 0.0079
13 2 5 -1.0023 0.0045
13 2 6 0.0434 0.0011
13 2 7 0.6538 0.0046
13 3 0 0.2751 0.0114
13 3 1 -2.2157 -0.0094
13 3 2 2.1408 0.0176
13 3 3 -0.3281 -0.0028
13 3 4 -1.0179 0.0008
13 3 5 0.2917 -0.0002
13 3 6 0.9903 0.0086
13 3 7 -0.8138 -0.0266
13 4 0 -1.9264 0.0226
13 4 1 2.3852 0.0061
13 4 2 -0.9731 -0.0139
13 4 3 -0.7027 0.0005
13 4 4 0.4987 0.0047
13 4 5 0.9884 0.0115
13 4 6 -1.3687 -0.0358
13 5 0 2.3111 -0.0172
13 5 1 -1.3609 -0.0173
[truncated: 918,041 more chars]
