# Supplementary material for: Overcoming the Limitations of Transition-Metal Catalysis in the Chemoenzymatic Dynamic Kinetic Resolution (DKR) of Atropisomeric Bisnaphthols
Source: ACS Cent Sci. 2024 Nov 5;10(11):2099–110. doi: 10.1021/acscentsci.4c01370 (PMC11613327; doi:10.1021/acscentsci.4c01370)
Supplement: Supplementary file 5 — oc4c01370_si_005.cif [file oc4c01370_si_005.cif]

data_mo_wk_1107_cucl2tmeda_0m_a
_audit_creation_date               2023-11-07
_audit_creation_method
;
Olex2 1.5
(compiled 2023.03.06 svn.rbb2c1857 for OlexSys, GUI svn.r6748)
;
_shelx_SHELXL_version_number       '2018/3'
_audit_contact_author_address      ?
_audit_contact_author_email        ?
_audit_contact_author_name         ''
_audit_contact_author_phone        ?
_publ_contact_author_id_orcid      ?
_publ_section_references
;
Dolomanov, O.V., Bourhis, L.J., Gildea, R.J, Howard, J.A.K. & Puschmann, H.
 (2009), J. Appl. Cryst. 42, 339-341.

Sheldrick, G.M. (2015). Acta Cryst. C71, 3-8.
;
_chemical_name_common              ?
_chemical_name_systematic          ?
_chemical_formula_moiety           'C6 H16 Cl2 Cu N2'
_chemical_formula_sum              'C6 H16 Cl2 Cu N2'
_chemical_formula_weight           250.65
_chemical_melting_point            ?
loop_
  _atom_type_symbol
  _atom_type_description
  _atom_type_scat_dispersion_real
  _atom_type_scat_dispersion_imag
  _atom_type_scat_source
 'C' 'C' 0.0033 0.0016 'International Tables Vol C Tables 4.2.6.8 and 6.1.1.4'
 'H' 'H' 0.0000 0.0000 'International Tables Vol C Tables 4.2.6.8 and 6.1.1.4'
 'Cl' 'Cl' 0.1484 0.1585 'International Tables Vol C Tables 4.2.6.8 and 6.1.1.4'
 'Cu' 'Cu' 0.3201 1.2651 'International Tables Vol C Tables 4.2.6.8 and 6.1.1.4'
 'N' 'N' 0.0061 0.0033 'International Tables Vol C Tables 4.2.6.8 and 6.1.1.4'

_shelx_space_group_comment
;
The symmetry employed for this shelxl refinement is uniquely defined
by the following loop, which should always be used as a source of
symmetry information in preference to the above space-group names.
They are only intended as comments.
;
_space_group_crystal_system        'triclinic'
_space_group_IT_number             2
_space_group_name_H-M_alt          'P -1'
_space_group_name_Hall             '-P 1'
loop_
  _space_group_symop_operation_xyz
 'x, y, z'
 '-x, -y, -z'

_cell_length_a                     7.6650(7)
_cell_length_b                     8.2843(7)
_cell_length_c                     9.1285(8)
_cell_angle_alpha                  76.513(3)
_cell_angle_beta                   85.305(4)
_cell_angle_gamma                  64.891(3)
_cell_volume                       510.31(8)
_cell_formula_units_Z              2
_cell_measurement_reflns_used      4158
_cell_measurement_temperature      150.00
_cell_measurement_theta_max        30.49
_cell_measurement_theta_min        2.94
_shelx_estimated_absorpt_T_max     0.624
_shelx_estimated_absorpt_T_min     0.624
_exptl_absorpt_coefficient_mu      2.608
_exptl_absorpt_correction_T_max    0.7461
_exptl_absorpt_correction_T_min    0.4699
_exptl_absorpt_correction_type     none
_exptl_absorpt_process_details
;
SADABS-2016/2 (Bruker,2016/2) was used for absorption correction.
wR2(int) was 0.1049 before and 0.0704 after correction.
The Ratio of minimum to maximum transmission is 0.6298.
The \l/2 correction factor is Not present.
;
_exptl_absorpt_special_details     ?
_exptl_crystal_colour              'clear bluish blue'
_exptl_crystal_colour_lustre       clear
_exptl_crystal_colour_modifier     bluish
_exptl_crystal_colour_primary      blue
_exptl_crystal_density_diffrn      1.631
_exptl_crystal_density_meas        ?
_exptl_crystal_density_method      ?
_exptl_crystal_description         block
_exptl_crystal_F_000               258
_exptl_crystal_size_max            0.2
_exptl_crystal_size_mid            0.2
_exptl_crystal_size_min            0.2
_exptl_transmission_factor_max     ?
_exptl_transmission_factor_min     ?
_diffrn_reflns_av_R_equivalents    0.0514
_diffrn_reflns_av_unetI/netI       0.0565
_diffrn_reflns_Laue_measured_fraction_full  0.982
_diffrn_reflns_Laue_measured_fraction_max  0.979
_diffrn_reflns_limit_h_max         8
_diffrn_reflns_limit_h_min         -9
_diffrn_reflns_limit_k_max         10
_diffrn_reflns_limit_k_min         -10
_diffrn_reflns_limit_l_max         11
_diffrn_reflns_limit_l_min         -10
_diffrn_reflns_number              5323
_diffrn_reflns_point_group_measured_fraction_full  0.982
_diffrn_reflns_point_group_measured_fraction_max  0.979
_diffrn_reflns_theta_full          25.242
_diffrn_reflns_theta_max           25.674
_diffrn_reflns_theta_min           2.935
_diffrn_ambient_temperature        150.00
_diffrn_detector_area_resol_mean   ?
_diffrn_measured_fraction_theta_full  0.982
_diffrn_measured_fraction_theta_max  0.979
_diffrn_measurement_device_type    'Bruker APEX-II CCD'
_diffrn_measurement_method         '\f and \w scans'
_diffrn_radiation_type             MoK\a
_diffrn_radiation_wavelength       0.71073
_diffrn_source                     ?
_diffrn_source_current             1.4
_diffrn_source_power               0.07
_diffrn_source_voltage             50.0
_diffrn_standards_number           0
_reflns_Friedel_coverage           0.000
_reflns_Friedel_fraction_full      .
_reflns_Friedel_fraction_max       .
_reflns_number_gt                  1727
_reflns_number_total               1899
_reflns_special_details
;
 Reflections were merged by SHELXL according to the crystal
 class for the calculation of statistics and refinement.
 
 _reflns_Friedel_fraction is defined as the number of unique
 Friedel pairs measured divided by the number that would be
 possible theoretically, ignoring centric projections and
 systematic absences.
;
_reflns_threshold_expression       'I > 2\s(I)'
_computing_cell_refinement         'SAINT V8.38A (Bruker, 2018)'
_computing_data_collection         ?
_computing_data_reduction          'SAINT V8.38A (Bruker, 2018)'
_computing_molecular_graphics      'Olex2 1.5 (Dolomanov et al., 2009)'
_computing_publication_material    'Olex2 1.5 (Dolomanov et al., 2009)'
_computing_structure_refinement    'SHELXL 2018/3 (Sheldrick, 2015)'
_computing_structure_solution      'SHELXT 2014/5 (Sheldrick, 2014)'
_refine_diff_density_max           0.566
_refine_diff_density_min           -0.879
_refine_diff_density_rms           0.134
_refine_ls_extinction_coef         .
_refine_ls_extinction_method       none
_refine_ls_goodness_of_fit_ref     1.078
_refine_ls_hydrogen_treatment      constr
_refine_ls_matrix_type             full
_refine_ls_number_parameters       104
_refine_ls_number_reflns           1899
_refine_ls_number_restraints       0
_refine_ls_R_factor_all            0.0395
_refine_ls_R_factor_gt             0.0350
_refine_ls_restrained_S_all        1.078
_refine_ls_shift/su_max            0.000
_refine_ls_shift/su_mean           0.000
_refine_ls_structure_factor_coef   Fsqd
_refine_ls_weighting_details      
 'w=1/[\s^2^(Fo^2^)+(0.0622P)^2^+0.0537P] where P=(Fo^2^+2Fc^2^)/3'
_refine_ls_weighting_scheme        calc
_refine_ls_wR_factor_gt            0.0966
_refine_ls_wR_factor_ref           0.1048
_refine_special_details            ?
_olex2_refinement_description
;
1. Fixed Uiso
 At 1.2 times of:
  All C(H,H) groups
 At 1.5 times of:
  All C(H,H,H) groups
2.a Secondary CH2 refined with riding coordinates:
 C008(H00G,H00H), C009(H00I,H00J)
2.b Idealised Me refined as rotating group:
 C006(H00A,H00B,H00C), C007(H00D,H00E,H00F), C00A(H00K,H00L,H00M), C00B(H00N,
 H00O,H00P)
;
_atom_sites_solution_hydrogens     geom
_atom_sites_solution_primary       ?
_atom_sites_solution_secondary     ?
loop_
  _atom_site_label
  _atom_site_type_symbol
  _atom_site_fract_x
  _atom_site_fract_y
  _atom_site_fract_z
  _atom_site_U_iso_or_equiv
  _atom_site_adp_type
  _atom_site_occupancy
  _atom_site_site_symmetry_order
  _atom_site_calc_flag
  _atom_site_refinement_flags_posn
  _atom_site_refinement_flags_adp
  _atom_site_refinement_flags_occupancy
  _atom_site_disorder_assembly
  _atom_site_disorder_group
 Cu01 Cu 0.55350(4) 0.51080(4) 0.20651(4) 0.01853(17) Uani 1 1 d . . . . .
 Cl02 Cl 0.27749(9) 0.73260(9) 0.26718(8) 0.0235(2) Uani 1 1 d . . . . .
 Cl03 Cl 0.39763(10) 0.36623(10) 0.12569(9) 0.0268(2) Uani 1 1 d . . . . .
 N004 N 0.8071(3) 0.2721(3) 0.2470(3) 0.0181(5) Uani 1 1 d . . . . .
 N005 N 0.7171(4) 0.6365(3) 0.2527(3) 0.0204(5) Uani 1 1 d . . . . .
 C006 C 0.8760(4) 0.2064(4) 0.1059(3) 0.0229(7) Uani 1 1 d . . . . .
 H00A H 0.778050 0.180190 0.066409 0.034 Uiso 1 1 calc R U . . .
 H00B H 0.995899 0.094891 0.127004 0.034 Uiso 1 1 calc R U . . .
 H00C H 0.899606 0.300802 0.031167 0.034 Uiso 1 1 calc R U . . .
 C007 C 0.7806(4) 0.1245(4) 0.3601(3) 0.0223(6) Uani 1 1 d . . . . .
 H00D H 0.743581 0.162583 0.456063 0.033 Uiso 1 1 calc R U . . .
 H00E H 0.901553 0.013696 0.374152 0.033 Uiso 1 1 calc R U . . .
 H00F H 0.679192 0.099347 0.324871 0.033 Uiso 1 1 calc R U . . .
 C008 C 0.9184(4) 0.5117(4) 0.2280(3) 0.0235(7) Uani 1 1 d . . . . .
 H00G H 1.008922 0.547150 0.269511 0.028 Uiso 1 1 calc R U . . .
 H00H H 0.941036 0.520342 0.118668 0.028 Uiso 1 1 calc R U . . .
 C009 C 0.9530(4) 0.3177(4) 0.3050(3) 0.0241(7) Uani 1 1 d . . . . .
 H00I H 1.084461 0.232302 0.283791 0.029 Uiso 1 1 calc R U . . .
 H00J H 0.941462 0.306153 0.415412 0.029 Uiso 1 1 calc R U . . .
 C00A C 0.6939(4) 0.6609(4) 0.4096(3) 0.0265(7) Uani 1 1 d . . . . .
 H00K H 0.562822 0.750288 0.422081 0.040 Uiso 1 1 calc R U . . .
 H00L H 0.786915 0.704951 0.431738 0.040 Uiso 1 1 calc R U . . .
 H00M H 0.716743 0.543767 0.478851 0.040 Uiso 1 1 calc R U . . .
 C00B C 0.6727(5) 0.8188(4) 0.1510(3) 0.0261(7) Uani 1 1 d . . . . .
 H00N H 0.681622 0.807370 0.045868 0.039 Uiso 1 1 calc R U . . .
 H00O H 0.765250 0.864549 0.170626 0.039 Uiso 1 1 calc R U . . .
 H00P H 0.541954 0.904271 0.169564 0.039 Uiso 1 1 calc R U . . .

loop_
  _atom_site_aniso_label
  _atom_site_aniso_U_11
  _atom_site_aniso_U_22
  _atom_site_aniso_U_33
  _atom_site_aniso_U_23
  _atom_site_aniso_U_13
  _atom_site_aniso_U_12
 Cu01 0.0129(2) 0.0164(2) 0.0250(3) -0.00809(16) -0.00005(16) -0.00300(17)
 Cl02 0.0166(4) 0.0238(4) 0.0247(4) -0.0109(3) 0.0011(3) -0.0005(3)
 Cl03 0.0177(4) 0.0234(4) 0.0406(5) -0.0120(3) -0.0024(3) -0.0069(3)
 N004 0.0143(11) 0.0174(11) 0.0211(12) -0.0058(10) 0.0006(9) -0.0045(9)
 N005 0.0219(13) 0.0193(12) 0.0186(12) -0.0041(10) 0.0007(10) -0.0073(10)
 C006 0.0214(15) 0.0217(15) 0.0198(14) -0.0075(12) 0.0022(11) -0.0024(12)
 C007 0.0244(16) 0.0205(14) 0.0209(14) -0.0043(12) 0.0008(12) -0.0084(12)
 C008 0.0185(15) 0.0270(15) 0.0272(16) -0.0102(13) 0.0033(12) -0.0101(12)
 C009 0.0138(14) 0.0272(16) 0.0302(15) -0.0091(13) -0.0014(12) -0.0058(12)
 C00A 0.0281(17) 0.0309(16) 0.0227(15) -0.0091(13) 0.0019(13) -0.0131(13)
 C00B 0.0320(17) 0.0220(15) 0.0270(15) -0.0064(12) -0.0008(13) -0.0129(13)

_geom_special_details
;
 All esds (except the esd in the dihedral angle between two l.s. planes)
 are estimated using the full covariance matrix.  The cell esds are taken
 into account individually in the estimation of esds in distances, angles
 and torsion angles; correlations between esds in cell parameters are only
 used when they are defined by crystal symmetry.  An approximate (isotropic)
 treatment of cell esds is used for estimating esds involving l.s. planes.
;
loop_
  _geom_bond_atom_site_label_1
  _geom_bond_atom_site_label_2
  _geom_bond_distance
  _geom_bond_site_symmetry_2
  _geom_bond_publ_flag
 Cu01 Cl02 2.2677(7) . ?
 Cu01 Cl03 2.2753(8) . ?
 Cu01 N004 2.083(2) . ?
 Cu01 N005 2.058(3) . ?
 N004 C006 1.485(4) . ?
 N004 C007 1.480(4) . ?
 N004 C009 1.491(4) . ?
 N005 C008 1.483(4) . ?
 N005 C00A 1.478(4) . ?
 N005 C00B 1.490(4) . ?
 C006 H00A 0.9800 . ?
 C006 H00B 0.9800 . ?
 C006 H00C 0.9800 . ?
 C007 H00D 0.9800 . ?
 C007 H00E 0.9800 . ?
 C007 H00F 0.9800 . ?
 C008 H00G 0.9900 . ?
 C008 H00H 0.9900 . ?
 C008 C009 1.513(4) . ?
 C009 H00I 0.9900 . ?
 C009 H00J 0.9900 . ?
 C00A H00K 0.9800 . ?
 C00A H00L 0.9800 . ?
 C00A H00M 0.9800 . ?
 C00B H00N 0.9800 . ?
 C00B H00O 0.9800 . ?
 C00B H00P 0.9800 . ?

loop_
  _geom_angle_atom_site_label_1
  _geom_angle_atom_site_label_2
  _geom_angle_atom_site_label_3
  _geom_angle
  _geom_angle_site_symmetry_1
  _geom_angle_site_symmetry_3
  _geom_angle_publ_flag
 Cl02 Cu01 Cl03 93.73(3) . . ?
 N004 Cu01 Cl02 156.22(7) . . ?
 N004 Cu01 Cl03 91.56(7) . . ?
 N005 Cu01 Cl02 92.02(7) . . ?
 N005 Cu01 Cl03 171.94(7) . . ?
 N005 Cu01 N004 85.42(9) . . ?
 C006 N004 Cu01 110.68(17) . . ?
 C006 N004 C009 109.7(2) . . ?
 C007 N004 Cu01 111.77(17) . . ?
 C007 N004 C006 108.5(2) . . ?
 C007 N004 C009 109.3(2) . . ?
 C009 N004 Cu01 106.90(17) . . ?
 C008 N005 Cu01 104.58(18) . . ?
 C008 N005 C00B 108.6(2) . . ?
 C00A N005 Cu01 111.81(19) . . ?
 C00A N005 C008 110.5(2) . . ?
 C00A N005 C00B 107.8(2) . . ?
 C00B N005 Cu01 113.50(19) . . ?
 N004 C006 H00A 109.5 . . ?
 N004 C006 H00B 109.5 . . ?
 N004 C006 H00C 109.5 . . ?
 H00A C006 H00B 109.5 . . ?
 H00A C006 H00C 109.5 . . ?
 H00B C006 H00C 109.5 . . ?
 N004 C007 H00D 109.5 . . ?
 N004 C007 H00E 109.5 . . ?
 N004 C007 H00F 109.5 . . ?
 H00D C007 H00E 109.5 . . ?
 H00D C007 H00F 109.5 . . ?
 H00E C007 H00F 109.5 . . ?
 N005 C008 H00G 109.8 . . ?
 N005 C008 H00H 109.8 . . ?
 N005 C008 C009 109.3(2) . . ?
 H00G C008 H00H 108.3 . . ?
 C009 C008 H00G 109.8 . . ?
 C009 C008 H00H 109.8 . . ?
 N004 C009 C008 108.6(2) . . ?
 N004 C009 H00I 110.0 . . ?
 N004 C009 H00J 110.0 . . ?
 C008 C009 H00I 110.0 . . ?
 C008 C009 H00J 110.0 . . ?
 H00I C009 H00J 108.4 . . ?
 N005 C00A H00K 109.5 . . ?
 N005 C00A H00L 109.5 . . ?
 N005 C00A H00M 109.5 . . ?
 H00K C00A H00L 109.5 . . ?
 H00K C00A H00M 109.5 . . ?
 H00L C00A H00M 109.5 . . ?
 N005 C00B H00N 109.5 . . ?
 N005 C00B H00O 109.5 . . ?
 N005 C00B H00P 109.5 . . ?
 H00N C00B H00O 109.5 . . ?
 H00N C00B H00P 109.5 . . ?
 H00O C00B H00P 109.5 . . ?

loop_
  _geom_torsion_atom_site_label_1
  _geom_torsion_atom_site_label_2
  _geom_torsion_atom_site_label_3
  _geom_torsion_atom_site_label_4
  _geom_torsion
  _geom_torsion_site_symmetry_1
  _geom_torsion_site_symmetry_2
  _geom_torsion_site_symmetry_3
  _geom_torsion_site_symmetry_4
  _geom_torsion_publ_flag
 Cu01 N004 C009 C008 -34.6(2) . . . . ?
 Cu01 N005 C008 C009 -46.8(3) . . . . ?
 N005 C008 C009 N004 56.1(3) . . . . ?
 C006 N004 C009 C008 85.5(3) . . . . ?
 C007 N004 C009 C008 -155.7(2) . . . . ?
 C00A N005 C008 C009 73.7(3) . . . . ?
 C00B N005 C008 C009 -168.3(2) . . . . ?

loop_
  _diffrn_refln_index_h
  _diffrn_refln_index_k
  _diffrn_refln_index_l
  _diffrn_refln_intensity_net
  _diffrn_refln_intensity_u
 -1 0 0 2670.53 182.48
 1 0 0 2983.6 183.08
 -2 0 0 18.1 2.5
 -2 0 0 24.7 5.4
 2 0 0 20.7 2.1
 2 0 0 22.7 4.8
 -3 0 0 13.9 4.4
 -3 0 0 10.8 2.4
 3 0 0 10.5 1.9
 3 0 0 12.3 4.9
 -4 0 0 138.99 16.3
 -4 0 0 136.69 11.3
 4 0 0 139.69 10.6
 4 0 0 147.59 18.5
 -5 0 0 -4.2 3.7
 5 0 0 2 1.6
 -6 0 0 768.22 52.39
 -6 0 0 750.42 61.79
 -7 0 0 603.84 42.5
 -7 0 0 563.44 66.39
 -7 0 0 593.14 55.89
 -8 0 0 267.07 21.4
 -8 0 0 199.38 33.5
 -8 1 0 -13.1 13.3
 -7 1 0 407.16 44
 -7 1 0 409.46 41.8
 -7 1 0 386.96 30.6
 6 -1 0 679.63 44.9
 -6 1 0 720.93 59.19
 -6 1 0 620.94 55.79
 -6 1 0 620.14 46
 5 -1 0 193.28 15.4
 -5 1 0 205.38 16.8
 -5 1 0 219.08 24.4
 -5 1 0 233.38 25.5
 4 -1 0 76.09 6.7
 -4 1 0 87.89 20.9
 -4 1 0 88.89 13
 -4 1 0 72.09 7.5
 3 -1 0 1141.99 67.89
 -3 1 0 892.31 68.29
 -3 1 0 1103.69 75.99
 -2 1 0 6917.01 447.56
 1 -1 0 1415.36 93.99
 -2 -1 0 21.6 4.3
 -2 -1 0 24.8 2.6
 2 1 0 17.6 6.6
 2 1 0 28.1 2.7
 -3 -1 0 439.66 31.2
 -3 -1 0 480.55 36.1
 3 1 0 451.35 36.8
 3 1 0 491.45 31.4
 -4 -1 0 32.1 7.1
 -4 -1 0 33.8 4.5
 4 1 0 40.3 4
 4 1 0 33.4 4.7
 4 1 0 28.7 7.8
 -5 -1 0 25.6 4.6
 -5 -1 0 29.4 8.7
 5 1 0 33.3 4
 5 1 0 21.5 7.9
 -6 -1 0 306.37 23.7
 -6 -1 0 310.17 31.1
 6 1 0 330.07 23.1
 6 1 0 321.57 36.5
 -7 -1 0 267.77 20.9
 -7 -1 0 255.67 28.9
 7 1 0 236.58 36.6
 -8 -1 0 359.36 25.9
 -8 -1 0 270.37 35
 -7 2 0 158.48 27.4
 -7 2 0 149.09 15.1
 6 -2 0 71.29 7.4
 -6 2 0 66.99 9
 -6 2 0 78.29 18
 5 -2 0 56.19 5.9
 -5 2 0 51.19 7.5
 -5 2 0 69.49 14.3
 -5 2 0 69.29 14.3
 4 -2 0 119.99 9.3
 -4 2 0 100.69 17.5
 -4 2 0 129.99 17.6
 3 -2 0 1142.29 83.09
 -3 2 0 1332.17 83.79
 -3 2 0 1357.86 93.09
 2 -2 0 6682.73 433.76
 1 -2 0 4120.69 274.07
 -1 2 0 4296.57 275.27
 0 -2 0 81.29 9.2
 0 -2 0 83.39 5.7
 0 2 0 84.49 5.7
 0 2 0 74.59 8.7
 -1 -2 0 63.89 8.8
 1 2 0 48.3 6.6
 -2 -2 0 2850.41 165.48
 2 2 0 2134.99 158.78
 -3 -2 0 343.57 28
 -3 -2 0 312.87 22.5
 3 2 0 313.77 22.5
 3 2 0 372.56 28.9
 -4 -2 0 381.26 30.9
 -4 -2 0 368.26 24.4
 4 2 0 298.07 30.5
 -5 -2 0 172.78 14.3
 -5 -2 0 184.18 20.3
 5 2 0 195.18 14.6
 5 2 0 185.68 22.6
 -6 -2 0 101.39 16.1
 -6 -2 0 103.29 10.3
 6 2 0 108.19 19
 6 2 0 118.29 9.6
 -7 -2 0 54.49 7.8
 -7 -2 0 47.4 13.6
 7 2 0 65.19 19.7
 -8 -2 0 130.09 12.9
 -8 -2 0 94.79 19.1
 8 2 0 138.69 28.6
 -9 -2 0 326.27 26.6
 6 -3 0 48.4 6
 -6 3 0 54.59 14.8
 -6 3 0 56.79 8.6
 -6 3 0 59.09 17
 5 -3 0 218.68 16.1
 -5 3 0 186.08 17.6
 -5 3 0 226.18 28.1
 -5 3 0 236.08 29
 4 -3 0 58.09 5.4
 -4 3 0 67.09 14.4
 -4 3 0 34.1 14.9
 -4 3 0 48.3 6.8
 3 -3 0 908.41 58.69
 -3 3 0 883.91 59.89
 2 -3 0 1930.31 124.59
 2 -3 0 1870.01 133.19
 -2 3 0 1996 133.69
 -2 3 0 1951.1 124.49
 1 -3 0 3148.19 224.78
 -1 3 0 3659.33 225.58
 0 -3 0 443.86 34.8
 0 -3 0 452.85 27.9
 0 3 0 413.26 27.9
 0 3 0 399.36 33.2
 -1 -3 0 457.85 35.2
 1 3 0 410.96 33.4
 2 3 0 480.85 31.5
 -3 -3 0 1511.15 93.79
 -3 -3 0 1234.38 83.79
 3 3 0 1345.17 91.49
 3 3 0 1129.19 83.49
 -4 -3 0 35.5 9.2
 -4 -3 0 31.1 4
 4 3 0 25.3 3.6
 4 3 0 37.8 9.7
 -5 -3 0 91.99 13.7
 -5 -3 0 83.49 8.2
 5 3 0 94.89 8.2
 5 3 0 84.79 14
 -6 -3 0 227.48 26.6
 -6 -3 0 242.78 20.1
 6 3 0 246.18 29.3
 6 3 0 273.37 19.3
 -7 -3 0 7.7 7.3
 -7 -3 0 4 3.7
 7 3 0 10.5 10.5
 -8 -3 0 13 4.8
 -8 -3 0 -0.2 9.2
 8 3 0 5.2 12.6
 -9 -3 0 706.53 50.39
 -6 4 0 4 3.7
 -6 4 0 -0.6 9.1
 5 -4 0 566.14 39.2
 -5 4 0 529.75 39.8
 -5 4 0 560.64 52.19
 -5 4 0 562.44 54.19
 4 -4 0 250.17 18
 -4 4 0 253.67 19.9
 -4 4 0 233.98 30
 3 -4 0 404.66 27.2
 3 -4 0 403.66 38.5
 -3 4 0 392.96 28.7
 2 -4 0 313.77 33.1
 2 -4 0 359.96 23.9
 -2 4 0 364.46 23.8
 -2 4 0 369.56 33.3
 1 -4 0 489.35 42.7
 1 -4 0 537.15 33.7
 -1 4 0 477.65 41.8
 -1 4 0 531.35 33.7
 0 -4 0 1085.99 79.39
 0 4 0 1100.99 77.69
 0 4 0 1054.19 69.59
 -1 -4 0 21.5 9.3
 1 4 0 2.5 3.4
 -2 -4 0 458.45 38.7
 2 4 0 422.66 36.1
 -3 -4 0 784.42 58.09
 3 4 0 606.64 46.6
 3 4 0 796.12 56.49
 -4 -4 0 553.64 45.5
 -4 -4 0 518.85 34.4
 4 4 0 463.55 33.9
 4 4 0 524.35 43.6
 -5 -4 0 7.3 5.5
 -5 -4 0 11.5 3
 5 4 0 8.9 6.6
 5 4 0 15.7 3.2
 -6 -4 0 141.49 21.1
 -6 -4 0 147.99 12.4
 6 4 0 144.99 21.5
 6 4 0 144.79 12.1
 -7 -4 0 836.82 51.59
 -7 -4 0 627.14 61.89
 7 4 0 768.52 67.49
 -8 -4 0 468.25 34.2
 -9 -4 0 298.87 24.3
 5 -5 0 37.7 5.4
 -5 5 0 47.9 18.5
 -5 5 0 44.1 7.9
 4 -5 0 655.93 41.3
 -4 5 0 559.44 42.8
 3 -5 0 493.35 47.7
 3 -5 0 494.65 34.3
 -3 5 0 493.65 36
 -3 5 0 574.14 48.9
 2 -5 0 2.1 6.1
 -2 5 0 9.1 5.7
 -2 5 0 7.6 1.7
 1 -5 0 41.4 3.8
 1 -5 0 33.4 10.4
 -1 5 0 50.59 10.5
 -1 5 0 37.3 3.6
 0 -5 0 1287.57 98.49
 0 5 0 1285.47 86.19
 0 5 0 1445.06 97.19
 -1 -5 0 1954.7 149.09
 1 5 0 2039.2 129.39
 1 5 0 2036.3 141.59
 -2 -5 0 1439.16 107.29
 2 5 0 1488.65 104.09
 -3 -5 0 6.5 6.2
 3 5 0 14.7 2.4
 3 5 0 12.3 6
 -4 -5 0 132.29 19.1
 4 5 0 96.09 8.4
 4 5 0 142.09 20
 -5 -5 0 52.99 13.9
 5 5 0 63.19 13.2
 5 5 0 60.79 6
 -6 -5 0 186.58 14.3
 -6 -5 0 146.89 23.3
 6 5 0 169.78 13.4
 6 5 0 176.18 24.6
 -7 -5 0 613.24 42
 7 5 0 603.44 41.4
 7 5 0 583.04 57.09
 -8 -5 0 1503.35 89.09
 -8 -5 0 1083.59 113.29
 -9 -5 0 353.96 27.7
 4 -6 0 1.6 1.9
 -4 6 0 3.5 3.1
 3 -6 0 289.87 34.5
 3 -6 0 275.17 18.6
 -3 6 0 251.07 31.8
 -3 6 0 232.88 20.1
 2 -6 0 299.77 19.5
 2 -6 0 244.38 32.6
 -2 6 0 291.57 31.3
 -2 6 0 267.57 19.1
 1 -6 0 11.4 7.6
 -1 6 0 14.6 8.3
 -1 6 0 21 2.5
 0 -6 0 737.03 67.79
 0 6 0 962.5 71.19
 0 6 0 770.72 52.89
 -1 -6 0 1897.11 141.69
 1 6 0 2040.6 137.59
 1 6 0 1910.31 125.39
 2 6 0 1807.42 115.49
 2 6 0 1766.02 126.59
 -3 -6 0 35.7 10
 3 6 0 41.5 4.5
 3 6 0 59.39 12
 -4 -6 0 249.68 29.5
 4 6 0 210.98 15.6
 4 6 0 225.98 25.8
 5 6 0 52.19 13.5
 5 6 0 37.7 4.6
 -6 -6 0 521.45 53.69
 6 6 0 576.44 39.4
 6 6 0 657.53 55.49
 7 6 0 406.06 43.6
 7 6 0 383.96 27.6
 -8 -6 0 338.77 52.49
 -9 -6 0 407.36 31.1
 3 -7 0 -13.3 9.8
 3 -7 0 4.3 2
 -3 7 0 -1.4 2.5
 -3 7 0 1.6 9.8
 2 -7 0 652.53 64.89
 -2 7 0 766.72 63.39
 -2 7 0 656.93 47.3
 1 -7 0 1092.29 96.99
 -1 7 0 1390.56 96.59
 -1 7 0 1126.09 77.19
 0 -7 0 453.45 55.69
 0 7 0 597.14 37.4
 0 7 0 620.34 51.99
 -1 -7 0 158.78 26.5
 1 7 0 160.08 21.5
 1 7 0 140.29 10.8
 -2 -7 0 358.66 41.4
 2 7 0 389.56 36.6
 2 7 0 343.27 24.6
 -3 -7 0 129.69 25.2
 3 7 0 141.79 10.2
 3 7 0 109.79 10.2
 3 7 0 128.79 19.6
 -4 -7 0 241.58 32.7
 4 7 0 215.98 27.3
 -5 -7 0 220.38 35.7
 5 7 0 246.58 16.8
 5 7 0 211.48 33.3
 -6 -7 0 681.63 72.69
 6 7 0 914.01 56.09
 6 7 0 908.01 72.89
 7 7 0 563.94 55.59
 7 7 0 539.75 37.5
 8 7 0 247.28 19.5
 8 7 0 285.07 37.3
 -1 8 0 822.92 81.59
 -1 8 0 999.8 64.29
 -1 8 0 1004 62.09
 0 -8 0 795.82 75.89
 0 8 0 746.53 51.49
 0 8 0 855.11 69.59
 -1 -8 0 59.59 18
 1 8 0 45.1 13.5
 1 8 0 41.2 4.2
 -2 -8 0 10.6 17.6
 2 8 0 35.5 4
 2 8 0 41.4 13.6
 -3 -8 0 6.2 10.3
 3 8 0 15.4 3
 3 8 0 5.6 7.5
 3 8 0 17.7 3
 -4 -8 0 5.8 12.5
 4 8 0 8.1 9.9
 4 8 0 7.2 2.3
 4 8 0 8.7 2.8
 -5 -8 0 489.35 55.09
 5 8 0 553.34 49.99
 5 8 0 507.75 34.5
 6 8 0 896.11 73.99
 6 8 0 830.22 56.39
 -7 -8 0 166.88 35.5
 7 8 0 284.97 35.4
 7 8 0 243.68 17.5
 -8 -8 0 -3.2 18.3
 8 8 0 16.2 4
 8 8 0 23.8 14.2
 1 9 0 80.49 19.2
 1 9 0 90.39 7
 -2 -9 0 12.4 14.6
 2 9 0 19.6 10.6
 2 9 0 18.6 2.9
 -3 -9 0 220.98 40.4
 3 9 0 252.07 17.5
 3 9 0 240.78 17.7
 3 9 0 235.38 31.7
 -4 -9 0 25.8 19
 4 9 0 40.9 5.1
 4 9 0 41.7 13.5
 4 9 0 35.4 4.7
 -5 -9 0 56.29 24.9
 5 9 0 75.09 6.8
 5 9 0 77.09 7.8
 5 9 0 88.09 19.7
 -6 -9 0 122.59 36.3
 6 9 0 112.99 24.1
 6 9 0 157.18 11.3
 6 9 -1 3.9 1.9
 6 9 -1 7.2 11.1
 -6 -9 1 22.5 22.1
 5 9 -1 158.38 13.1
 5 9 -1 160.08 25.6
 5 9 -1 169.88 11.5
 4 9 -1 272.47 19.5
 4 9 -1 256.17 33.4
 4 9 -1 289.47 18.2
 -4 -9 1 224.48 38.5
 3 9 -1 81.59 6.6
 3 9 -1 79.89 6.9
 2 9 -1 11.7 10.3
 -2 -9 1 -14.4 16.5
 1 9 -1 -0.3 12.1
 1 9 -1 5.5 2.3
 7 8 -1 88.39 21.3
 -7 -8 1 69.99 26.2
 6 8 -1 114.09 11.2
 6 8 -1 107.29 22.4
 5 8 -1 17.7 14.8
 -5 -8 1 22.3 14.7
 4 8 -1 99.29 19.1
 4 8 -1 85.99 7.8
 4 8 -1 92.49 6.7
 -4 -8 1 50.79 21.1
 3 8 -1 135.49 10.1
 3 8 -1 142.69 21.8
 3 8 -1 140.69 10.7
 -3 -8 1 157.18 30.5
 2 8 -1 159.08 25.3
 2 8 -1 187.78 12.6
 -2 -8 1 154.98 32
 1 8 -1 122.89 8.5
 1 8 -1 137.99 23
 -1 -8 1 98.09 24.9
 0 8 -1 56.99 15.1
 0 -8 1 29.7 19.7
 -1 8 -1 110.99 22.4
 -1 8 -1 118.49 10.4
 1 -8 1 79.99 25.2
 7 7 -1 11.8 11.4
 -7 -7 1 1.3 14
 6 7 -1 379.96 41
 6 7 -1 364.86 24.3
 -6 -7 1 296.27 40.8
 5 7 -1 12.9 10.4
 -5 -7 1 8 9.4
 4 7 -1 51.09 4.4
 4 7 -1 52.39 13.7
 -4 -7 1 34.6 12.8
 3 7 -1 194.28 24.8
 3 7 -1 195.88 13.6
 3 7 -1 198.78 14.3
 -3 -7 1 193.08 29.7
 2 7 -1 624.84 52.69
 2 7 -1 625.44 39.1
 -2 -7 1 493.35 56.69
 1 7 -1 894.91 54.29
 1 7 -1 741.63 73.29
 0 7 -1 517.25 44
 0 7 -1 430.96 28.4
 0 -7 1 360.46 46.4
 -1 7 -1 16.6 9.8
 -1 7 -1 25.5 4.5
 1 -7 1 15 11.3
 -2 7 -1 31.2 5.2
 2 -7 1 22.7 14.7
 -8 -6 1 4.9 13.3
 -8 -6 1 13.2 5.4
 7 6 -1 95.89 20.9
 6 6 -1 6.6 2.5
 6 6 -1 -1.2 8.5
 -6 -6 1 10.9 10.8
 5 6 -1 409.06 27.7
 5 6 -1 376.36 39.9
 -5 -6 1 457.15 45.6
 4 6 -1 18.7 6.6
 4 6 -1 11.4 2.1
 -4 -6 1 3.8 7.8
 3 6 -1 533.85 44.7
 3 6 -1 472.35 32.3
 -3 -6 1 486.35 48.2
 2 6 -1 1793.02 112.19
 2 6 -1 1865.21 125.19
 -2 -6 1 1548.55 127.89
 1 6 -1 1839.12 125.29
 1 6 -1 2005.2 137.99
 -1 -6 1 2043.7 144.29
 0 6 -1 631.64 52.29
 0 6 -1 603.44 40.2
 0 -6 1 639.24 56.59
 -1 6 -1 20.9 8.6
 -1 6 -1 26.4 4.3
 1 -6 1 33.1 11.2
 -2 6 -1 61.59 7.4
 2 -6 1 52.19 15.7
 2 -6 1 82.69 5.9
 -3 6 -1 93.29 9.8
 -3 6 -1 98.09 19.2
 3 -6 1 100.29 22.1
 3 -6 1 91.79 7.8
 -4 6 -1 39.8 7
 4 -6 1 54.19 5.2
 -9 -5 1 15.6 5.6
 -8 -5 1 2.8 10.1
 -8 -5 1 0 4.3
 7 5 -1 49.4 17.1
 -7 -5 1 18.5 11.3
 -7 -5 1 33.4 6
 6 5 -1 488.15 35.2
 6 5 -1 525.35 49.99
 -6 -5 1 471.55 50.69
 -6 -5 1 574.64 35.9
 5 5 -1 452.95 41.7
 5 5 -1 392.16 29.8
 -5 -5 1 435.56 42.7
 4 5 -1 2487.35 166.98
 4 5 -1 2107.69 153.58
 -4 -5 1 2638.14 170.98
 3 5 -1 2732.43 170.88
 3 5 -1 2231.48 157.78
 2 5 -1 1572.94 118.69
 -2 -5 1 1789.12 133.69
 1 5 -1 1197.98 81.09
 1 5 -1 1037.8 70.29
 -1 -5 1 1048.8 83.69
 0 5 -1 328.97 22.7
 0 5 -1 352.66 31.9
 0 -5 1 378.46 35.9
 -1 5 -1 55.69 4
 -1 5 -1 50.99 5.6
 -1 5 -1 43.8 11.3
 1 -5 1 36.2 10.5
 -2 5 -1 1.9 5.3
 -2 5 -1 4.4 2.6
 2 -5 1 3.6 6.4
 2 -5 1 6.2 1.5
 -3 5 -1 923.21 72.99
 -3 5 -1 845.12 61.79
 3 -5 1 956.3 60.39
 3 -5 1 948.41 75.19
 -4 5 -1 339.37 26.8
 -4 5 -1 371.36 38.2
 4 -5 1 358.66 24.6
 -5 5 -1 175.88 16.9
 5 -5 1 200.88 14.6
 -9 -4 1 279.17 22.9
 -8 -4 1 41.4 6.8
 -8 -4 1 26.2 13.3
 7 4 -1 79.09 19.8
 -7 -4 1 72.99 8.6
 6 4 -1 23.3 7.5
 6 4 -1 16.7 4.4
 -6 -4 1 12.8 3.7
 -6 -4 1 18.3 10.5
 5 4 -1 198.78 15
 5 4 -1 231.78 28.6
 -5 -4 1 184.68 24.1
 -5 -4 1 209.48 15.2
 4 4 -1 3851.71 245.88
 4 4 -1 3248.38 233.18
 -4 -4 1 3651.53 233.38
 -4 -4 1 3844.52 247.18
 3 4 -1 7033.2 486.55
 -3 -4 1 7917.71 490.05
 2 4 -1 839.12 57.19
 2 4 -1 903.11 67.29
 -2 -4 1 941.51 68.79
 1 4 -1 4.5 1
 1 4 -1 8.1 4.5
 -1 -4 1 -0.2 4.4
 0 4 -1 216.38 14.8
 0 4 -1 234.98 21.9
 0 -4 1 231.08 24.2
 -1 4 -1 18.2 1.9
 1 -4 1 20.6 2
 1 -4 1 12.5 5.7
 -2 4 -1 42.5 5.3
 -2 4 -1 43.6 10.9
 2 -4 1 42.1 3.7
 2 -4 1 32.9 9.3
 -3 4 -1 1427.76 97.29
 -3 4 -1 1355.96 86.99
 3 -4 1 1359.66 97.89
 3 -4 1 1115.19 86.49
 -4 4 -1 879.61 62.29
 -4 4 -1 943.21 72.99
 4 -4 1 926.91 60.29
 -5 4 -1 134.39 22.4
 -5 4 -1 150.98 22.8
 -5 4 -1 113.49 12.6
 5 -4 1 125.09 10.5
 -6 4 -1 6.5 4
 -6 4 -1 -3.4 8.9
 6 -4 1 8.7 3
 -9 -3 1 313.67 25.4
 -8 -3 1 68.29 25.6
 -8 -3 1 87.09 10.1
 7 3 -1 108.69 20.6
 -7 -3 1 79.79 17.8
 -7 -3 1 95.59 9.8
 6 3 -1 1300.77 86.29
 6 3 -1 1240.28 99.99
 -6 -3 1 1337.67 85.49
 -6 -3 1 1298.57 98.89
 5 3 -1 1550.64 98.19
 5 3 -1 1463.25 110.49
 -5 -3 1 1531.75 108.89
 -5 -3 1 1473.45 97.99
 4 3 -1 961.9 72.19
 4 3 -1 859.21 61.79
 -4 -3 1 913.71 61.79
 -4 -3 1 1081.69 72.89
 3 3 -1 3122.99 197.88
 3 3 -1 2565.54 188.18
 -3 -3 1 3263.27 199.18
 -3 -3 1 2849.01 188.28
 1 3 -1 28.9 6.1
 -1 -3 1 24.9 6
 0 3 -1 59.09 4.2
 0 3 -1 49.8 11.3
 0 -3 1 74.19 10.4
 -1 3 -1 605.54 39.4
 -1 3 -1 544.75 48.2
 -1 3 -1 596.04 38.3
 1 -3 1 609.44 38.3
 1 -3 1 596.04 45.9
 -2 3 -1 47.2 8.5
 -2 3 -1 36.4 4.7
 2 -3 1 42.2 3.6
 2 -3 1 37.4 9.2
 -3 3 -1 45.2 6.3
 -3 3 -1 41.7 10.8
 3 -3 1 34.7 3.6
 3 -3 1 37.4 9.2
 -4 3 -1 351.76 26.8
 -4 3 -1 352.56 35.7
 -4 3 -1 377.56 35.1
 4 -3 1 373.66 25
 -5 3 -1 245.18 30.4
 -5 3 -1 219.28 26.1
 -5 3 -1 207.48 18.2
 5 -3 1 208.68 16
 -6 3 -1 78.39 17.1
 -6 3 -1 74.09 9.7
 6 -3 1 69.19 7.3
 -9 -2 1 28.2 6.7
 8 2 -1 16.6 11.9
 -8 -2 1 2.1 3.7
 -8 -2 1 -1.4 8.3
 7 2 -1 12.2 9.5
 -7 -2 1 20.6 5
 -7 -2 1 18 9.5
 6 2 -1 1312.87 105.99
 -6 -2 1 1509.55 92.19
 -6 -2 1 1306.67 101.39
 5 2 -1 3363.26 238.88
 5 2 -1 3742.53 226.28
 -5 -2 1 3399.16 226.18
 -5 -2 1 3545.15 236.28
 4 2 -1 1664.63 103.09
 4 2 -1 1563.04 112.79
 -4 -2 1 1632.84 111.49
 -4 -2 1 1495.25 102.79
 3 2 -1 89.39 7.1
 3 2 -1 94.19 12.3
 -3 -2 1 94.19 7
 -3 -2 1 82.89 11.5
 2 2 -1 431.36 33
 2 2 -1 363.26 27
 -2 -2 1 448.56 33.5
 -2 -2 1 430.36 27.1
 1 2 -1 1208.68 77.99
 1 2 -1 1171.88 83.19
 -1 -2 1 1286.07 84.19
 0 2 -1 225.08 15.8
 0 -2 1 278.57 21
 -1 2 -1 327.57 22.9
 -1 2 -1 361.26 26.8
 1 -2 1 330.67 26.8
 1 -2 1 342.47 22.1
 -2 2 -1 955.9 68.99
 -2 2 -1 977.8 64.39
 2 -2 1 1009.8 63.29
 2 -2 1 973.5 69.29
 -3 2 -1 26 4.2
 -3 2 -1 14.7 5.6
 3 -2 1 18.2 2.4
 -4 2 -1 173.58 20.2
 -4 2 -1 152.98 18.7
 4 -2 1 163.48 12
 -5 2 -1 468.45 41.1
 -5 2 -1 440.96 40.1
 -5 2 -1 420.76 31.9
 5 -2 1 423.86 29.9
 -6 2 -1 1276.97 92.49
 -6 2 -1 1187.58 80.09
 -6 2 -1 1104.29 106.09
 6 -2 1 1134.29 77.79
 -7 2 -1 325.17 39
 -7 2 -1 375.56 28.6
 -8 -1 1 153.28 14.4
 -8 -1 1 116.19 23.8
 7 1 -1 49.4 16.7
 -7 -1 1 28.1 11.7
 -7 -1 1 46.9 7.4
 6 1 -1 676.23 43.9
 6 1 -1 585.74 58.09
 -6 -1 1 637.64 53.89
 -6 -1 1 632.14 43.9
 5 1 -1 2253.87 172.28
 5 1 -1 2673.03 159.38
 -5 -1 1 2435.96 169.08
 -5 -1 1 2463.95 159.48
 4 1 -1 1495.35 88.39
 4 1 -1 1260.77 97.99
 -4 -1 1 1311.67 96.09
 -4 -1 1 1346.47 88.39
 3 1 -1 149.69 10.9
 3 1 -1 149.09 16.8
 -3 -1 1 142.79 10.9
 -3 -1 1 160.18 16.3
 2 1 -1 801.52 52.19
 2 1 -1 847.42 57.79
 -2 -1 1 788.72 52.09
 -2 -1 1 786.92 56.89
 1 1 -1 1827.72 121.29
 -1 -1 1 1856.51 121.29
 0 1 -1 879.81 57.99
 0 -1 1 736.13 54.69
 0 -1 1 959.6 57.59
 -1 1 -1 1486.25 93.89
 -1 1 -1 1418.26 95.79
 1 -1 1 1533.65 93.79
 1 -1 1 1391.66 95.79
 -2 1 -1 81.99 7.2
 -2 1 -1 87.89 9.4
 2 -1 1 93.59 6.4
 -3 1 -1 1285.97 88.69
 -3 1 -1 1321.07 87.89
 -3 1 -1 1198.48 82.99
 3 -1 1 1269.17 81.89
 -4 1 -1 1.9 4.1
 -4 1 -1 5.2 4.3
 -4 1 -1 4.5 2.4
 4 -1 1 1.7 1.2
 -5 1 -1 117.39 17.7
 -5 1 -1 145.89 18
 -5 1 -1 132.89 12
 5 -1 1 124.89 10.3
 -6 1 -1 1709.93 123.29
 -6 1 -1 1698.33 113.49
 -6 1 -1 1726.43 124.59
 -7 1 -1 1743.73 122.29
 -7 1 -1 1514.35 117.49
 -7 1 -1 1495.95 105.69
 -8 0 1 488.65 55.79
 -8 0 1 570.74 40
 -7 0 1 438.56 49.8
 -7 0 1 508.05 49.3
 -7 0 1 588.24 38.2
 6 0 -1 84.29 8.1
 -6 0 1 81.49 15.7
 -6 0 1 84.89 9.3
 5 0 -1 298.77 22.2
 -5 0 1 331.07 33.2
 4 0 -1 151.28 11.6
 4 0 -1 126.19 18.7
 -4 0 1 157.88 12.1
 -4 0 1 176.48 19
 3 0 -1 1855.91 113.29
 3 0 -1 1798.42 122.59
 -3 0 1 1639.24 113.29
 -3 0 1 1727.43 120.39
 2 0 -1 260.27 25.2
 2 0 -1 254.87 16.7
 -2 0 1 224.48 21.2
 -2 0 1 246.88 16.6
 1 0 -1 2990.1 216.28
 -1 0 1 3681.63 216.88
 -1 0 -1 84.89 6.8
 -1 0 -1 86.69 6.4
 1 0 1 96.89 6.5
 -2 0 -1 1253.17 82.69
 -2 0 -1 1242.08 80.49
 2 0 1 1228.28 83.29
 -3 0 -1 808.92 55.99
 -3 0 -1 870.81 60.09
 3 0 1 869.91 56.69
 -4 0 -1 2029 148.09
 -4 0 -1 2195.98 143.09
 4 0 1 2285.47 142.09
 4 0 1 2304.07 143.09
 -5 0 -1 1458.95 101.89
 -5 0 -1 1498.05 95.69
 5 0 1 1351.36 93.29
 -6 0 -1 649.64 52.29
 -6 0 -1 635.14 44.2
 -6 0 -1 620.44 53.49
 6 0 1 609.44 42.6
 -7 0 -1 1249.77 99.19
 -7 0 -1 1253.97 96.39
 -7 0 -1 1317.77 86.29
 -8 0 -1 488.75 36.7
 -8 0 -1 476.45 50.19
 -7 1 1 718.93 52.19
 -7 1 1 818.52 67.39
 -7 1 1 691.53 67.59
 6 -1 -1 116.29 10.8
 -6 1 1 122.79 21.6
 -6 1 1 160.88 22.7
 -6 1 1 123.39 12
 5 -1 -1 5 2.1
 -5 1 1 -6.3 3.8
 -5 1 1 5.8 5.1
 -5 1 1 2.1 2.6
 4 -1 -1 8.8 2.3
 -4 1 1 8.8 2.9
 -4 1 1 5 5.4
 -4 1 1 18.8 7
 -3 1 1 3892.61 260.07
 -3 1 1 3957.1 260.67
 -2 1 1 4863.21 323.57
 -2 1 1 5070.79 324.77
 1 -1 -1 389.76 24.2
 1 -1 -1 396.76 28.4
 -1 1 1 357.66 24.1
 -1 1 1 327.47 27.5
 0 -1 -1 217.48 17
 0 -1 -1 245.28 14.9
 0 1 1 217.98 14.9
 0 1 1 221.68 17.1
 -1 -1 -1 589.04 41.3
 1 1 1 631.94 39.9
 1 1 1 623.94 41.5
 -2 -1 -1 400.76 27.4
 -2 -1 -1 465.05 30
 2 1 1 373.66 27.2
 2 1 1 410.86 29.8
 -3 -1 -1 69.09 8.4
 -3 -1 -1 67.49 6
 3 1 1 64.99 5.9
 3 1 1 62.89 8.9
 -4 -1 -1 2889.51 188.28
 -4 -1 -1 2913.01 193.48
 4 1 1 2807.72 195.68
 4 1 1 3063.99 188.38
 -5 -1 -1 3533.95 248.38
 -6 -1 -1 751.42 62.69
 -6 -1 -1 855.61 56.19
 6 1 1 819.12 54.89
 6 1 1 864.71 70.09
 -7 -1 -1 27.4 5.9
 -7 -1 -1 23 10.2
 -8 -1 -1 78.79 10.4
 -8 -1 -1 55.29 20.1
 -7 2 1 2.5 3.6
 -7 2 1 12.5 13
 6 -2 -1 426.36 30.3
 -6 2 1 405.16 31.4
 -6 2 1 432.96 44.8
 -6 2 1 437.26 45.4
 5 -2 -1 504.25 35
 -5 2 1 512.65 36.3
 -5 2 1 469.35 46.6
 -5 2 1 554.44 48.4
 4 -2 -1 304.57 20
 -4 2 1 200.78 36.7
 -4 2 1 295.67 22
 -4 2 1 271.07 29.2
 3 -2 -1 1524.85 94.69
 -3 2 1 1434.86 94.49
 -3 2 1 1426.26 103.59
 -3 2 1 1450.35 105.49
 2 -2 -1 4190.08 268.97
 -2 2 1 3962.9 268.17
 1 -2 -1 1287.37 93.09
 -1 2 1 1434.06 93.59
 0 -2 -1 32.6 2.7
 0 -2 -1 30.9 5.5
 0 2 1 31.3 5.4
 0 2 1 31.2 2.7
 -1 -2 -1 7.7 3.1
 1 2 1 9.2 2.9
 -2 -2 -1 180.28 14
 -2 -2 -1 200.48 17.8
 2 2 1 218.58 14
 2 2 1 209.58 17.8
 -3 -2 -1 3715.73 233.68
 3 2 1 3390.56 232.68
 -4 -2 -1 1790.92 114.49
 -4 -2 -1 1749.72 120.19
 4 2 1 1755.22 114.39
 4 2 1 1751.02 121.39
 -5 -2 -1 4209.88 256.77
 -5 -2 -1 3730.53 263.27
 5 2 1 3840.12 266.37
 5 2 1 4150.98 256.67
 -6 -2 -1 1408.96 87.79
 -6 -2 -1 1136.69 94.19
 6 2 1 1393.96 87.79
 6 2 1 1341.77 100.69
 -7 -2 -1 39.4 6.7
 7 2 1 35.2 6.3
 7 2 1 43.5 12.7
 -8 -2 -1 0.9 3.9
 -8 -2 -1 2 7
 8 2 1 9.3 11.9
 -9 -2 -1 8.1 5.6
 -6 3 1 106.69 22.5
 -6 3 1 98.69 11.3
 -6 3 1 94.69 21.1
 -5 3 1 1157.68 83.89
 -5 3 1 1282.07 99.49
 -5 3 1 1351.06 99.09
 4 -3 -1 2016.6 137.89
 -4 3 1 2245.18 154.18
 -4 3 1 2232.78 151.88
 -4 3 1 2056.19 139.09
 3 -3 -1 943.21 63.59
 -3 3 1 1054.59 75.19
 -3 3 1 931.11 63.39
 2 -3 -1 418.16 27
 2 -3 -1 357.36 34.4
 -2 3 1 426.76 27
 -2 3 1 390.26 35
 1 -3 -1 1645.14 104.79
 1 -3 -1 1607.74 112.69
 -1 3 1 1581.84 104.79
 -1 3 1 1679.53 112.79
 0 -3 -1 501.05 31.5
 0 -3 -1 516.35 38.4
 0 3 1 444.86 36.9
 0 3 1 456.75 31.4
 -1 -3 -1 828.82 61.99
 1 3 1 840.12 54.79
 1 3 1 864.91 61.59
 -2 -3 -1 3644.44 247.58
 2 3 1 3883.11 246.98
 -3 -3 -1 7486.85 454.65
 3 3 1 6479.35 452.45
 -4 -3 -1 1597.54 105.79
 -4 -3 -1 1851.71 115.39
 4 3 1 1538.35 112.89
 4 3 1 1542.15 105.59
 -5 -3 -1 119.49 16.3
 -5 -3 -1 112.49 10.1
 5 3 1 129.89 16.7
 5 3 1 105.69 9.8
 -6 -3 -1 577.74 38.1
 -6 -3 -1 502.95 45.5
 6 3 1 533.95 37.4
 6 3 1 529.85 48.2
 -7 -3 -1 101.19 10.5
 -7 -3 -1 81.89 16
 7 3 1 100.09 10.3
 7 3 1 104.39 20.3
 -8 -3 -1 42 7.4
 8 3 1 45.2 18
 -9 -3 -1 19 6.5
 -6 4 1 23.3 13.6
 -6 4 1 33.7 7.1
 5 -4 -1 583.64 40.3
 -5 4 1 572.24 57.09
 -5 4 1 583.94 56.09
 -5 4 1 599.04 42.1
 4 -4 -1 2038.3 131.59
 -4 4 1 1854.11 132.69
 -4 4 1 2153.18 150.68
 -4 4 1 2089.29 146.99
 3 -4 -1 2406.06 157.98
 -3 4 1 2467.85 171.18
 -3 4 1 2477.35 157.88
 2 -4 -1 31.2 9.4
 2 -4 -1 38.2 4.1
 -2 4 1 52.89 11.5
 -2 4 1 39 3.9
 1 -4 -1 56.99 11.3
 1 -4 -1 56.69 5
 -1 4 1 58.59 10.6
 -1 4 1 58.89 5
 0 -4 -1 94.49 15.3
 0 -4 -1 123.79 8.8
 0 4 1 126.59 8.8
 -1 -4 -1 80.59 13.9
 1 4 1 75.99 10.9
 1 4 1 72.69 6
 -2 -4 -1 2231.88 155.28
 2 4 1 2317.37 153.78
 -3 -4 -1 3754.22 223.48
 3 4 1 2848.22 211.48
 3 4 1 3337.87 220.38
 -4 -4 -1 1459.75 102.99
 4 4 1 1454.25 92.69
 4 4 1 1323.97 100.19
 -5 -4 -1 27.1 8.5
 -5 -4 -1 24.2 4.3
 5 4 1 24.6 8.2
 5 4 1 30 4.2
 -6 -4 -1 8.8 7.1
 -6 -4 -1 16 5.8
 6 4 1 11.5 6
 6 4 1 19.2 3.9
 -7 -4 -1 407.16 44.5
 -7 -4 -1 472.45 34.7
 7 4 1 512.25 49.2
 7 4 1 539.45 34.8
 -8 -4 -1 231.48 19.4
 8 4 1 226.08 33.9
 -9 -4 -1 0.9 4.7
 -5 5 1 410.26 31
 -5 5 1 404.56 45.2
 4 -5 -1 542.75 34.9
 -4 5 1 470.05 36
 -4 5 1 490.75 49.1
 3 -5 -1 918.91 60.49
 3 -5 -1 829.42 74.29
 -3 5 1 978.3 75.59
 -3 5 1 930.51 60.19
 2 -5 -1 91.99 7.5
 2 -5 -1 91.79 17
 -2 5 1 91.09 7.4
 -2 5 1 79.59 15.1
 1 -5 -1 55.89 5.1
 1 -5 -1 44 12.1
 -1 5 1 66.39 22.3
 -1 5 1 56.29 5
 0 -5 -1 1054.59 64.39
 0 -5 -1 1006.1 76.69
 0 5 1 905.91 73.49
 0 5 1 976.4 64.29
 -1 -5 -1 275.07 28.2
 1 5 1 244.58 25.4
 1 5 1 253.87 17.8
 -2 -5 -1 69.99 14.3
 2 5 1 79.79 12.3
 2 5 1 72.99 6.3
 -3 -5 -1 642.14 52.69
 3 5 1 642.94 50.29
 3 5 1 574.74 40.7
 -4 -5 -1 885.51 68.99
 4 5 1 851.31 66.09
 4 5 1 823.32 55.89
 -5 -5 -1 608.74 54.99
 5 5 1 689.83 58.09
 5 5 1 615.24 42.5
 -6 -5 -1 2 3.4
 -6 -5 -1 -0.4 7.6
 6 5 1 2.9 2.7
 6 5 1 0.4 6.3
 -7 -5 -1 216.88 31
 -7 -5 -1 254.97 20.5
 7 5 1 285.77 33
 7 5 1 270.57 21.8
 -8 -5 -1 274.27 39.4
 -8 -5 -1 376.06 28
 8 5 1 447.46 46.4
 -9 -5 -1 59.79 9.2
 4 -6 -1 14.6 3.3
 -4 6 1 11.4 12.2
 -4 6 1 14.6 4.9
 3 -6 -1 36.7 10.7
 3 -6 -1 45.8 5.1
 -3 6 1 44.1 13.6
 2 -6 -1 3.4 1.7
 2 -6 -1 3.5 7
 -2 6 1 1.7 1.4
 -2 6 1 0.5 8.4
 1 -6 -1 132.59 22.6
 1 -6 -1 152.98 11.3
 -1 6 1 152.98 11.2
 -1 6 1 147.09 20.7
 0 -6 -1 55.09 14.6
 0 6 1 79.59 6.3
 0 6 1 66.89 15.3
 -1 -6 -1 850.31 72.79
 1 6 1 989.3 70.99
 1 6 1 855.61 58.69
 -2 -6 -1 179.08 25.7
 2 6 1 241.78 24.4
 2 6 1 200.98 15
 -3 -6 -1 39.2 13.7
 3 6 1 52.19 11
 -4 -6 -1 13 9.4
 4 6 1 6.7 2.3
 4 6 1 3.5 5.1
 -5 -6 -1 1532.35 129.49
 5 6 1 1626.24 116.59
 5 6 1 1592.24 103.19
 -6 -6 -1 697.43 64.99
 6 6 1 819.22 65.59
 6 6 1 739.63 50.29
 -7 -6 -1 103.59 23.6
 7 6 1 128.89 23
 7 6 1 130.29 14.7
 -8 -6 -1 147.59 14.1
 -8 -6 -1 89.09 23.3
 8 6 1 142.99 26.8
 -9 -6 -1 76.59 11.2
 3 -7 -1 9.6 12.1
 3 -7 -1 -2.5 1.8
 -3 7 1 -3.5 2.5
 2 -7 -1 9.3 11
 2 -7 -1 3.6 2.1
 -2 7 1 5.7 1.9
 -2 7 1 3.6 8.3
 1 -7 -1 12.6 11.9
 -1 7 1 14.6 10.1
 -1 7 1 24.9 3.4
 0 -7 -1 22.8 11.3
 0 7 1 42 4.2
 0 7 1 39.5 11.4
 -1 -7 -1 150.68 26
 1 7 1 172.38 22.5
 1 7 1 155.78 12
 -2 -7 -1 243.98 32.6
 2 7 1 242.38 17.6
 3 7 1 292.37 30
 3 7 1 247.18 19
 -4 -7 -1 5.3 9.3
 4 7 1 2.2 2.1
 4 7 1 -1.7 4.8
 -5 -7 -1 642.54 61.69
 5 7 1 624.64 55.99
 5 7 1 650.33 42.9
 6 7 1 2147.69 149.59
 6 7 1 1963.6 132.59
 7 7 1 606.04 58.99
 7 7 1 647.34 46.6
 -8 -7 -1 12.7 14.3
 8 7 1 9.8 9.5
 1 -8 -1 8.8 14.9
 -1 8 1 -7.1 9.3
 -1 8 1 4.3 1.7
 0 -8 -1 1.3 13.6
 0 8 1 16.3 2.9
 0 8 1 18.9 10.2
 -1 -8 -1 15.1 13.6
 1 8 1 17.5 10.1
 1 8 1 20 3.4
 -2 -8 -1 42 16.8
 2 8 1 54.89 5.6
 2 8 1 55.99 14.3
 -3 -8 -1 771.92 70.69
 3 8 1 702.33 48.1
 3 8 1 693.33 61.39
 -4 -8 -1 879.81 90.69
 4 8 1 1064.19 78.79
 4 8 1 926.31 62.09
 4 8 1 905.31 62.69
 -5 -8 -1 546.65 61.79
 5 8 1 596.64 52.99
 5 8 1 559.14 38.2
 6 8 1 321.27 23.7
 6 8 1 363.86 38.7
 -7 -8 -1 181.58 35
 -8 -8 -1 33.2 22.7
 8 8 1 4.8 14.5
 0 -9 -1 -4.6 16
 0 9 1 14.6 2.7
 0 9 1 10.5 13.2
 1 9 1 -2.6 8.8
 1 9 1 2.3 1.5
 -2 -9 -1 93.79 22.3
 2 9 1 107.99 9.1
 2 9 1 113.39 22.6
 -3 -9 -1 616.44 82.19
 3 9 1 591.44 66.39
 3 9 1 671.03 43.4
 -4 -9 -1 978.3 94.69
 4 9 1 1092.89 70.99
 4 9 1 1129.79 88.19
 4 9 1 1048.8 69.99
 -5 -9 -1 437.96 58.29
 5 9 1 523.85 34.4
 5 9 1 510.15 35.3
 5 9 1 508.35 49.99
 -6 -9 -1 -15.8 14.3
 6 9 1 12.6 3.2
 6 9 1 6.7 10.2
 -7 -9 -1 29.6 22.3
 7 9 1 14.5 15.1
 7 9 1 10.3 5
 5 9 -2 241.28 17.9
 5 9 -2 291.77 43.3
 4 9 -2 43.2 15.9
 4 9 -2 47.8 5
 4 9 -2 57.19 4.8
 -4 -9 2 23.2 16.4
 3 9 -2 136.99 24.9
 3 9 -2 152.58 10.6
 3 9 -2 153.48 10.5
 -3 -9 2 158.38 41.1
 2 9 -2 24.5 12.7
 -2 -9 2 37.5 26.8
 -7 -8 2 250.37 44.3
 6 8 -2 751.22 63.89
 -6 -8 2 535.75 63.89
 5 8 -2 315.87 35.6
 -5 -8 2 238.28 37
 4 8 -2 39.2 13.3
 4 8 -2 42.6 4.2
 -4 -8 2 31.2 18.3
 3 8 -2 1.4 1
 3 8 -2 0.1 1
 3 8 -2 -1.2 10
 2 8 -2 9.7 6.6
 2 8 -2 8.1 1.3
 2 8 -2 6.9 1
 2 8 -2 8 1.5
 -2 -8 2 4.5 10.4
 1 8 -2 14.1 2.6
 1 8 -2 10.3 7.6
 -1 -8 2 21.8 18.6
 0 8 -2 339.47 22.6
 0 -8 2 252.67 44.4
 -8 -7 2 191.28 38.5
 -7 -7 2 105.69 24.5
 6 7 -2 591.04 55.29
 6 7 -2 536.15 37.9
 5 7 -2 261.07 17.6
 5 7 -2 258.17 30.6
 -5 -7 2 184.48 32.3
 4 7 -2 102.09 18.9
 -4 -7 2 79.39 21.3
 3 7 -2 36.5 3.8
 3 7 -2 39 12.8
 -3 -7 2 14 12.7
 2 7 -2 156.58 10.9
 2 7 -2 166.48 10.8
 2 7 -2 124.09 24.3
 1 7 -2 5.2 1.8
 1 7 -2 1 5.5
 -1 -7 2 10.7 12.6
 0 7 -2 4.2 1.9
 0 7 -2 -0.1 7.3
 0 -7 2 -7.1 10.6
 -1 7 -2 163.18 26.1
 1 -7 2 158.58 31.3
 -2 7 -2 91.09 9.2
 2 -7 2 84.29 23.3
 8 6 -2 793.12 91.99
 -8 -6 2 892.21 58.59
 7 6 -2 169.38 27.6
 -7 -6 2 129.89 25
 6 6 -2 124.29 35.8
 6 6 -2 65.39 6.5
 -6 -6 2 38.7 17.9
 5 6 -2 19.2 9.4
 5 6 -2 6.9 2.2
 -5 -6 2 11.4 9
 4 6 -2 275.37 29.1
 -4 -6 2 188.68 28.9
 3 6 -2 293.07 31.1
 -3 -6 2 302.77 36.7
 2 6 -2 109.29 17.3
 2 6 -2 127.49 8.9
 2 6 -2 122.69 8.4
 2 6 -2 131.19 8.4
 -2 -6 2 88.69 19.8
 1 6 -2 223.78 25.5
 1 6 -2 226.18 15.3
 -1 -6 2 201.98 29.6
 0 6 -2 46.9 5
 0 -6 2 41.4 16.9
 -1 6 -2 15.1 6.6
 -1 6 -2 20.2 3.8
 1 -6 2 19.7 10.4
 -2 6 -2 385.46 40.8
 -2 6 -2 461.45 31.8
 2 -6 2 507.65 47.9
 -3 6 -2 500.65 37.1
 -3 6 -2 477.45 53.29
 3 -6 2 639.94 67.19
 8 5 -2 454.85 55.69
 -8 -5 2 497.75 34.6
 7 5 -2 139.09 25.4
 -7 -5 2 127.89 12
 6 5 -2 103.79 9
 6 5 -2 86.69 22.1
 -6 -5 2 113.89 9.4
 -6 -5 2 70.29 18.3
 5 5 -2 64.69 6.4
 5 5 -2 80.09 16.8
 4 5 -2 92.09 7.7
 4 5 -2 98.69 16.4
 -4 -5 2 92.09 17.9
 3 5 -2 648.54 53.69
 -3 -5 2 654.63 56.79
 2 5 -2 119.09 16.7
 -2 -5 2 134.69 20.3
 1 5 -2 198.58 13.4
 1 5 -2 241.98 23.6
 1 5 -2 208.68 14
 -1 -5 2 172.88 24.3
 0 5 -2 584.34 37.1
 0 -5 2 515.15 49
 -1 5 -2 69.29 6.3
 -1 5 -2 53.79 11.7
 1 -5 2 45.1 12.8
 -2 5 -2 261.47 19.8
 -2 5 -2 246.38 27.2
 2 -5 2 293.77 31
 -3 5 -2 1379.96 103.89
 -3 5 -2 1393.46 93.39
 3 -5 2 1444.26 90.79
 -4 5 -2 1043.6 83.09
 -4 5 -2 1054.19 72.49
 4 -5 2 1098.19 69.59
 -9 -4 2 5.7 4.6
 8 4 -2 37.7 18.4
 -8 -4 2 42.3 6.8
 7 4 -2 168.98 29.3
 -7 -4 2 134.09 23.5
 -7 -4 2 202.18 14.9
 6 4 -2 459.55 54.19
 6 4 -2 539.45 36.2
 -6 -4 2 538.95 35.6
 -6 -4 2 506.05 48.7
 5 4 -2 541.25 37.6
 5 4 -2 549.95 50.69
 -5 -4 2 586.54 50.59
 -5 -4 2 548.25 37.2
 4 4 -2 135.09 19.2
 4 4 -2 129.09 10.7
 -4 -4 2 139.39 20.4
 -4 -4 2 157.48 10.6
 3 4 -2 30.4 9.9
 3 4 -2 30.9 3.2
 -3 -4 2 18.3 8.3
 2 4 -2 76.29 12
 -2 -4 2 69.99 12.9
 1 4 -2 867.91 64.39
 1 4 -2 1082.49 64.59
 1 4 -2 969 64.59
 1 4 -2 1100.99 74.29
 -1 -4 2 1035.2 76.39
 0 4 -2 972.9 67.49
 0 4 -2 1051.79 83.79
 0 -4 2 1117.59 78.59
 -1 4 -2 1865.01 130.89
 -1 4 -2 1897.41 123.79
 1 -4 2 1980.1 133.89
 -2 4 -2 1050.39 69.09
 -2 4 -2 1020.2 76.09
 2 -4 2 1059.59 78.19
 2 -4 2 1038.7 67.09
 -3 4 -2 1052.39 78.49
 -3 4 -2 1042.6 70.19
 3 -4 2 1043.1 67.79
 -4 4 -2 564.54 47.5
 -4 4 -2 515.75 38.6
 4 -4 2 544.25 36.1
 -5 4 -2 433.36 33.4
 -5 4 -2 467.65 43.5
 5 -4 2 443.46 30.6
 -9 -3 2 44 7.7
 -8 -3 2 10.5 9.5
 -8 -3 2 17.4 5
 7 3 -2 121.19 22.6
 -7 -3 2 117.69 19.3
 -7 -3 2 112.99 11
 6 3 -2 866.11 57.39
 -6 -3 2 777.72 71.39
 -6 -3 2 895.01 57.09
 5 3 -2 1492.15 96.49
 5 3 -2 1494.85 110.59
 -5 -3 2 1416.16 95.89
 -5 -3 2 1508.75 108.29
 4 3 -2 600.34 40
 4 3 -2 579.64 50.29
 -4 -3 2 610.14 39.5
 -4 -3 2 594.64 49.6
 3 3 -2 315.07 29
 3 3 -2 302.47 20.2
 -3 -3 2 312.37 19.7
 -3 -3 2 231.98 28.8
 2 3 -2 125.89 14.8
 2 3 -2 109.29 8.2
 1 3 -2 479.95 38.4
 -1 -3 2 448.76 38
 0 3 -2 306.67 22.8
 0 3 -2 366.36 28.6
 0 -3 2 375.06 30.5
 -1 3 -2 6693.73 421.46
 1 -3 2 6310.87 422.46
 -2 3 -2 3924.81 250.97
 -2 3 -2 3815.02 245.18
 2 -3 2 3691.63 251.57
 -3 3 -2 745.33 55.89
 -3 3 -2 662.43 47.5
 3 -3 2 696.13 45.6
 3 -3 2 692.53 59.39
 -4 3 -2 4.6 4.9
 -4 3 -2 3.4 2.6
 4 -3 2 3.6 1.5
 -5 3 -2 101.39 11
 -5 3 -2 105.49 18.3
 -5 3 -2 75.79 16
 5 -3 2 106.09 8.5
 -6 3 -2 51.79 13.6
 -6 3 -2 73.99 9.5
 6 -3 2 61.49 7.2
 -8 -2 2 154.08 33.1
 7 2 -2 171.58 29.3
 -7 -2 2 151.18 23.3
 -7 -2 2 180.18 14.7
 6 2 -2 675.43 43.9
 6 2 -2 638.64 59.09
 -6 -2 2 650.43 44.8
 -6 -2 2 572.54 55.69
 5 2 -2 1776.52 112.19
 5 2 -2 1636.64 125.59
 -5 -2 2 1690.83 122.89
 -5 -2 2 1765.42 111.99
 4 2 -2 1823.12 115.39
 4 2 -2 1727.13 126.39
 -4 -2 2 1887.61 125.39
 -4 -2 2 1684.63 114.89
 3 2 -2 210.58 15.2
 3 2 -2 211.48 22.3
 -3 -2 2 206.58 14.8
 -3 -2 2 243.68 22.8
 2 2 -2 329.17 28.4
 2 2 -2 322.47 22
 -2 -2 2 337.87 21.6
 -1 -2 2 3826.52 250.97
 0 2 -2 2594.14 171.38
 0 -2 2 2618.04 172.08
 -1 2 -2 2456.45 166.98
 -1 2 -2 2769.52 170.78
 1 -2 2 2581.44 171.18
 -2 2 -2 2924.81 191.38
 -2 2 -2 2849.71 187.58
 2 -2 2 2966.1 192.08
 -3 2 -2 1004.6 67.59
 3 -2 2 1029 65.89
 -4 2 -2 28.9 8.4
 -4 2 -2 21.4 4.6
 -4 2 -2 27.6 7.4
 4 -2 2 25.4 3.1
 -5 2 -2 6.9 5.9
 -5 2 -2 -1.5 2.7
 -5 2 -2 1.9 5.1
 5 -2 2 1.1 1.5
 -6 2 -2 8.4 8
 -6 2 -2 20.5 8.4
 -6 2 -2 12.2 4.8
 -7 2 -2 14 9.8
 -7 2 -2 12.7 5.4
 -8 -1 2 666.53 64.89
 -8 -1 2 782.62 51.89
 7 1 -2 1086.49 94.29
 -7 -1 2 957.4 84.79
 -7 -1 2 1166.68 72.89
 6 1 -2 1291.07 79.09
 6 1 -2 1149.48 96.59
 -6 -1 2 1159.28 78.89
 -6 -1 2 1140.69 90.69
 5 1 -2 212.58 27.4
 5 1 -2 231.18 16.2
 -5 -1 2 203.98 24.1
 -5 -1 2 199.48 16.1
 4 1 -2 678.33 42.8
 4 1 -2 623.74 53.39
 -4 -1 2 636.34 51.29
 -4 -1 2 607.94 42.4
 3 1 -2 114.19 14.6
 3 1 -2 105.99 8.7
 -3 -1 2 102.29 13.3
 -3 -1 2 102.89 8.1
 2 1 -2 1185.68 88.39
 2 1 -2 1266.67 82.19
 -2 -1 2 1202.88 82.09
 -2 -1 2 1454.25 89.29
 -1 -1 2 5707.23 368.56
 -1 1 -2 190.78 14
 -1 1 -2 158.68 12.4
 1 -1 2 193.88 12.5
 1 -1 2 173.08 13.9
 -2 1 -2 525.65 37.2
 -2 1 -2 562.74 39.2
 2 -1 2 584.34 37.1
 -3 1 -2 949.8 68.09
 -3 1 -2 915.81 64.09
 -3 1 -2 884.31 73.49
 3 -1 2 1116.49 64.19
 -4 1 -2 273.27 25.2
 -4 1 -2 276.67 21.2
 -4 1 -2 278.27 25.1
 4 -1 2 300.47 19.6
 -5 1 -2 54.39 10.7
 -5 1 -2 56.79 7.3
 -5 1 -2 49 11
 5 -1 2 47.3 5.1
 -6 1 -2 62.19 8.7
 -6 1 -2 63.59 14
 -6 1 -2 46.8 11.8
 6 -1 2 48 5.6
 -7 1 -2 46 8.6
 -7 1 -2 87.69 18.4
 -8 0 2 805.42 97.59
 -8 0 2 728.43 53.09
 -7 0 2 1035.3 71.79
 -7 0 2 1081.29 86.69
 6 0 -2 1946.71 124.19
 -6 0 2 1854.91 137.49
 -6 0 2 1884.71 124.49
 5 0 -2 16.3 3.4
 5 0 -2 26.3 10.7
 -5 0 2 20 7.3
 4 0 -2 334.27 33.4
 4 0 -2 326.47 22.1
 -4 0 2 284.37 29.6
 -4 0 2 312.77 22.3
 3 0 -2 6.8 4.1
 3 0 -2 5.4 1.7
 -3 0 2 7 4.3
 -3 0 2 6.5 1.7
 2 0 -2 241.68 23.1
 2 0 -2 200.18 13.9
 -2 0 2 182.88 13.7
 -2 0 2 194.48 19.2
 1 0 -2 1339.67 84.99
 1 0 -2 1146.39 79.59
 -1 0 2 1233.78 84.19
 -1 0 -2 637.64 41.5
 1 0 2 635.24 41.5
 -2 0 -2 20.1 3
 -2 0 -2 22.4 3.1
 -2 0 -2 20.6 2.9
 2 0 2 22.2 2.8
 -3 0 -2 121.59 11.9
 -3 0 -2 117.59 10.2
 -3 0 -2 147.99 16.8
 3 0 2 133.39 10.3
 -4 0 -2 756.52 60.39
 -4 0 -2 852.21 60.19
 -4 0 -2 861.91 56.59
 4 0 2 892.21 56.39
 -5 0 -2 349.27 26.3
 -5 0 -2 355.16 31.5
 -5 0 -2 344.97 30.5
 5 0 2 354.86 26
 5 0 2 374.56 24.8
 -6 0 -2 79.39 10.1
 -6 0 -2 104.19 15.3
 -6 0 -2 105.69 16
 6 0 2 93.39 8.5
 -7 0 -2 16.6 5.4
 -7 0 -2 21.2 8.2
 -7 0 -2 12.3 9.8
 -8 0 -2 24.8 6.9
 -8 0 -2 24.3 13
 -7 1 2 229.58 19.1
 -7 1 2 185.98 35.3
 -7 1 2 221.18 31.3
 6 -1 -2 502.05 34.1
 -6 1 2 451.15 33.4
 -6 1 2 436.66 45.1
 -6 1 2 446.86 51.99
 5 -1 -2 422.76 27.5
 -5 1 2 392.26 38.3
 -5 1 2 311.77 42
 -5 1 2 391.76 28
 4 -1 -2 140.29 10.3
 -4 1 2 127.29 9.9
 -4 1 2 123.09 17.4
 -4 1 2 99.39 17.3
 3 -1 -2 878.61 56.09
 -3 1 2 856.41 65.49
 -3 1 2 912.81 67.29
 -3 1 2 778.02 55.79
 2 -1 -2 1360.36 84.89
 -2 1 2 1338.37 92.99
 -2 1 2 1223.88 91.89
 -2 1 2 1319.37 84.79
 1 -1 -2 77.59 5.9
 -1 1 2 75.39 9.6
 -1 1 2 79.69 5.9
 -1 1 2 79.39 10
 0 -1 -2 1469.55 95.29
 0 1 2 1398.26 96.79
 -1 -1 -2 1393.26 91.29
 1 1 2 1364.96 89.99
 -2 -1 -2 683.13 42.4
 -2 -1 -2 576.34 40.9
 2 1 2 601.54 40.9
 2 1 2 622.24 42.1
 -3 -1 -2 13.1 3.7
 -3 -1 -2 9 2.5
 3 1 2 15.4 4.4
 3 1 2 13.4 2.7
 -4 -1 -2 1124.79 79.49
 -4 -1 -2 1189.68 76.19
 4 1 2 1107.19 81.59
 4 1 2 1191.68 75.99
 -5 -1 -2 1214.08 76.79
 -5 -1 -2 1082.19 79.49
 5 1 2 1010.5 82.49
 5 1 2 1192.48 74.89
 -6 -1 -2 104.29 10.6
 -6 -1 -2 96.89 14.5
 6 1 2 100.09 10.6
 -7 -1 -2 62.09 16.9
 -7 -1 -2 75.29 9.6
 7 1 2 62.39 8.1
 -8 -1 -2 309.77 24.3
 -8 -1 -2 252.07 33
 -7 2 2 112.69 28.9
 -7 2 2 110.29 12
 -7 2 2 73.39 22
 -6 2 2 -0.8 3
 -6 2 2 4.5 8.1
 -6 2 2 -3.7 11
 5 -2 -2 98.89 9.7
 -5 2 2 95.39 20.2
 -5 2 2 102.09 10.3
 -5 2 2 92.99 19.5
 4 -2 -2 164.98 12.4
 -4 2 2 163.08 22.6
 -4 2 2 137.69 22
 -4 2 2 160.28 12.2
 3 -2 -2 201.78 14.3
 -3 2 2 159.98 24.6
 -3 2 2 198.48 14.2
 -3 2 2 214.78 23.9
 -2 2 2 2293.67 163.68
 1 -2 -2 6.8 1.6
 1 -2 -2 11.4 4.3
 -1 2 2 8.3 4.7
 -1 2 2 9 1.8
 0 -2 -2 438.26 45.8
 0 -2 -2 586.64 34.6
 0 2 2 540.15 39.2
 0 2 2 516.35 34.6
 -1 -2 -2 11 3.4
 1 2 2 17.5 2.1
 1 2 2 19.8 3.9
 -2 -2 -2 8011.3 514.85
 -3 -2 -2 4459.45 272.57
 3 2 2 3890.21 271.17
 -4 -2 -2 326.87 26.2
 -4 -2 -2 285.17 21
 4 2 2 278.57 20.8
 4 2 2 282.37 25.6
 -5 -2 -2 704.73 46.5
 5 2 2 649.93 53.69
 5 2 2 677.13 46.1
 -6 -2 -2 2.8 3.5
 -6 -2 -2 -1.9 4.3
 6 2 2 3 6
 -7 -2 -2 53.89 8
 -7 -2 -2 36.8 9.9
 -8 -2 -2 200.88 17.1
 -8 -2 -2 140.99 24.1
 -6 3 2 8 4
 -6 3 2 -1.9 8.9
 -6 3 2 12.1 10.8
 5 -3 -2 58.89 6.3
 -5 3 2 56.19 7.8
 -5 3 2 50.39 13.9
 -5 3 2 56.19 18.7
 4 -3 -2 38.3 4.9
 -4 3 2 44.5 5
 -4 3 2 42.8 12.5
 3 -3 -2 262.97 18.3
 -3 3 2 237.38 28.6
 -3 3 2 275.47 33.2
 -3 3 2 245.08 18
 2 -3 -2 132.69 20.9
 2 -3 -2 138.49 10.2
 -2 3 2 133.99 17.3
 -2 3 2 127.99 10
 1 -3 -2 740.73 44.7
 1 -3 -2 641.84 53.59
 -1 3 2 647.94 51.89
 -1 3 2 669.73 44.5
 0 -3 -2 808.22 52.49
 0 3 2 767.22 58.69
 0 3 2 838.72 52.69
 -1 -3 -2 573.14 44.3
 1 3 2 556.04 43.5
 1 3 2 634.64 38.9
 -2 -3 -2 3046.4 201.38
 2 3 2 3051.79 200.68
 -3 -3 -2 9244.28 620.84
 3 3 2 9999 621.14
 -4 -3 -2 382.46 26.2
 -4 -3 -2 419.16 33.3
 4 3 2 356.56 31.4
 4 3 2 338.07 25.7
 -5 -3 -2 8.6 3.4
 -5 -3 -2 5.9 5.9
 5 3 2 12.9 3.2
 5 3 2 7.1 6.2
 -6 -3 -2 116.59 11.1
 -6 -3 -2 112.59 17.2
 6 3 2 118.49 10.7
 6 3 2 108.69 18
 -7 -3 -2 59.59 8.6
 -7 -3 -2 48.3 12.9
 7 3 2 91.89 19.9
 7 3 2 58.09 8.8
 -8 -3 -2 203.98 18.4
 8 3 2 197.98 31.8
 -9 -3 -2 657.43 47.9
 -6 4 2 97.29 11.6
 -6 4 2 114.89 24.9
 -5 4 2 3.5 3.5
 -5 4 2 -10.6 10.6
 4 -4 -2 10.1 2.9
 -4 4 2 28.2 11.9
 -4 4 2 17.4 11.2
 -4 4 2 6.6 2.4
 3 -4 -2 127.99 10.1
 -3 4 2 99.59 18.1
 -3 4 2 130.19 10
 2 -4 -2 107.49 9
 2 -4 -2 134.59 18
 -2 4 2 118.29 9.1
 -2 4 2 99.19 16.3
 1 -4 -2 769.02 48.1
 1 -4 -2 716.13 57.79
 -1 4 2 699.23 47.9
 0 -4 -2 3544.95 250.57
 0 4 2 3994.5 250.97
 -1 -4 -2 2737.83 199.18
 1 4 2 3220.98 199.38
 -2 -4 -2 1280.97 85.59
 2 4 2 1151.38 76.69
 2 4 2 1110.19 82.89
 -3 -4 -2 1161.48 81.59
 3 4 2 1066.09 79.69
 -4 -4 -2 1112.19 81.39
 4 4 2 981.9 71.59
 4 4 2 1208.58 81.09
 -5 -4 -2 78.59 8.5
 5 4 2 84.09 14.2
 5 4 2 75.39 7.6
 -6 -4 -2 218.98 27.2
 -6 -4 -2 254.87 19.8
 6 4 2 275.57 29.3
 6 4 2 256.57 19.3
 -7 -4 -2 841.82 62.59
 7 4 2 984.4 76.89
 7 4 2 950.9 62.59
 -8 -4 -2 553.44 38.2
 -8 -4 -2 471.45 48.8
 -9 -4 -2 140.39 15
 -5 5 2 200.68 31.5
 -5 5 2 213.28 18.4
 4 -5 -2 27.9 4.9
 -4 5 2 32 12.3
 -4 5 2 18.7 12.7
 -4 5 2 27.6 4.4
 3 -5 -2 184.48 14.8
 -3 5 2 212.38 27.2
 -3 5 2 195.98 14.7
 2 -5 -2 44.9 5
 2 -5 -2 32.3 11
 -2 5 2 63.19 14.9
 -2 5 2 55.29 5.2
 1 -5 -2 272.47 19.2
 1 -5 -2 283.27 30.3
 -1 5 2 254.27 28.4
 -1 5 2 278.07 19.2
 0 -5 -2 3004.7 192.88
 0 5 2 3001 203.78
 -1 -5 -2 3012.7 215.58
 1 5 2 3358.16 214.78
 -2 -5 -2 2773.32 189.58
 2 5 2 2762.12 186.78
 -3 -5 -2 37.2 10.6
 3 5 2 48.8 9.8
 3 5 2 41.4 5
 4 5 2 46.1 5.3
 4 5 2 52.59 10.9
 -5 -5 -2 10.6 8.4
 5 5 2 14.5 3.3
 5 5 2 10.7 6.4
 -6 -5 -2 128.49 20.8
 6 5 2 125.09 20.1
 6 5 2 131.19 11.4
 -7 -5 -2 499.55 53.29
 -7 -5 -2 566.94 42.5
 7 5 2 636.14 42
 7 5 2 715.73 58.09
 -8 -5 -2 778.12 56.89
 8 5 2 874.11 74.89
 -9 -5 -2 55.09 9.5
 -4 6 2 76.29 21.1
 -4 6 2 80.79 7.6
 -4 6 2 84.29 20.4
 -4 6 2 73.89 9.5
 3 -6 -2 319.27 40.5
 -3 6 2 352.16 24.7
 -3 6 2 376.96 41.1
 2 -6 -2 1032.7 85.79
 2 -6 -2 1032.9 68.99
 -2 6 2 1122.39 85.39
 -2 6 2 1013 68.99
 1 -6 -2 220.08 16.4
 1 -6 -2 236.88 29.9
 -1 6 2 221.38 27.2
 -1 6 2 226.18 16.4
 0 -6 -2 1507.45 94.49
 0 -6 -2 1482.35 109.79
 0 6 2 1379.56 106.29
 0 6 2 1437.86 94.49
 -1 -6 -2 1799.12 131.09
 1 6 2 1830.62 128.09
 1 6 2 1763.92 116.49
 2 6 2 1873.01 124.59
 2 6 2 1975.3 135.39
 -3 -6 -2 30.7 12.2
 3 6 2 36.1 4.5
 3 6 2 38.7 9.8
 -4 -6 -2 183.78 24.3
 4 6 2 168.68 13.8
 4 6 2 202.38 22.8
 -5 -6 -2 142.39 23.6
 5 6 2 137.99 11.6
 5 6 2 148.09 20.7
 -6 -6 -2 101.39 21.6
 6 6 2 140.09 11.5
 6 6 2 148.89 22.1
 -7 -6 -2 -6 10.5
 7 6 2 0 8.7
 7 6 2 8.3 3.6
 -8 -6 -2 79.89 21.9
 -9 -6 -2 130.39 14.6
 3 -7 -2 -0.1 8.4
 3 -7 -2 8.1 2.5
 -3 7 2 5.1 2.2
 -3 7 2 -7 8.7
 2 -7 -2 1261.67 107.19
 2 -7 -2 1386.16 87.79
 -2 7 2 1358.96 105.99
 -2 7 2 1324.47 87.29
 1 -7 -2 1253.57 101.49
 1 -7 -2 1297.57 81.89
 -1 7 2 1192.98 81.59
 -1 7 2 1245.98 97.79
 0 -7 -2 610.74 56.39
 0 7 2 570.54 52.19
 0 7 2 555.24 38.7
 -1 -7 -2 177.68 26.7
 1 7 2 161.78 22.4
 1 7 2 149.39 12.3
 -2 -7 -2 281.77 34
 2 7 2 279.07 30
 2 7 2 270.57 20
 -3 -7 -2 47.4 15.4
 3 7 2 84.29 15.3
 3 7 2 71.69 7
 -4 -7 -2 6.4 9.2
 4 7 2 9.9 8.9
 4 7 2 19 3.8
 -5 -7 -2 3.8 7.6
 5 7 2 10.4 3
 5 7 2 13.9 10.1
 -6 -7 -2 102.89 28.7
 6 7 2 114.79 10.8
 6 7 2 158.28 22.1
 -7 -7 -2 7.8 14.6
 7 7 2 0 2.9
 -8 -7 -2 9.1 16
 8 7 2 21.5 14.8
 2 -8 -2 103.19 9.3
 2 -8 -2 134.09 28.3
 -2 8 2 107.49 8.9
 -2 8 2 77.29 19.8
 1 -8 -2 984.5 87.69
 -1 8 2 944.51 81.19
 0 -8 -2 592.54 60.99
 0 8 2 562.14 54.49
 -1 -8 -2 10.5 10.7
 1 8 2 5.7 2.4
 1 8 2 8.2 8
 -2 -8 -2 5.4 10
 2 8 2 6.5 6
 2 8 2 2.6 3.6
 3 8 2 162.48 24.7
 3 8 2 136.09 11.9
 4 8 2 113.19 9.9
 4 8 2 101.59 9.7
 4 8 2 113.99 20
 -5 -8 -2 19 14.8
 5 8 2 40.2 13.7
 5 8 2 34.2 5.3
 -6 -8 -2 80.19 23
 6 8 2 89.49 10.9
 -7 -8 -2 -3.8 12.8
 7 8 2 18.2 11
 7 8 2 16.6 4.2
 0 -9 -2 313.27 45.8
 0 9 2 350.46 40.7
 0 9 2 310.97 22.8
 -1 -9 -2 205.68 36.8
 1 9 2 193.88 15.5
 1 9 2 232.98 33.4
 -2 -9 -2 14.7 13.9
 2 9 2 17 11.4
 2 9 2 18.1 3.9
 -3 -9 -2 23.1 14.9
 3 9 2 29.3 4.9
 3 9 2 11.5 11.6
 -4 -9 -2 81.59 23.7
 4 9 2 60.89 15.9
 4 9 2 81.39 8.1
 4 9 2 74.39 7.9
 -5 -9 -2 30.2 21.2
 5 9 2 63.39 7.5
 5 9 2 92.29 21.4
 5 9 2 71.89 8.4
 -6 -9 -2 4.5 17.9
 6 9 2 1.5 3.2
 -7 -9 -2 41.3 24.3
 7 9 2 22.2 13.2
 -3 -10 -2 4 17
 3 10 2 41.8 17.9
 3 10 2 29.9 5.3
 -4 -10 -2 -0.3 19.2
 4 10 2 14 3.7
 4 10 2 20.3 12.6
 4 10 2 12.4 3.5
 -5 -10 -2 14.6 15.4
 5 10 2 7 3.2
 5 10 2 14.8 4
 6 8 -3 24.9 4.4
 6 8 -3 15 14.1
 -6 -8 3 10.5 17.8
 5 8 -3 176.48 27.7
 5 8 -3 165.48 12.2
 -5 -8 3 114.49 31.9
 4 8 -3 16.5 2.5
 4 8 -3 20.1 10.8
 -4 -8 3 6.9 17.2
 3 8 -3 281.37 32.5
 3 8 -3 252.77 17.1
 3 8 -3 271.77 17.1
 -3 -8 3 195.08 37.8
 2 8 -3 468.35 44.9
 -2 -8 3 410.66 54.09
 1 8 -3 265.17 16.5
 -1 -8 3 166.78 38.2
 0 -8 3 118.59 30.8
 -7 -7 3 96.39 25
 6 7 -3 11.3 12.8
 6 7 -3 10.8 2.8
 -6 -7 3 16.8 14.2
 5 7 -3 18.1 3.3
 5 7 -3 14.1 9.5
 -5 -7 3 27.9 14.1
 4 7 -3 0.7 6.9
 4 7 -3 1.6 1.4
 -4 -7 3 9.8 12.4
 3 7 -3 226.98 16.5
 3 7 -3 244.48 28.6
 3 7 -3 252.47 16.4
 2 7 -3 968.5 77.19
 1 7 -3 490.75 50.09
 1 7 -3 591.34 36.1
 0 7 -3 176.78 24.6
 0 -7 3 198.38 32.3
 -1 7 -3 0.9 6.6
 1 -7 3 -11.5 12.3
 8 6 -3 434.46 54.39
 -8 -6 3 408.16 30.2
 7 6 -3 316.07 39.2
 -7 -6 3 216.48 35.2
 6 6 -3 14.5 11
 6 6 -3 8.1 2.8
 -6 -6 3 -1.9 10.2
 5 6 -3 348.47 37.9
 5 6 -3 307.37 22.7
 4 6 -3 294.37 21.1
 4 6 -3 322.07 34.5
 3 6 -3 249.38 34.6
 3 6 -3 332.27 19.7
 -3 -6 3 208.08 40.3
 2 6 -3 544.55 47.7
 2 6 -3 538.25 35.1
 2 6 -3 546.35 35.2
 1 6 -3 471.45 58.39
 -1 -6 3 494.75 50.09
 0 6 -3 297.17 32.3
 0 6 -3 377.26 23
 0 -6 3 294.07 38.3
 -1 6 -3 122.59 9.4
 -1 6 -3 79.59 16.3
 1 -6 3 105.49 23.3
 -2 6 -3 50.89 13.7
 -2 6 -3 46.1 6.3
 2 -6 3 62.29 15.8
 -3 6 -3 5.9 8
 -3 6 -3 17.8 4.4
 3 -6 3 43.7 15.6
 8 5 -3 37.4 21.1
 -8 -5 3 17 17.4
 -8 -5 3 26.3 5.4
 7 5 -3 70.49 20.8
 -7 -5 3 71.09 7.6
 -7 -5 3 40.7 15.4
 6 5 -3 67.49 16.3
 6 5 -3 73.19 7.3
 -6 -5 3 89.09 7.8
 -6 -5 3 46.9 14.1
 5 5 -3 311.07 35.9
 5 5 -3 315.07 22.6
 -5 -5 3 329.47 37.1
 4 5 -3 1008.9 61.49
 4 5 -3 984.8 76.09
 -4 -5 3 785.82 74.59
 3 5 -3 1186.88 72.09
 3 5 -3 1210.08 89.69
 -3 -5 3 914.01 85.99
 2 5 -3 246.08 26.4
 2 5 -3 250.17 16.6
 -1 -5 3 237.88 28.9
 0 5 -3 135.79 10
 0 5 -3 132.89 17.6
 0 -5 3 138.09 21.5
 -1 5 -3 136.99 17.8
 -1 5 -3 140.69 11
 1 -5 3 131.29 21.6
 -2 5 -3 153.08 12.9
 -2 5 -3 147.69 19.5
 2 -5 3 184.68 24.2
 -3 5 -3 127.49 18.7
 -3 5 -3 129.59 12.3
 3 -5 3 169.28 23.1
 -4 5 -3 -1.9 2.7
 4 -5 3 -1.2 1
 8 4 -3 20 16.6
 -8 -4 3 20.1 13
 -8 -4 3 13.4 4.7
 7 4 -3 211.48 37.6
 -7 -4 3 156.08 13
 -7 -4 3 106.39 22.7
 6 4 -3 -0.8 1.7
 6 4 -3 -4.9 7.3
 -6 -4 3 -0.6 2.4
 -6 -4 3 -3.3 6.5
 5 4 -3 109.49 9.4
 5 4 -3 110.89 19.1
 -5 -4 3 115.49 19.5
 -5 -4 3 109.39 9
 4 4 -3 703.23 61.79
 4 4 -3 708.63 49.5
 -4 -4 3 793.52 48.6
 -4 -4 3 768.62 63.39
 3 4 -3 2073.59 137.19
 3 4 -3 1999.1 123.99
 -3 -4 3 1690.03 135.89
 2 4 -3 134.19 17
 2 4 -3 124.39 9.1
 -2 -4 3 132.29 18.4
 -1 -4 3 -0.4 4.6
 0 4 -3 393.56 31.9
 0 4 -3 310.57 23.2
 0 -4 3 369.06 34
 -1 4 -3 196.28 21
 -1 4 -3 195.08 15.1
 1 -4 3 252.07 24.8
 -2 4 -3 809.42 54.39
 -2 4 -3 767.92 60.39
 2 -4 3 862.01 63.59
 -3 4 -3 43.7 10.5
 -3 4 -3 54.79 6.7
 3 -4 3 50.29 4.1
 3 -4 3 55.39 12.2
 -4 4 -3 64.69 14
 -4 4 -3 84.19 9.3
 4 -4 3 80.09 6.3
 -5 4 -3 33.9 11.1
 -5 4 -3 19.3 5.4
 5 -4 3 33.4 3.8
 8 3 -3 103.49 29.7
 -8 -3 3 160.58 26.9
 -8 -3 3 180.58 14.8
 7 3 -3 195.18 30.6
 -7 -3 3 106.79 21.2
 -7 -3 3 157.88 13.1
 6 3 -3 531.45 34.4
 6 3 -3 436.66 48.4
 -6 -3 3 440.46 44.9
 -6 -3 3 502.55 33.5
 5 3 -3 166.28 12.8
 5 3 -3 156.88 23.5
 -5 -3 3 146.89 12.1
 -5 -3 3 173.58 22.4
 4 3 -3 3.2 1.7
 4 3 -3 0.3 5.4
 -4 -3 3 2.8 1.5
 -4 -3 3 -5 3.4
 3 3 -3 286.97 21.1
 3 3 -3 287.97 29.4
 -3 -3 3 319.87 30
 -3 -3 3 294.97 19.6
 2 3 -3 1112.29 81.29
 2 3 -3 1333.67 91.49
 -2 -3 3 1370.06 92.69
 1 3 -3 150.28 19.8
 1 3 -3 153.58 10.5
 -1 -3 3 169.38 19
 0 3 -3 1118.19 79.59
 0 3 -3 1196.48 86.49
 0 -3 3 1427.56 89.49
 -1 3 -3 513.65 35.4
 -1 3 -3 419.16 29.2
 1 -3 3 369.46 36
 -2 3 -3 544.05 37
 -2 3 -3 554.14 41.6
 2 -3 3 511.25 35
 2 -3 3 569.64 43.1
 -3 3 -3 234.18 18.3
 -3 3 -3 232.48 22.4
 3 -3 3 237.88 16.1
 3 -3 3 245.08 24.1
 -4 3 -3 13.3 4
 -4 3 -3 9.1 5.3
 -4 3 -3 7.5 5.3
 -5 3 -3 371.26 28.8
 -5 3 -3 344.17 34.2
 -5 3 -3 403.46 37.1
 5 -3 3 390.06 26
 -6 3 -3 342.17 26.7
 -6 3 -3 320.87 33.5
 6 -3 3 317.47 23.2
 -8 -2 3 0 3.5
 -8 -2 3 -7.5 13
 7 2 -3 63.69 18.4
 -7 -2 3 95.09 9.6
 -7 -2 3 68.49 18.3
 6 2 -3 138.59 11.3
 6 2 -3 96.19 29.3
 -6 -2 3 132.99 12.1
 -6 -2 3 95.69 20.7
 5 2 -3 339.97 39.7
 5 2 -3 435.16 29
 -5 -2 3 453.45 40.1
 -5 -2 3 405.86 28.4
 4 2 -3 74.29 18.2
 4 2 -3 39.2 4.5
 -4 -2 3 31.7 10
 -4 -2 3 45.4 4.7
 3 2 -3 23.2 10
 3 2 -3 24.7 3
 -3 -2 3 24.7 2.8
 -3 -2 3 19.2 6
 2 2 -3 1362.76 93.39
 2 2 -3 1189.58 84.49
 -2 -2 3 1395.46 92.89
 1 2 -3 3948.41 297.47
 -1 -2 3 5032.1 295.47
 0 2 -3 2296.27 155.08
 0 2 -3 2402.86 160.48
 0 -2 3 2750.92 162.18
 0 -2 3 2269.27 155.08
 -1 2 -3 246.48 16.6
 -1 2 -3 230.08 21.7
 1 -2 3 217.88 22.1
 1 -2 3 251.67 16.5
 -2 2 -3 144.39 11
 -2 2 -3 133.79 13
 2 -2 3 135.39 9.2
 2 -2 3 144.19 13.8
 2 -2 3 113.49 12.9
 -3 2 -3 79.99 7.7
 -3 2 -3 58.49 9.2
 3 -2 3 75.39 5.6
 -4 2 -3 54.49 10.5
 -4 2 -3 53.39 7.2
 -4 2 -3 57.49 9.6
 4 -2 3 57.39 5
 -5 2 -3 414.36 35.3
 -5 2 -3 392.06 30.4
 -5 2 -3 432.86 36.4
 5 -2 3 394.36 27.8
 -6 2 -3 1982.2 127.39
 -6 2 -3 1807.72 133.49
 -6 2 -3 2056.49 139.99
 6 -2 3 1815.12 124.09
 -8 -1 3 58.29 8.7
 -8 -1 3 32.8 14.3
 7 1 -3 262.87 39.4
 -7 -1 3 278.97 21.8
 -7 -1 3 276.77 33.8
 6 1 -3 220.28 31.3
 -6 -1 3 215.08 17.4
 -6 -1 3 224.38 27.2
 5 1 -3 172.08 13.9
 5 1 -3 148.89 24.1
 -5 -1 3 184.78 14
 -5 -1 3 186.18 22.8
 4 1 -3 875.21 54.59
 4 1 -3 869.31 67.69
 -4 -1 3 768.82 63.79
 -4 -1 3 770.82 53.99
 3 1 -3 1114.89 75.79
 3 1 -3 1243.58 89.69
 -3 -1 3 1245.48 95.89
 -3 -1 3 1090.09 75.49
 2 1 -3 169.28 12.2
 2 1 -3 170.08 18.4
 -2 -1 3 159.08 12
 -2 -1 3 199.48 18.7
 -1 -1 3 2407.86 159.78
 0 1 -3 5005.5 342.17
 0 -1 3 5603.74 342.87
 -1 1 -3 2125.99 131.69
 -1 1 -3 1879.81 128.99
 1 -1 3 2086.19 131.09
 1 -1 3 1941.51 128.99
 -2 1 -3 59.59 6.2
 -2 1 -3 51.29 5.4
 2 -1 3 62.39 5.5
 2 -1 3 51.59 6.2
 -3 1 -3 333.97 25.5
 -3 1 -3 359.56 27.7
 -3 1 -3 359.76 26.9
 3 -1 3 391.26 25.5
 -4 1 -3 364.76 29.2
 -4 1 -3 361.36 27
 -4 1 -3 368.76 29.6
 4 -1 3 368.46 26.3
 -5 1 -3 252.97 23.2
 -5 1 -3 233.78 22.9
 -5 1 -3 239.68 19.5
 5 -1 3 229.88 17
 -6 1 -3 1505.95 103.99
 -6 1 -3 1376.66 97.49
 -6 1 -3 1509.95 105.79
 6 -1 3 1427.56 94.99
 -7 1 -3 746.23 61.89
 -7 1 -3 796.12 55.29
 -8 0 3 16.9 19.8
 -8 0 3 -7.5 16.2
 -8 0 3 2.9 4.2
 -7 0 3 -0.6 3.6
 -7 0 3 5.6 8.1
 -6 0 3 183.48 15.5
 -6 0 3 182.38 24.9
 5 0 -3 47 16.8
 5 0 -3 30.4 4.9
 -5 0 3 34.4 10.7
 -5 0 3 34.8 5.5
 4 0 -3 580.84 53.19
 4 0 -3 597.24 40.4
 -4 0 3 584.34 40
 -4 0 3 629.54 50.99
 3 0 -3 3295.67 208.78
 3 0 -3 3179.78 220.48
 -3 0 3 3265.57 218.48
 2 0 -3 2783.62 191.38
 -2 0 3 2900.31 190.48
 -1 0 3 2130.79 142.59
 0 0 -3 1652.03 113.59
 0 0 3 1778.52 113.69
 -2 0 -3 177.88 13.1
 2 0 3 176.88 12.9
 -3 0 -3 1122.09 73.19
 -3 0 -3 1133.09 73.19
 -3 0 -3 1023.8 72.79
 3 0 3 1149.19 72.79
 -4 0 -3 2519.65 165.38
 -4 0 -3 2479.25 163.38
 -4 0 -3 2540.75 165.28
 4 0 3 2525.95 163.08
 -5 0 -3 662.63 47.7
 -5 0 -3 716.13 51.49
 -5 0 -3 665.23 50.69
 5 0 3 717.83 47.7
 -6 0 -3 32.8 8.4
 -6 0 -3 21.5 8
 -6 0 -3 41.3 7
 6 0 3 41 4.8
 -7 0 -3 275.17 30.3
 -7 0 -3 353.46 33.3
 -7 0 -3 371.76 27.2
 -8 0 -3 174.68 30.9
 -8 0 -3 198.08 20.3
 -7 1 3 38.4 7
 -7 1 3 26.5 19.9
 -6 1 3 55.19 7.8
 -6 1 3 61.09 15.9
 -6 1 3 42.1 12.3
 5 -1 -3 95.99 9
 -5 1 3 108.79 19.5
 -5 1 3 108.69 8.9
 -5 1 3 84.39 9.6
 4 -1 -3 298.87 21.4
 -4 1 3 283.87 21.1
 -4 1 3 324.87 33.2
 -3 1 3 3536.65 238.38
 -2 1 3 4412.06 291.87
 -1 1 3 5228.48 334.77
 -1 1 3 5031.6 335.07
 0 -1 -3 158.98 10.4
 0 1 3 138.39 13.5
 0 1 3 148.39 14.3
 0 1 3 141.39 10.4
 1 1 3 647.34 45.8
 1 1 3 710.63 44.3
 -2 -1 -3 1.4 1.8
 -2 -1 -3 1.1 1
 2 1 3 1.5 1.5
 -3 -1 -3 187.58 13.9
 -3 -1 -3 153.98 12.9
 3 1 3 172.08 12.9
 3 1 3 162.98 14
 -4 -1 -3 914.91 61.79
 -4 -1 -3 1025.1 64.59
 4 1 3 885.51 65.09
 4 1 3 872.61 61.39
 -5 -1 -3 2341.07 156.28
 -5 -1 -3 2468.75 153.18
 5 1 3 2221.18 152.28
 -6 -1 -3 34.4 8.7
 -6 -1 -3 31.3 6.6
 6 1 3 48.7 7.2
 -7 -1 -3 6.6 4.4
 -7 -1 -3 0.2 4.9
 -7 -1 -3 8.2 6.9
 7 1 3 7.4 4.5
 -8 -1 -3 273.47 30.3
 -8 -1 -3 243.88 22.5
 -7 2 3 44.1 8.1
 -7 2 3 36.6 14.7
 -7 2 3 15.7 14.9
 -6 2 3 484.65 35.1
 -6 2 3 520.05 51.29
 -6 2 3 427.86 50.99
 5 -2 -3 1073.09 70.29
 -5 2 3 1131.19 87.69
 -5 2 3 1028.2 84.99
 -5 2 3 996 69.69
 4 -2 -3 542.25 36.4
 -4 2 3 526.75 36
 -4 2 3 528.95 49.2
 -4 2 3 518.95 48.8
 3 -2 -3 2379.46 152.08
 -3 2 3 2456.45 164.48
 -3 2 3 2366.96 165.38
 -3 2 3 2219.08 151.68
 2 -2 -3 2318.07 145.39
 -2 2 3 2336.47 155.38
 -2 2 3 2295.47 156.88
 -2 2 3 2075.79 145.09
 1 -2 -3 1361.26 84.19
 -1 2 3 1202.48 83.89
 -1 2 3 1330.87 91.49
 0 -2 -3 526.35 39
 0 -2 -3 511.05 33.6
 0 2 3 483.95 38.4
 0 2 3 510.65 33.7
 -1 -2 -3 1294.77 88.39
 1 2 3 1264.27 88.09
 1 2 3 1364.26 84.69
 -2 -2 -3 165.48 15
 2 2 3 192.18 15.5
 2 2 3 186.28 13.5
 -3 -2 -3 363.66 25.5
 -3 -2 -3 365.96 27.6
 3 2 3 380.66 28
 3 2 3 346.87 25.2
 -4 -2 -3 77.39 7.8
 -4 -2 -3 76.19 9.9
 4 2 3 68.09 7.1
 4 2 3 67.19 9.8
 -5 -2 -3 740.63 54.99
 5 2 3 715.63 49.5
 5 2 3 731.83 56.19
 -6 -2 -3 862.81 71.09
 -6 -2 -3 1059.39 66.19
 6 2 3 926.81 65.29
 6 2 3 1033.1 75.89
 -7 -2 -3 0.4 6.6
 -7 -2 -3 7.3 4.7
 -8 -2 -3 43.5 8.9
 -6 3 3 158.78 29
 -6 3 3 124.29 13.4
 -6 3 3 127.59 25.9
 -5 3 3 2029.8 146.69
 -5 3 3 1941.11 126.99
 -5 3 3 1876.41 145.89
 4 -3 -3 1297.27 88.99
 -4 3 3 1369.66 103.39
 -4 3 3 1334.17 87.59
 -4 3 3 1350.86 104.99
 3 -3 -3 514.95 35.2
 -3 3 3 509.75 48.5
 -3 3 3 498.65 46.2
 -3 3 3 534.15 35.1
 2 -3 -3 406.06 27.5
 -2 3 3 402.66 36.6
 -2 3 3 389.66 27.3
 1 -3 -3 143.09 10.1
 1 -3 -3 125.09 16.2
 -1 3 3 107.29 15.4
 -1 3 3 137.09 10
 0 -3 -3 519.05 37.5
 0 -3 -3 576.94 44.1
 0 3 3 558.74 37
 0 3 3 572.04 43.8
 -1 -3 -3 0.2 2.4
 -1 -3 -3 2.2 1.2
 1 3 3 0 2
 1 3 3 0.9 1.1
 -2 -3 -3 113.69 12.4
 2 3 3 104.19 8.5
 2 3 3 104.39 12
 -3 -3 -3 915.91 67.49
 3 3 3 1077.99 68.99
 3 3 3 886.71 62.99
 -4 -3 -3 27.1 7.9
 -4 -3 -3 18.4 4.3
 4 3 3 32.9 4.3
 4 3 3 22.5 6.5
 -5 -3 -3 90.09 10.1
 -5 -3 -3 110.09 14.6
 5 3 3 97.39 14.3
 5 3 3 101.49 9.4
 -6 -3 -3 586.04 43
 -6 -3 -3 553.94 50.09
 6 3 3 623.74 51.89
 6 3 3 704.03 45
 -7 -3 -3 765.82 67.39
 -7 -3 -3 955.3 60.09
 -8 -3 -3 481.25 35.5
 -8 -3 -3 450.05 45.4
 -9 -3 -3 72.79 14.4
 -6 4 3 5.8 7.9
 -6 4 3 20.8 15.4
 -5 4 3 156.68 29.5
 -5 4 3 158.78 13.3
 -5 4 3 178.78 29.4
 4 -4 -3 1252.17 82.99
 -4 4 3 1250.47 99.49
 -4 4 3 1270.77 82.59
 -4 4 3 1240.38 101.99
 3 -4 -3 686.73 46
 -3 4 3 668.23 58.99
 -3 4 3 683.03 45.7
 2 -4 -3 89.09 7.9
 2 -4 -3 91.69 15.6
 -2 4 3 86.69 7.8
 -2 4 3 117.19 19.5
 1 -4 -3 11.9 6
 1 -4 -3 20.2 3.3
 -1 4 3 19 6.6
 -1 4 3 13.6 2.8
 0 -4 -3 55.19 5.2
 0 -4 -3 62.29 11.3
 0 4 3 57.49 10.8
 0 4 3 56.39 5.4
 -1 -4 -3 548.85 45.4
 1 4 3 561.44 37.9
 1 4 3 590.24 45.2
 -2 -4 -3 59.59 9.9
 2 4 3 51.49 5.1
 2 4 3 46.5 8.8
 -3 -4 -3 113.09 14.9
 3 4 3 120.59 10.4
 3 4 3 141.09 15.3
 -4 -4 -3 408.76 35.4
 4 4 3 428.76 35.4
 4 4 3 369.66 27.8
 -5 -4 -3 38.1 10.1
 5 4 3 40.9 5.8
 5 4 3 41.7 10.2
 -6 -4 -3 256.97 21.6
 -6 -4 -3 292.27 30.6
 6 4 3 289.77 29.7
 -7 -4 -3 1199.58 77.79
 -7 -4 -3 1084.99 87.89
 -8 -4 -3 1405.76 87.89
 -8 -4 -3 1160.68 98.79
 -9 -4 -3 99.29 13.5
 -5 5 3 -4.9 10.4
 -5 5 3 -5.7 11.5
 -5 5 3 0.3 1.9
 -5 5 3 -0.2 3.8
 -4 5 3 54.59 18.8
 -4 5 3 58.39 16.9
 -4 5 3 75.29 7.1
 3 -5 -3 1032.3 65.59
 -3 5 3 931.01 79.09
 -3 5 3 929.31 63.79
 2 -5 -3 279.17 31.4
 2 -5 -3 275.97 19.6
 -2 5 3 247.88 30.2
 1 -5 -3 171.08 12.9
 1 -5 -3 165.68 22.7
 -1 5 3 168.28 13
 -1 5 3 177.98 22.3
 0 -5 -3 7.3 5.9
 0 -5 -3 2.3 1.5
 0 5 3 2.1 1.7
 0 5 3 -1.8 2.7
 -1 -5 -3 351.96 34.5
 1 5 3 360.76 25.1
 1 5 3 367.76 33.3
 -2 -5 -3 797.62 62.69
 2 5 3 765.42 52.89
 2 5 3 830.52 61.29
 -3 -5 -3 -2.3 4.1
 3 5 3 1.9 3.3
 3 5 3 0.7 1.5
 -4 -5 -3 782.72 59.29
 4 5 3 633.34 46.7
 -5 -5 -3 1866.71 121.49
 5 5 3 1486.35 106.89
 5 5 3 1592.64 116.89
 -6 -5 -3 986.5 84.39
 6 5 3 1191.68 85.49
 -7 -5 -3 373.06 44.5
 -7 -5 -3 533.95 34.8
 -8 -5 -3 628.64 47
 8 5 3 685.43 63.19
 -9 -5 -3 158.58 16.9
 -4 6 3 17.6 10.6
 -4 6 3 15.8 10.4
 -4 6 3 9.8 2.9
 3 -6 -3 126.59 11.1
 -3 6 3 129.79 10.9
 -3 6 3 123.29 23.4
 2 -6 -3 266.47 19.2
 2 -6 -3 233.18 31.8
 -2 6 3 266.17 18.9
 -2 6 3 239.98 31.4
 1 -6 -3 1099.29 72.79
 1 -6 -3 1069.79 87.99
 -1 6 3 1146.59 87.29
 0 -6 -3 593.14 54.39
 0 -6 -3 619.54 41.3
 0 6 3 627.14 41.5
 0 6 3 604.04 52.89
 -1 -6 -3 2.6 7.8
 1 6 3 0.1 5
 -2 -6 -3 0.1 5.5
 2 6 3 -1.6 4
 2 6 3 4.7 2.1
 -3 -6 -3 39.3 13.5
 3 6 3 54.99 11.4
 3 6 3 48.7 5.6
 -4 -6 -3 685.63 57.39
 4 6 3 567.74 43.6
 4 6 3 715.33 55.09
 -5 -6 -3 2675.23 182.88
 5 6 3 2403.86 166.58
 5 6 3 2659.83 179.28
 -6 -6 -3 1140.49 96.19
 6 6 3 1100.09 82.99
 6 6 3 1434.16 96.29
 -7 -6 -3 278.57 37.6
 -8 -6 -3 18.8 18.7
 -3 7 3 58.69 6.8
 -3 7 3 84.49 21.5
 2 -7 -3 271.97 20.1
 2 -7 -3 257.37 34.9
 -2 7 3 270.37 19.8
 -2 7 3 272.37 35.5
 1 -7 -3 839.82 55.29
 1 -7 -3 774.82 72.19
 -1 7 3 813.02 70.09
 -1 7 3 831.72 54.79
 0 7 3 1077.79 72.49
 0 7 3 1118.69 87.19
 -1 -7 -3 9.7 8.2
 1 7 3 12 7.7
 -2 -7 -3 672.73 65.99
 2 7 3 912.81 74.09
 -3 -7 -3 871.31 83.19
 3 7 3 1102.49 78.09
 3 7 3 943.51 64.89
 -4 -7 -3 129.49 22.9
 4 7 3 147.79 19.2
 4 7 3 97.69 9.8
 4 7 3 104.39 10
 -5 -7 -3 874.31 79.69
 5 7 3 902.91 62.79
 5 7 3 1059.49 77.39
 -6 -7 -3 824.42 79.09
 6 7 3 980 76.69
 6 7 3 975 62.69
 -7 -7 -3 265.77 40.4
 7 7 3 305.07 35.5
 1 -8 -3 207.38 31.4
 -1 8 3 230.78 31.7
 -1 8 3 199.38 16
 0 -8 -3 53.59 20.3
 0 8 3 50.39 6.2
 0 8 3 78.59 21.4
 -1 -8 -3 6.2 11.8
 1 8 3 2.6 2.3
 2 8 3 123.59 11.1
 2 8 3 134.69 21.7
 -3 -8 -3 1534.75 121.39
 3 8 3 1645.64 115.99
 3 8 3 1433.16 100.69
 -4 -8 -3 573.84 58.19
 4 8 3 514.65 39.4
 4 8 3 612.24 52.49
 4 8 3 547.25 38.8
 -5 -8 -3 135.99 30.5
 5 8 3 198.08 16.1
 5 8 3 193.08 26.6
 5 8 3 180.38 15
 -6 -8 -3 137.09 31.4
 6 8 3 203.98 15.3
 -7 -8 -3 142.49 31.9
 7 8 3 155.58 25.3
 0 -9 -3 29.3 19.2
 0 9 3 26.5 14.9
 0 9 3 24.2 4.5
 -1 -9 -3 89.19 24.6
 1 9 3 114.29 24.8
 1 9 3 121.39 10.5
 -2 -9 -3 -2 13.9
 2 9 3 19.7 4.2
 2 9 3 13.6 10.5
 -3 -9 -3 283.97 41
 3 9 3 291.17 35.9
 3 9 3 311.57 22.6
 -4 -9 -3 680.13 74.99
 4 9 3 805.52 53.59
 4 9 3 860.41 70.09
 4 9 3 773.82 53.09
 -5 -9 -3 175.38 36.6
 5 9 3 231.98 17.7
 5 9 3 210.08 17.1
 5 9 3 237.58 34.9
 -6 -9 -3 4.6 17.7
 6 9 3 2.9 2.5
 6 9 3 9.3 10.2
 -3 -10 -3 50.49 22.1
 3 10 3 14.6 11.9
 3 10 3 8.4 3.3
 -4 -10 -3 16.9 18.3
 5 10 3 164.08 27.6
 5 10 3 180.88 15
 5 8 -4 75.99 6.7
 5 8 -4 51.19 16.7
 4 8 -4 5.7 13.1
 -4 -8 4 -12.7 18.6
 3 8 -4 37.1 15.1
 -3 -8 4 32 18.2
 2 8 -4 20.9 12.4
 -2 -8 4 24.1 20.5
 6 7 -4 82.19 20.2
 6 7 -4 86.89 8
 -6 -7 4 63.89 22.8
 5 7 -4 228.18 31.3
 -5 -7 4 147.09 30.4
 4 7 -4 160.08 10.5
 4 7 -4 109.69 23.3
 -4 -7 4 94.89 25.3
 3 7 -4 87.09 19.2
 3 7 -4 104.89 7.1
 3 7 -4 102.59 7.1
 -3 -7 4 60.49 20.5
 2 7 -4 41.5 15
 -2 -7 4 33.7 17
 1 7 -4 117.89 20.7
 -1 -7 4 106.69 29.6
 0 7 -4 207.28 27.1
 0 7 -4 219.28 14.4
 0 -7 4 156.38 35
 -1 7 -4 8.5 9
 -1 7 -4 11.7 3
 1 -7 4 20 16.4
 7 6 -4 42.2 17.4
 -7 -6 4 11.7 13.5
 6 6 -4 16.7 3.5
 6 6 -4 8.4 11.6
 -6 -6 4 6.7 11.9
 5 6 -4 65.89 17.8
 5 6 -4 87.29 7.3
 -5 -6 4 54.89 17.7
 4 6 -4 703.33 60.49
 4 6 -4 631.64 43.8
 3 6 -4 548.15 38.2
 3 6 -4 643.74 53.99
 2 6 -4 155.68 21.4
 -2 -6 4 131.89 25
 1 6 -4 18.1 8.2
 -1 -6 4 6.9 11.8
 0 6 -4 44.3 12.5
 0 6 -4 56.29 4.8
 0 -6 4 53.79 17.6
 -1 6 -4 1.6 6.6
 -1 6 -4 1.9 1.9
 1 -6 4 -11.8 11.2
 -2 6 -4 462.75 34.4
 2 -6 4 551.74 51.29
 8 5 -4 38.4 21.5
 -8 -5 4 62.99 7.7
 -8 -5 4 3.5 18.6
 7 5 -4 80.99 21.6
 -7 -5 4 114.19 9.9
 6 5 -4 316.77 22.9
 6 5 -4 278.77 37.7
 -6 -5 4 255.97 36.6
 -6 -5 4 344.27 21.9
 5 5 -4 100.39 20.2
 5 5 -4 91.99 8.5
 4 5 -4 710.03 48.9
 4 5 -4 775.02 64.89
 3 5 -4 1685.43 123.19
 3 5 -4 1671.33 108.29
 2 5 -4 583.44 35.1
 2 5 -4 462.85 48.7
 1 5 -4 5 5.7
 -1 -5 4 0.1 6.8
 0 5 -4 469.15 42.1
 0 5 -4 541.85 32.4
 0 -5 4 429.26 46.2
 -1 5 -4 53.89 13.1
 -1 5 -4 47.1 5.3
 1 -5 4 66.79 15.5
 -2 5 -4 137.79 20
 -2 5 -4 174.98 13.7
 2 -5 4 217.88 26.7
 -3 5 -4 591.24 50.69
 -3 5 -4 580.94 43.3
 3 -5 4 707.33 55.29
 -4 5 -4 221.78 34.4
 -4 5 -4 282.67 21.3
 8 4 -4 29.6 16.4
 -8 -4 4 39.1 6.5
 -8 -4 4 16.1 15.1
 7 4 -4 63.99 18.6
 -7 -4 4 64.59 8.4
 -7 -4 4 39.8 14.1
 6 4 -4 962.8 61.99
 6 4 -4 863.41 79.69
 -6 -4 4 972.5 60.69
 -6 -4 4 833.12 76.29
 5 4 -4 1470.75 117.59
 5 4 -4 1532.05 100.39
 -5 -4 4 1499.55 116.19
 -5 -4 4 1605.04 99.09
 4 4 -4 399.76 42.5
 4 4 -4 446.56 30.2
 -4 -4 4 453.35 28.7
 3 4 -4 559.44 48.6
 3 4 -4 580.74 37
 -3 -4 4 454.25 46.9
 2 4 -4 177.08 10.8
 2 4 -4 137.39 22.7
 -2 -4 4 114.39 19.2
 1 4 -4 139.29 17.1
 -1 -4 4 102.69 17.7
 0 4 -4 896.01 67.59
 0 4 -4 912.91 58.29
 0 -4 4 892.91 70.49
 -1 4 -4 943.41 64.89
 -1 4 -4 993.3 72.99
 1 -4 4 1054.49 75.89
 -2 4 -4 140.39 11.8
 -2 4 -4 147.89 17.5
 2 -4 4 148.19 19.3
 -3 4 -4 133.29 11.7
 -3 4 -4 114.09 16.1
 3 -4 4 142.39 19
 -4 4 -4 267.77 26.8
 -4 4 -4 265.57 21.7
 4 -4 4 285.27 18.4
 -5 4 -4 140.39 19.3
 -5 4 -4 130.09 13.5
 8 3 -4 24.8 19
 -8 -3 4 24 17.3
 7 3 -4 302.77 41.5
 -7 -3 4 247.88 34.1
 -7 -3 4 327.57 22.6
 6 3 -4 671.13 66.89
 6 3 -4 805.52 50.89
 -6 -3 4 696.33 63.59
 -6 -3 4 749.82 49.5
 5 3 -4 1982 154.88
 5 3 -4 2283.07 138.39
 -5 -3 4 2178.88 156.18
 -5 -3 4 2042.9 136.99
 4 3 -4 858.61 75.19
 4 3 -4 992.8 62.59
 -4 -3 4 914.21 74.39
 -4 -3 4 983.4 61.39
 3 3 -4 19.3 3
 3 3 -4 12.8 8.1
 -3 -3 4 14.7 1.9
 -3 -3 4 14.8 8.8
 2 3 -4 284.77 30.2
 2 3 -4 280.47 18.5
 -2 -3 4 245.68 27.1
 1 3 -4 120.99 8.3
 1 3 -4 142.99 16.1
 -1 -3 4 96.49 15.6
 0 3 -4 1.7 3.4
 0 -3 4 8.4 5.4
 -1 3 -4 1175.38 81.19
 -1 3 -4 1289.37 87.99
 1 -3 4 1302.17 89.19
 -2 3 -4 1426.56 91.39
 -2 3 -4 1198.48 85.29
 2 -3 4 1297.47 91.39
 -3 3 -4 79.39 11.3
 -3 3 -4 69.69 7.8
 3 -3 4 67.69 11.8
 3 -3 4 62.39 5
 -4 3 -4 4.6 4.3
 -4 3 -4 1.6 6.8
 -4 3 -4 6.8 3.7
 4 -3 4 6.3 1.6
 -5 3 -4 213.58 19.1
 -5 3 -4 220.68 26.7
 5 -3 4 234.08 16.1
 -8 -2 4 288.97 23
 7 2 -4 349.96 47.6
 -7 -2 4 319.47 38.8
 -7 -2 4 408.46 27.6
 6 2 -4 652.03 46.7
 6 2 -4 577.84 59.89
 -6 -2 4 598.54 41.4
 -6 -2 4 585.34 54.69
 5 2 -4 606.04 59.19
 5 2 -4 708.73 45.2
 -5 -2 4 672.93 57.59
 -5 -2 4 640.84 44.2
 4 2 -4 900.21 74.19
 4 2 -4 963.1 60.89
 -4 -2 4 886.61 59.99
 3 2 -4 206.28 15
 3 2 -4 211.68 24.5
 -3 -2 4 195.98 14.6
 -3 -2 4 226.08 23.8
 2 2 -4 316.87 21.6
 2 2 -4 310.47 29.9
 -2 -2 4 314.07 21.4
 -2 -2 4 335.77 30
 1 2 -4 477.45 32.9
 1 2 -4 538.25 40.9
 -1 -2 4 444.46 32.7
 -1 -2 4 534.75 32.7
 -1 -2 4 531.35 41.1
 0 2 -4 12.7 4.5
 0 -2 4 9.7 1.7
 0 -2 4 4.2 4.3
 0 -2 4 8.5 1.2
 -1 2 -4 5.9 3.5
 -1 2 -4 8.3 2.2
 1 -2 4 6.9 1
 1 -2 4 14.2 5.1
 1 -2 4 6.3 2
 -2 2 -4 624.04 40.4
 -2 2 -4 489.95 36.5
 2 -2 4 547.65 35.2
 2 -2 4 520.85 39.4
 2 -2 4 531.15 36.5
 -3 2 -4 828.12 57.69
 -3 2 -4 899.71 60.19
 3 -2 4 828.32 55.69
 3 -2 4 886.91 57.49
 -4 2 -4 14.2 4
 -4 2 -4 12.3 5.2
 -4 2 -4 18.6 4.8
 4 -2 4 12.6 3.5
 -5 2 -4 203.38 18.7
 -5 2 -4 226.78 22.7
 5 -2 4 232.88 16.1
 -6 2 -4 277.47 22.4
 -6 2 -4 251.07 25
 6 -2 4 257.87 19
 -8 -1 4 602.84 41.1
 -8 -1 4 507.05 55.89
 7 1 -4 413.76 52.79
 -7 -1 4 419.86 46.5
 -7 -1 4 503.65 33.6
 6 1 -4 643.24 61.99
 -6 -1 4 492.25 59.69
 -6 -1 4 680.63 42.9
 5 1 -4 95.29 19.9
 -5 -1 4 99.39 9.1
 -5 -1 4 96.79 17.3
 4 1 -4 98.79 8.4
 4 1 -4 93.19 17.6
 -4 -1 4 86.69 7.9
 -4 -1 4 98.29 16.3
 3 1 -4 297.27 20.7
 3 1 -4 270.17 31
 -3 -1 4 287.57 20.3
 -3 -1 4 323.27 30
 2 1 -4 2.9 1.4
 2 1 -4 2.6 4.1
 -2 -1 4 5.2 1.6
 -2 -1 4 4.2 4.1
 1 1 -4 164.38 12.9
 1 1 -4 193.08 19.2
 -1 -1 4 186.18 12.9
 -1 -1 4 217.18 19.5
 0 1 -4 202.98 14.9
 0 1 -4 217.88 19.2
 0 -1 4 254.77 15.5
 0 -1 4 209.28 14.9
 -1 1 -4 17.4 3.9
 1 -1 4 23 4.7
 1 -1 4 15.9 2
 1 -1 4 17.2 2.7
 -2 1 -4 18.6 3.3
 2 -1 4 18.5 2.2
 2 -1 4 13.2 3.2
 -3 1 -4 1121.29 76.79
 3 -1 4 1203.48 76.59
 -4 1 -4 1684.23 108.09
 -4 1 -4 1609.04 107.29
 -4 1 -4 1558.94 106.79
 4 -1 4 1630.14 106.19
 -5 1 -4 728.03 50.89
 -5 1 -4 722.93 51.99
 -5 1 -4 719.43 52.19
 5 -1 4 763.82 50.29
 5 -1 4 706.53 48.2
 -6 1 -4 212.88 20.9
 -6 1 -4 160.78 19.5
 -6 1 -4 204.98 18.3
 6 -1 4 225.28 15.4
 -7 1 -4 63.09 13.7
 -7 1 -4 34.1 7.8
 -7 0 4 482.25 35.3
 -7 0 4 481.85 50.69
 -6 0 4 810.32 70.89
 -6 0 4 853.41 56.99
 5 0 -4 52.59 5.8
 5 0 -4 39.8 12.5
 -5 0 4 42.2 5.3
 -5 0 4 47.1 11.6
 4 0 -4 74.89 7
 -4 0 4 62.29 13.8
 3 0 -4 96.09 16.2
 3 0 -4 89.39 7.8
 -3 0 4 91.39 7.6
 -3 0 4 91.69 14.4
 2 0 -4 1485.05 103.49
 2 0 -4 1337.17 92.89
 -2 0 4 1426.86 92.79
 -2 0 4 1494.75 102.09
 1 0 -4 450.75 31.5
 -1 0 4 498.15 38.2
 -1 0 4 479.45 31.5
 0 0 -4 403.06 30.4
 0 0 -4 370.96 25.6
 0 0 4 419.26 30.4
 0 0 4 357.16 25.6
 1 0 4 598.94 44.8
 1 0 4 767.22 46.8
 1 0 4 699.93 45.5
 -2 0 -4 499.65 33.3
 2 0 4 464.65 36.1
 2 0 4 501.75 32.5
 -3 0 -4 521.35 38.7
 3 0 4 615.84 38.8
 -4 0 -4 2116.89 140.89
 4 0 4 2200.58 140.59
 -5 0 -4 1652.53 111.69
 -5 0 -4 1688.03 112.09
 -5 0 -4 1661.73 111.29
 5 0 4 1718.43 110.99
 -6 0 -4 456.45 39.9
 -6 0 -4 482.75 33.7
 -6 0 -4 402.46 34.7
 -7 0 -4 -3.4 5.8
 -7 0 -4 -1.2 4.1
 -7 0 -4 1.8 7.6
 -7 1 4 42.8 7.7
 -7 1 4 45.3 14.6
 -7 1 4 57.39 17.9
 -6 1 4 295.17 36.5
 -6 1 4 274.87 37.6
 -6 1 4 311.07 23.4
 5 -1 -4 333.37 24
 -5 1 4 329.77 37.5
 -5 1 4 304.97 35.8
 -5 1 4 329.07 23.5
 4 -1 -4 175.58 13.6
 -4 1 4 178.08 24.4
 -4 1 4 164.48 13.2
 -4 1 4 171.08 22.9
 3 -1 -4 52.59 5.3
 -3 1 4 47.4 5.1
 -3 1 4 46.3 11.1
 2 -1 -4 681.23 46.2
 -2 1 4 722.93 46.2
 -2 1 4 684.83 55.49
 -1 1 4 1821.62 131.69
 -1 1 4 2040.2 133.09
 0 -1 -4 1676.63 109.99
 0 1 4 1647.74 110.09
 0 1 4 1780.22 116.29
 0 1 4 1731.03 115.29
 1 1 4 1681.83 114.89
 1 1 4 1812.92 112.59
 -3 -1 -4 1176.38 75.59
 3 1 4 1112.99 75.19
 -4 -1 -4 1228.58 79.89
 4 1 4 1176.68 79.49
 -5 -1 -4 1417.16 92.19
 -5 -1 -4 1314.97 90.99
 -5 -1 -4 1382.86 92.79
 5 1 4 1351.76 90.99
 -6 -1 -4 374.56 30.5
 -6 -1 -4 356.76 28.2
 -6 -1 -4 368.96 31.1
 -7 -1 -4 29.3 7
 -7 -1 -4 31.7 10.5
 -8 -1 -4 346.37 32.7
 -8 -1 -4 295.77 26.9
 -7 2 4 -4.6 14.5
 -7 2 4 10.2 5.2
 -7 2 4 13.9 13.9
 -6 2 4 19.8 14.1
 -6 2 4 33.3 6.9
 -6 2 4 19.9 11.9
 -5 2 4 436.16 45.7
 -5 2 4 455.85 31.5
 -5 2 4 447.86 47.4
 -4 2 4 2025.2 141.39
 -4 2 4 1822.62 124.19
 -4 2 4 1903.61 140.29
 3 -2 -4 1191.28 76.59
 -3 2 4 1160.08 88.99
 -3 2 4 1119.09 89.39
 -3 2 4 1173.98 76.29
 2 -2 -4 486.95 32.4
 -2 2 4 479.65 43
 -2 2 4 474.35 32.2
 -2 2 4 456.45 41.5
 1 -2 -4 7.8 2
 -1 2 4 8.5 2.1
 -1 2 4 8.9 4.1
 0 -2 -4 74.79 6.5
 0 2 4 71.79 10.2
 0 2 4 74.99 6.3
 -1 -2 -4 1166.58 84.29
 -1 -2 -4 1213.88 80.39
 1 2 4 1275.97 80.49
 1 2 4 1294.37 84.69
 -2 -2 -4 3461.65 259.77
 2 2 4 4505.35 258.67
 2 2 4 4099.09 260.37
 -3 -2 -4 3477.05 235.78
 3 2 4 3642.54 234.78
 3 2 4 3822.42 236.58
 -4 -2 -4 900.41 57.69
 -4 -2 -4 864.31 58.59
 4 2 4 864.61 59.69
 4 2 4 780.12 56.89
 -5 -2 -4 413.56 33.1
 -5 -2 -4 464.75 31.2
 5 2 4 386.96 30.1
 5 2 4 424.56 34.8
 -6 -2 -4 -0.7 3.8
 -6 -2 -4 2.8 4.9
 6 2 4 5.2 5.4
 -7 -2 -4 2.6 4.7
 -7 -2 -4 -0.4 7.3
 -8 -2 -4 21.8 14.7
 -8 -2 -4 45.9 8.9
 -6 3 4 147.89 30.2
 -6 3 4 165.68 15.6
 -5 3 4 306.87 22.2
 -5 3 4 284.97 38.9
 -5 3 4 299.97 38.1
 4 -3 -4 738.53 49.6
 -4 3 4 705.23 64.59
 -4 3 4 698.23 78.79
 -4 3 4 755.52 49.3
 3 -3 -4 1969.2 125.69
 -3 3 4 1961.1 140.09
 -3 3 4 1902.71 125.29
 -3 3 4 1886.31 141.79
 2 -3 -4 37.4 4.7
 -2 3 4 44.8 11.8
 -2 3 4 42.1 10.7
 -2 3 4 46.1 4.9
 1 -3 -4 2177.58 137.29
 1 -3 -4 2182.08 147.59
 -1 3 4 2122.29 137.29
 -1 3 4 2009.8 146.39
 0 -3 -4 709.93 45.4
 0 -3 -4 704.23 53.29
 0 3 4 661.53 52.49
 0 3 4 665.23 45.5
 -1 -3 -4 448.56 29.7
 -1 -3 -4 419.16 35.2
 1 3 4 450.55 35.5
 1 3 4 441.06 29.9
 -2 -3 -4 2222.48 156.28
 2 3 4 2527.95 156.58
 2 3 4 2298.27 151.48
 -3 -3 -4 4336.97 303.77
 3 3 4 4980.1 305.17
 3 3 4 4709.13 300.37
 -4 -3 -4 611.04 45.1
 4 3 4 598.04 41.4
 -5 -3 -4 21.3 6.8
 -5 -3 -4 19.4 4.9
 5 3 4 21.6 7.4
 5 3 4 13.3 3.9
 -6 -3 -4 224.08 23.1
 -6 -3 -4 184.98 17.4
 6 3 4 197.78 23.4
 -7 -3 -4 17.1 6
 -7 -3 -4 7.1 11
 7 3 4 8.2 9.7
 -8 -3 -4 -4.1 4.7
 -5 4 4 494.25 53.49
 -5 4 4 503.35 34.6
 -5 4 4 466.05 53.39
 -4 4 4 131.59 11.3
 -4 4 4 144.69 24.4
 -4 4 4 118.69 24.4
 3 -4 -4 67.39 6.8
 -3 4 4 51.29 6.2
 -3 4 4 89.49 22.2
 -3 4 4 56.19 14.4
 2 -4 -4 149.99 12.6
 -2 4 4 166.18 13.1
 -2 4 4 175.38 23
 1 -4 -4 867.31 55.39
 1 -4 -4 801.02 66.09
 -1 4 4 883.61 66.69
 -1 4 4 786.02 55.19
 0 -4 -4 3490.05 243.18
 0 -4 -4 3674.43 233.18
 0 4 4 3718.83 243.38
 -1 -4 -4 1589.34 97.29
 -1 -4 -4 1502.85 105.89
 1 4 4 1552.44 97.49
 1 4 4 1333.67 104.09
 -2 -4 -4 476.45 38.2
 2 4 4 443.96 36.9
 2 4 4 453.65 31.3
 -3 -4 -4 650.73 52.69
 3 4 4 679.73 46.8
 3 4 4 716.43 47.4
 3 4 4 747.13 53.29
 -4 -4 -4 395.36 33.8
 4 4 4 373.36 32.1
 4 4 4 316.47 25.5
 -5 -4 -4 141.49 18.2
 5 4 4 155.78 18.6
 5 4 4 151.38 13.1
 -6 -4 -4 21.9 9.6
 -6 -4 -4 37.9 7.3
 6 4 4 34.7 5.6
 -7 -4 -4 1.1 5.1
 -7 -4 -4 10.6 11.1
 -8 -4 -4 1.7 5.4
 -5 5 4 413.56 50.59
 -5 5 4 434.36 55.19
 -5 5 4 426.46 30.5
 -4 5 4 150.98 12.7
 -4 5 4 151.78 27.4
 -4 5 4 140.39 29.9
 3 -5 -4 383.26 28.2
 -3 5 4 389.46 28
 -3 5 4 424.46 43.5
 -3 5 4 398.46 45.9
 2 -5 -4 251.17 30.8
 2 -5 -4 245.38 20.1
 -2 5 4 266.37 31
 -2 5 4 273.97 19.3
 1 -5 -4 16.1 6.9
 1 -5 -4 14.3 3.2
 -1 5 4 12.4 7.5
 -1 5 4 8 3.1
 0 -5 -4 1058.39 66.39
 0 -5 -4 928.81 77.09
 0 5 4 993.9 66.49
 0 5 4 1034.6 77.69
 -1 -5 -4 1669.13 127.29
 1 5 4 1881.71 127.49
 1 5 4 1855.71 117.39
 -2 -5 -4 665.83 53.69
 2 5 4 657.43 44.3
 2 5 4 645.24 51.89
 -3 -5 -4 13.4 7.1
 3 5 4 12.7 3
 -4 -5 -4 13.3 7.5
 4 5 4 23.6 4.7
 4 5 4 21.9 8.3
 -5 -5 -4 497.15 44.8
 5 5 4 540.65 45.1
 5 5 4 494.85 35.7
 -6 -5 -4 244.58 29.3
 6 5 4 274.97 20.8
 -7 -5 -4 10.9 14.4
 -8 -5 -4 17.9 7
 -4 6 4 22.5 4.6
 -4 6 4 24.6 13.9
 -4 6 4 12 12.2
 -3 6 4 194.38 29.4
 -3 6 4 185.18 15
 2 -6 -4 727.83 49.7
 2 -6 -4 703.63 65.59
 -2 6 4 766.42 66.59
 -2 6 4 735.53 49.7
 1 -6 -4 18.5 8.5
 -1 6 4 11.6 3.3
 -1 6 4 17 7.8
 0 -6 -4 14.6 3.3
 0 -6 -4 9.4 6.4
 0 6 4 15.3 3.5
 0 6 4 11.3 7.7
 -1 -6 -4 369.16 38.5
 1 6 4 395.86 37.2
 -2 -6 -4 1120.79 87.19
 -3 -6 -4 314.47 32.1
 3 6 4 276.37 21.8
 3 6 4 318.17 30.5
 -4 -6 -4 71.69 15.7
 4 6 4 67.79 7.2
 4 6 4 60.79 7.7
 4 6 4 76.89 14
 -5 -6 -4 58.89 16.5
 5 6 4 75.09 15.1
 -6 -6 -4 441.06 45.3
 6 6 4 438.46 42.8
 6 6 4 450.25 32.1
 -7 -6 -4 187.68 29.8
 7 6 4 213.18 28.4
 -3 7 4 23.4 4.4
 -3 7 4 13 11.6
 -2 7 4 79.39 8.4
 -2 7 4 93.29 22.5
 1 -7 -4 170.78 13.8
 1 -7 -4 169.08 27.5
 -1 7 4 167.98 13.8
 -1 7 4 171.88 26
 0 -7 -4 112.89 10.2
 0 -7 -4 113.89 22.2
 0 7 4 124.39 10.7
 -1 -7 -4 30.4 16.1
 1 7 4 21.6 7.7
 1 7 4 12.6 3.6
 -2 -7 -4 507.25 50.69
 2 7 4 522.35 37.3
 2 7 4 582.04 49.4
 -3 -7 -4 470.55 48.3
 3 7 4 493.75 35.5
 3 7 4 557.24 46.6
 -4 -7 -4 571.34 54.29
 4 7 4 552.04 39.4
 4 7 4 579.04 50.19
 -5 -7 -4 308.77 38.2
 5 7 4 382.56 24.8
 5 7 4 262.87 32.6
 5 7 4 341.57 24.8
 -6 -7 -4 29.1 16.5
 7 7 4 121.89 21.9
 1 -8 -4 134.39 27.4
 -1 8 4 125.89 11.6
 -1 8 4 153.08 27.4
 0 -8 -4 519.15 57.79
 0 8 4 624.94 40.6
 -1 -8 -4 21.8 12.3
 1 8 4 35.6 13
 1 8 4 45.6 5.8
 -2 -8 -4 78.59 20.5
 2 8 4 129.69 11
 2 8 4 130.29 20.8
 -3 -8 -4 662.13 65.19
 3 8 4 742.43 61.29
 3 8 4 703.23 48.5
 -4 -8 -4 705.83 68.59
 4 8 4 674.83 49.9
 4 8 4 796.52 63.69
 4 8 4 760.52 50.39
 -5 -8 -4 768.82 74.69
 5 8 4 882.91 56.39
 5 8 4 732.93 77.69
 5 8 4 857.51 56.39
 -6 -8 -4 0.2 15.5
 6 8 4 1.9 7.3
 -7 -8 -4 9.5 41.7
 0 -9 -4 273.47 45.7
 0 9 4 395.36 44
 0 9 4 392.26 26.8
 -1 -9 -4 530.65 60.39
 1 9 4 518.55 54.79
 1 9 4 584.44 38.9
 -2 -9 -4 204.68 38
 2 9 4 254.07 33.2
 2 9 4 249.78 19.2
 -3 -9 -4 462.55 59.39
 3 9 4 663.03 41.9
 3 9 4 615.04 56.29
 -4 -9 -4 361.66 47.4
 4 9 4 480.35 55.79
 4 9 4 416.36 30.3
 -5 -9 -4 95.69 33
 5 9 4 132.89 12
 -6 -9 -4 23 19.8
 6 9 4 7.3 9.6
 6 9 4 23.1 5.1
 -4 -10 -4 28.1 21.9
 4 10 4 30 14.4
 4 10 4 49.1 7.6
 5 7 -5 15.8 16
 5 7 -5 15.6 3.2
 -5 -7 5 23.6 19.8
 4 7 -5 4 14.3
 4 7 -5 0.8 1.2
 -4 -7 5 -6.5 17.4
 3 7 -5 2.8 8.8
 -3 -7 5 -3.2 14.7
 2 7 -5 188.68 26.8
 -2 -7 5 175.78 36.6
 1 7 -5 113.19 21.9
 -1 -7 5 71.19 26
 0 7 -5 7.3 10.5
 0 -7 5 9.8 19.2
 6 6 -5 0.4 12.8
 6 6 -5 4.6 2.8
 -6 -6 5 8.5 13.1
 5 6 -5 84.09 22.3
 5 6 -5 81.59 7.3
 -5 -6 5 47.1 17.4
 4 6 -5 27.8 3.7
 4 6 -5 53.79 19.8
 3 6 -5 5.5 1.4
 3 6 -5 7.4 8.9
 -3 -6 5 7.7 12.8
 2 6 -5 4.1 6.8
 -2 -6 5 5.9 11.7
 1 6 -5 156.78 22.7
 -1 -6 5 107.99 25.6
 0 6 -5 223.58 26.8
 0 -6 5 187.18 33.1
 -1 6 -5 113.29 8.8
 -1 6 -5 113.29 18.2
 1 -6 5 71.29 21.7
 -2 6 -5 47.1 12.7
 2 -6 5 11.9 15.2
 7 5 -5 12 16.2
 -7 -5 5 5.4 17.5
 -7 -5 5 4.6 3
 6 5 -5 154.58 26.4
 -6 -5 5 123.49 9.9
 -6 -5 5 104.09 23.6
 5 5 -5 5.3 10
 5 5 -5 5.6 2.3
 -5 -5 5 13.6 13.7
 4 5 -5 3.8 11.4
 4 5 -5 12 2.7
 -4 -5 5 1.1 12.2
 3 5 -5 87.49 8.2
 3 5 -5 109.29 19.9
 -3 -5 5 48.9 19.6
 2 5 -5 4.9 1
 2 5 -5 1.6 5.9
 -2 -5 5 2.4 8.4
 1 5 -5 45.3 11.6
 -1 -5 5 19.1 12.3
 0 5 -5 349.87 32.6
 0 -5 5 271.27 34.8
 -1 5 -5 591.44 52.09
 -1 5 -5 653.13 42.5
 1 -5 5 680.43 57.39
 -2 5 -5 420.66 39.6
 -2 5 -5 442.26 31.4
 2 -5 5 516.45 44.7
 -3 5 -5 45.6 6.7
 -3 5 -5 39.1 13
 3 -5 5 46.3 11.6
 7 4 -5 28.5 18.5
 -7 -4 5 42.2 15.3
 6 4 -5 352.26 43.9
 -6 -4 5 357.16 24.2
 -6 -4 5 311.57 39.3
 5 4 -5 253.57 19.6
 5 4 -5 242.58 34.5
 -5 -4 5 203.18 31.5
 -5 -4 5 296.77 18.2
 4 4 -5 49.99 17.4
 4 4 -5 43.2 5.1
 3 4 -5 236.68 17.3
 3 4 -5 265.17 30.6
 2 4 -5 405.86 39
 2 4 -5 365.16 25.2
 1 4 -5 162.38 19.9
 -1 -4 5 138.49 21.4
 0 4 -5 249.48 24.9
 0 -4 5 195.68 26.8
 -1 4 -5 731.93 48.6
 -1 4 -5 656.73 56.19
 1 -4 5 839.32 60.79
 -2 4 -5 1421.76 98.29
 -2 4 -5 1417.76 105.59
 2 -4 5 1699.23 108.59
 -3 4 -5 338.67 25.9
 -3 4 -5 334.87 38.1
 3 -4 5 410.66 39.7
 -4 4 -5 25.4 5.8
 -4 4 -5 29.6 8.5
 7 3 -5 8.2 14.7
 -7 -3 5 29.3 13.6
 6 3 -5 75.59 20.4
 -6 -3 5 69.79 22
 -6 -3 5 59.89 7.1
 5 3 -5 214.58 17.1
 5 3 -5 171.38 28.1
 -5 -3 5 202.78 14.6
 -5 -3 5 178.78 25.6
 4 3 -5 92.99 7.7
 4 3 -5 89.69 18.3
 -4 -3 5 78.09 6.6
 -4 -3 5 49.99 17.2
 3 3 -5 170.08 12
 3 3 -5 164.48 22.7
 -3 -3 5 163.98 10.8
 -3 -3 5 114.69 19.9
 2 3 -5 534.75 32.8
 2 3 -5 412.96 48.1
 1 3 -5 857.31 64.19
 1 3 -5 793.52 53.09
 0 3 -5 1447.66 100.39
 0 -3 5 1376.96 101.39
 -1 3 -5 672.43 45.3
 -1 3 -5 601.34 51.29
 1 -3 5 800.02 54.29
 -2 3 -5 875.21 59.09
 -2 3 -5 886.01 64.39
 2 -3 5 917.51 64.79
 -3 3 -5 186.38 19.1
 -3 3 -5 173.18 15.5
 3 -3 5 167.48 11.7
 3 -3 5 178.18 11.7
 -4 3 -5 2.5 4.8
 -4 3 -5 3.9 6.1
 -4 3 -5 4.8 3.2
 4 -3 5 5.8 1.4
 -5 3 -5 436.46 31.8
 -5 3 -5 372.66 33.6
 5 -3 5 436.76 28.1
 7 2 -5 873.71 87.69
 -7 -2 5 992.1 63.39
 -7 -2 5 902.31 80.29
 6 2 -5 125.99 26.7
 -6 -2 5 121.39 21.6
 -6 -2 5 127.09 11.4
 5 2 -5 71.49 7.7
 5 2 -5 77.29 20.7
 -5 -2 5 72.19 7.3
 4 2 -5 -2.7 5.5
 4 2 -5 4.2 2
 -4 -2 5 1.3 6.4
 3 2 -5 49 13.6
 3 2 -5 49 5.2
 -3 -2 5 54.59 14.4
 -3 -2 5 53.09 5
 2 2 -5 916.71 55.09
 -2 -2 5 700.63 63.19
 -2 -2 5 875.81 54.69
 1 2 -5 1975.1 134.09
 1 2 -5 2211.88 144.39
 -1 -2 5 2272.57 134.09
 -1 -2 5 1906.01 133.99
 0 2 -5 3620.64 213.78
 0 -2 5 3171.78 205.48
 0 -2 5 2990.7 204.98
 0 -2 5 3061.89 213.18
 -1 2 -5 563.14 42
 1 -2 5 479.85 36.4
 1 -2 5 568.94 37.5
 1 -2 5 660.63 43.4
 -2 2 -5 46.9 6.6
 -2 2 -5 40.6 5.2
 2 -2 5 34.8 4.8
 2 -2 5 31 3.2
 2 -2 5 39.3 6.8
 -3 2 -5 15.8 4
 3 -2 5 19.8 4.2
 3 -2 5 13.7 2.2
 -4 2 -5 21.1 5
 -5 2 -5 2.4 4
 5 -2 5 0.3 1.4
 -6 2 -5 465.25 35.9
 6 -2 5 474.05 32.2
 7 1 -5 677.43 71.19
 -7 -1 5 588.74 60.89
 -7 -1 5 676.93 45.7
 -6 -1 5 747.13 50.69
 -6 -1 5 732.13 69.29
 5 1 -5 156.38 34.6
 5 1 -5 115.59 10.6
 -5 -1 5 138.49 25.7
 -5 -1 5 102.79 9.8
 4 1 -5 877.41 55.99
 4 1 -5 784.12 70.59
 -4 -1 5 826.22 68.19
 -4 -1 5 833.12 55.29
 3 1 -5 483.05 44.5
 3 1 -5 459.05 32.1
 -3 -1 5 458.95 31.7
 -3 -1 5 481.35 42.7
 2 1 -5 595.94 41.3
 2 1 -5 628.84 54.99
 -2 -1 5 693.13 51.59
 -2 -1 5 585.04 41
 1 1 -5 1523.65 105.19
 1 1 -5 1457.45 96.59
 -1 -1 5 1540.15 96.59
 -1 -1 5 1459.75 104.39
 0 1 -5 2314.17 148.59
 0 1 -5 2317.57 156.08
 0 -1 5 2041.1 148.39
 0 -1 5 2617.04 149.19
 0 -1 5 2285.67 154.58
 -1 1 -5 717.73 53.09
 1 -1 5 876.21 54.39
 1 -1 5 787.92 50.79
 1 -1 5 699.03 49.9
 -2 1 -5 4.2 2.7
 2 -1 5 5.5 1.5
 2 -1 5 3.8 2.1
 -3 1 -5 87.49 9
 3 -1 5 94.39 8.9
 -4 1 -5 6.2 3.8
 4 -1 5 10.9 3.7
 -5 1 -5 80.99 10.1
 -6 1 -5 45.7 8.4
 6 -1 5 39.7 5.1
 -7 0 5 13.8 4.9
 -7 0 5 -1 12.6
 -6 0 5 35.3 11.5
 -6 0 5 51.89 7.4
 5 0 -5 -0.8 6.4
 -5 0 5 -4.3 5.2
 -5 0 5 -2.8 1.5
 4 0 -5 637.04 40.7
 4 0 -5 533.95 54.69
 -4 0 5 576.94 52.29
 -4 0 5 593.04 40
 3 0 -5 1756.82 114.89
 -3 0 5 1721.53 127.19
 -3 0 5 1809.42 114.49
 2 0 -5 870.01 66.59
 2 0 -5 842.22 55.19
 -2 0 5 770.82 54.89
 -2 0 5 873.51 65.29
 1 0 -5 864.71 63.29
 1 0 -5 1025 72.49
 -1 0 5 1064.29 72.29
 -1 0 5 950.1 63.29
 0 0 -5 212.68 19.8
 0 0 -5 209.58 14.8
 0 0 5 204.68 14.8
 0 0 5 220.98 20.6
 1 0 5 852.51 53.79
 1 0 5 787.12 51.99
 1 0 5 695.53 50.79
 2 0 5 316.47 21.4
 2 0 5 308.37 22.2
 -3 0 -5 1.2 2.5
 3 0 5 1.6 2.3
 -4 0 -5 45.7 7
 4 0 5 45.7 6.8
 -5 0 -5 0.6 3.7
 5 0 5 0 3.6
 -6 0 -5 20.4 6.1
 -7 0 -5 16.8 6.4
 -7 1 5 9.9 15.4
 -7 1 5 10.7 16.2
 -7 1 5 16.3 5.7
 -6 1 5 294.77 36.4
 -6 1 5 276.27 21.3
 -6 1 5 250.37 38.3
 -6 1 5 294.17 22.6
 -5 1 5 108.39 10.2
 -5 1 5 128.49 21.2
 -5 1 5 127.39 22.4
 4 -1 -5 22.6 4.3
 -4 1 5 24.3 11
 -4 1 5 14.9 8.8
 -4 1 5 19.3 3.8
 3 -1 -5 1037.7 66.79
 -3 1 5 971.2 78.59
 2 -1 -5 1452.25 93.29
 -2 1 5 1428.56 104.09
 -2 1 5 1408.86 92.99
 1 -1 -5 1905.11 124.89
 -1 1 5 1827.52 133.29
 -1 1 5 2072.39 134.59
 -1 1 5 1926.31 124.79
 0 -1 -5 26.4 3.2
 0 1 5 34.5 6.8
 0 1 5 18.5 5.7
 0 1 5 28.7 3.4
 1 1 5 254.27 20.6
 1 1 5 219.78 19.2
 1 1 5 236.78 16.7
 2 1 5 906.71 60.59
 2 1 5 945.91 61.49
 3 1 5 736.13 49.7
 -4 -1 -5 51.99 11.2
 4 1 5 35.7 5.8
 -5 -1 -5 122.79 12.8
 5 1 5 134.89 12.5
 -6 -1 -5 18.7 5.9
 -7 -1 -5 24.9 7.4
 -6 2 5 69.19 17.4
 -6 2 5 98.49 9.4
 -6 2 5 99.19 22.6
 -5 2 5 380.16 44
 -5 2 5 356.16 40.9
 -5 2 5 368.96 26.6
 4 -2 -5 9.5 3
 -4 2 5 9.1 8.5
 -4 2 5 8.7 3.2
 -4 2 5 6.6 7.4
 3 -2 -5 250.27 19
 -3 2 5 274.47 30.3
 -3 2 5 246.88 18.7
 2 -2 -5 790.62 52.99
 -2 2 5 789.02 65.39
 -2 2 5 774.52 52.79
 -2 2 5 826.42 64.59
 1 -2 -5 493.65 32.6
 -1 2 5 472.55 32.5
 -1 2 5 476.15 42.1
 -1 2 5 470.05 40.8
 0 -2 -5 781.72 50.59
 0 2 5 804.02 57.79
 0 2 5 719.93 58.49
 0 2 5 750.62 50.59
 -1 -2 -5 1.5 1.3
 1 2 5 1.8 1.5
 1 2 5 -0.9 2.4
 2 2 5 468.05 33.5
 2 2 5 490.65 36
 2 2 5 532.65 34.7
 -3 -2 -5 1313.27 91.89
 3 2 5 1410.66 91.99
 3 2 5 1495.45 92.69
 3 2 5 1372.46 90.99
 4 2 5 752.82 51.19
 -5 -2 -5 264.57 21.8
 5 2 5 280.57 22
 -6 -2 -5 823.52 58.99
 -6 -2 -5 868.51 58.79
 -7 -2 -5 316.17 26.8
 -7 -2 -5 339.57 27.5
 -7 -2 -5 315.07 27.7
 -8 -2 -5 239.88 22.9
 -8 -2 -5 178.38 20.2
 -6 3 5 49.3 18.2
 -6 3 5 57.09 7.2
 -5 3 5 143.99 27.6
 -5 3 5 158.58 13.6
 -5 3 5 181.98 30.1
 -4 3 5 340.57 37.7
 -4 3 5 266.17 35.4
 -4 3 5 279.07 21.5
 3 -3 -5 99.59 9.5
 -3 3 5 132.99 21.9
 -3 3 5 94.39 18.9
 -3 3 5 106.79 9.5
 2 -3 -5 167.48 13.1
 -2 3 5 134.99 20.6
 -2 3 5 177.38 13.1
 -2 3 5 182.48 24.7
 1 -3 -5 131.69 10.2
 -1 3 5 119.19 10.1
 -1 3 5 120.79 17
 0 -3 -5 1177.38 74.69
 0 3 5 1195.28 74.89
 0 3 5 1039.5 82.29
 -1 -3 -5 3080.29 209.88
 -1 -3 -5 3387.96 202.98
 1 3 5 2890.41 208.98
 1 3 5 3250.37 203.08
 -2 -3 -5 1191.38 86.59
 2 3 5 1298.37 86.69
 2 3 5 1261.27 81.89
 -3 -3 -5 5.9 3.6
 3 3 5 9 4.4
 3 3 5 7.4 3.4
 3 3 5 5 2.2
 -4 -3 -5 62.09 9.3
 4 3 5 69.39 8.2
 4 3 5 83.69 10.5
 -5 -3 -5 57.89 8.6
 5 3 5 57.99 10.3
 5 3 5 63.09 9.4
 -6 -3 -5 934.31 65.79
 -6 -3 -5 836.42 62.89
 6 3 5 965.2 68.29
 -7 -3 -5 943.21 73.89
 -7 -3 -5 965.6 70.49
 7 3 5 1155.18 78.79
 -8 -3 -5 518.15 40
 -5 4 5 55.69 27.3
 -5 4 5 52.09 6.7
 -5 4 5 35.8 18.4
 -4 4 5 353.56 43.3
 -4 4 5 375.36 42.3
 -4 4 5 340.97 25.7
 3 -4 -5 431.56 29.1
 -3 4 5 391.46 42.7
 -3 4 5 395.76 28.6
 -3 4 5 388.96 44.5
 -2 4 5 126.19 20.3
 -2 4 5 141.29 24.5
 -2 4 5 125.29 10.9
 1 -4 -5 552.94 38.3
 -1 4 5 567.74 38.4
 -1 4 5 568.34 49.8
 0 -4 -5 1460.95 97.79
 0 -4 -5 1518.45 108.79
 0 4 5 1525.25 98.09
 0 4 5 1501.05 108.19
 -1 -4 -5 2473.55 167.48
 -1 -4 -5 2529.95 157.98
 1 4 5 2287.97 166.08
 1 4 5 2488.35 158.28
 -2 -4 -5 1709.43 124.09
 2 4 5 1893.11 127.79
 2 4 5 1800.02 117.09
 -3 -4 -5 254.87 24
 3 4 5 252.07 23.3
 3 4 5 231.08 18.3
 3 4 5 261.97 19.5
 -4 -4 -5 1058.89 75.79
 4 4 5 1087.89 70.59
 4 4 5 1013.7 76.19
 -5 -4 -5 139.39 16.6
 5 4 5 133.09 17.1
 5 4 5 146.29 13
 -6 -4 -5 272.47 26
 6 4 5 218.58 25.4
 -7 -4 -5 545.45 42.1
 -7 -4 -5 527.85 47.9
 7 4 5 659.63 51.99
 -8 -4 -5 1207.68 83.69
 -4 5 5 -12.4 9
 -4 5 5 3.3 2.7
 -4 5 5 10.6 10.8
 -3 5 5 861.51 95.39
 -3 5 5 1009.5 63.49
 -3 5 5 914.71 84.19
 2 -5 -5 876.61 60.39
 -2 5 5 978.8 78.19
 -2 5 5 868.21 60.29
 1 -5 -5 984.1 82.29
 -1 5 5 1042.4 69.29
 -1 5 5 1100.69 83.99
 0 -5 -5 1117.69 85.49
 0 -5 -5 1105.99 73.09
 0 5 5 1117.59 73.29
 0 5 5 1083.19 88.09
 -1 -5 -5 487.85 47.7
 -1 -5 -5 529.95 36.3
 1 5 5 556.74 37.1
 1 5 5 552.64 49.9
 -2 -5 -5 317.17 32.2
 2 5 5 345.17 31.5
 2 5 5 334.07 25.2
 -3 -5 -5 -4.1 3.9
 3 5 5 1 1.7
 3 5 5 5.5 5.3
 -4 -5 -5 1007.2 71.59
 4 5 5 886.81 62.19
 4 5 5 977.4 62.99
 4 5 5 851.81 69.59
 -5 -5 -5 876.71 66.49
 5 5 5 854.21 71.69
 5 5 5 820.32 57.79
 -6 -5 -5 389.56 37.6
 -7 -5 -5 100.29 19.8
 -3 6 5 270.97 48.2
 -3 6 5 272.67 36
 -3 6 5 230.48 19.1
 -2 6 5 1085.09 71.49
 -2 6 5 1050.59 88.49
 1 -6 -5 1679.73 111.19
 1 -6 -5 1632.64 128.69
 -1 6 5 1748.03 127.79
 -1 6 5 1729.63 111.39
 0 -6 -5 682.23 62.19
 0 -6 -5 696.53 49.1
 0 6 5 723.93 49.4
 0 6 5 819.22 63.89
 -1 -6 -5 31.3 9.2
 1 6 5 43.1 5.6
 1 6 5 40.8 11.6
 -2 -6 -5 106.39 18.2
 2 6 5 115.69 17
 2 6 5 101.39 9.8
 -3 -6 -5 16.9 8
 3 6 5 24.6 8.9
 3 6 5 21.9 4.5
 -4 -6 -5 92.79 17.1
 4 6 5 56.99 14.4
 4 6 5 91.69 9.4
 4 6 5 84.89 8.5
 -5 -6 -5 779.62 62.49
 5 6 5 674.43 59.79
 5 6 5 754.22 50.79
 -6 -6 -5 445.06 44.9
 -7 -6 -5 78.39 20.2
 7 6 5 71.29 16.6
 -2 7 5 221.08 18.3
 -2 7 5 260.47 34.4
 1 -7 -5 1104.49 91.99
 -1 7 5 1074.19 89.69
 -1 7 5 1089.49 72.89
 0 -7 -5 634.94 58.99
 0 -7 -5 586.74 44.4
 0 7 5 624.24 42.9
 0 7 5 630.44 56.99
 -1 -7 -5 1.3 7.4
 1 7 5 1.9 2.4
 1 7 5 -6.1 6.4
 -2 -7 -5 354.26 39.1
 2 7 5 327.37 25.8
 2 7 5 385.26 37.6
 -3 -7 -5 429.26 44.4
 3 7 5 475.95 42.2
 3 7 5 400.76 30.9
 -4 -7 -5 58.49 16.7
 4 7 5 52.69 7.6
 4 7 5 53.79 6.8
 4 7 5 54.49 14.2
 -5 -7 -5 63.09 20
 5 7 5 64.69 7.8
 -6 -7 -5 183.88 28.5
 6 7 5 151.08 24.1
 1 -8 -5 42.4 12.2
 -1 8 5 59.39 7
 -1 8 5 34.1 15.9
 0 8 5 48.9 15.7
 0 8 5 54.39 7
 -1 -8 -5 -4.3 11.7
 1 8 5 15.9 10.2
 1 8 5 1.5 2.4
 -2 -8 -5 -10.8 9
 2 8 5 9.3 3.7
 2 8 5 16.6 10.2
 -3 -8 -5 178.88 30.9
 3 8 5 211.38 17.3
 3 8 5 240.38 29.3
 -4 -8 -5 -11.2 9.8
 4 8 5 4.8 3
 -5 -8 -5 -6.5 15.7
 5 8 5 10.2 3.7
 5 8 5 2.5 9.2
 -6 -8 -5 62.89 25.8
 6 8 5 80.79 9.1
 6 8 5 81.59 19.6
 -1 -9 -5 -10.8 12.6
 1 9 5 -3.1 2.4
 -2 -9 -5 309.97 45
 2 9 5 383.76 46.7
 2 9 5 375.76 27.3
 -3 -9 -5 34.1 15.9
 3 9 5 64.99 7.7
 -4 -9 -5 149.09 34
 4 9 5 200.18 16.2
 4 9 5 187.38 27.3
 -5 -9 -5 102.19 27
 5 9 5 163.98 13.4
 5 9 5 122.19 23.2
 6 9 5 13.1 4.5
 -3 -7 6 201.88 37.4
 5 6 -6 69.69 21.9
 5 6 -6 102.09 8.3
 -5 -6 6 49.7 19.7
 4 6 -6 471.55 32
 4 6 -6 478.65 51.89
 3 6 -6 510.15 33.4
 2 6 -6 71.99 17.2
 -2 -6 6 58.79 22.7
 1 6 -6 3.2 8.2
 -1 -6 6 -9.5 11.8
 0 6 -6 16.1 10.4
 6 5 -6 149.69 32
 -6 -5 6 98.29 28.3
 5 5 -6 81.19 24.4
 5 5 -6 89.99 8.5
 4 5 -6 251.17 18.1
 4 5 -6 248.08 35
 3 5 -6 682.23 45.4
 2 5 -6 179.18 12.1
 2 5 -6 191.98 27
 1 5 -6 0.6 8
 -1 -5 6 6.5 11.9
 0 5 -6 38.7 11.9
 0 -5 6 40.5 17.1
 -1 5 -6 1.6 6.9
 1 -5 6 8 10.8
 -2 5 -6 17.2 3.9
 -2 5 -6 18.4 8.8
 2 -5 6 31.7 14.1
 7 4 -6 29.6 20.9
 -7 -4 6 11.9 13.3
 6 4 -6 281.17 42.4
 -6 -4 6 349.96 23.2
 5 4 -6 606.44 63.99
 5 4 -6 639.74 44.1
 -5 -4 6 662.23 42.2
 4 4 -6 67.19 17.5
 -4 -4 6 68.29 20.6
 3 4 -6 72.29 22.4
 3 4 -6 81.09 6.8
 2 4 -6 122.49 8.9
 2 4 -6 149.88 21.8
 -2 -4 6 92.59 20.6
 1 4 -6 111.49 19.9
 -1 -4 6 68.89 19.5
 0 4 -6 17.1 8.4
 0 -4 6 12.7 10.2
 -1 4 -6 0.8 6.5
 1 -4 6 0.8 8.8
 -2 4 -6 5.3 3
 -2 4 -6 7.7 9.2
 2 -4 6 1.1 9.2
 -3 4 -6 1 6.6
 -3 4 -6 1.5 3.1
 7 3 -6 20.5 17.7
 -7 -3 6 25.6 12.9
 6 3 -6 162.58 35.2
 -6 -3 6 161.68 12.5
 -6 -3 6 106.69 24.4
 5 3 -6 710.93 47.2
 5 3 -6 683.43 66.49
 -5 -3 6 572.44 60.39
 -5 -3 6 739.33 45.7
 4 3 -6 407.16 43.8
 4 3 -6 419.96 27.3
 -4 -3 6 347.07 25.6
 3 3 -6 18.2 3.3
 3 3 -6 31.1 11.3
 -3 -3 6 18.9 2.5
 -3 -3 6 9.6 7.4
 2 3 -6 52.99 13.5
 2 3 -6 62.49 5.2
 -2 -3 6 57.99 17.5
 -2 -3 6 50.79 4.2
 1 3 -6 1175.58 74.09
 1 3 -6 1167.68 93.59
 -1 -3 6 1104.39 73.69
 0 3 -6 587.84 45.8
 0 -3 6 500.75 45.9
 0 -3 6 532.35 35.6
 -1 3 -6 11.5 5.9
 1 -3 6 6.5 6.3
 -2 3 -6 150.58 11.9
 -2 3 -6 129.19 20.8
 -3 3 -6 84.59 9
 -4 3 -6 14.5 5
 4 -3 6 14.4 1.9
 4 -3 6 14.6 1.9
 7 2 -6 53.99 24
 -7 -2 6 43.4 6.9
 -7 -2 6 32.9 16.4
 6 2 -6 164.98 44.9
 -6 -2 6 54.99 16
 -6 -2 6 64.69 7.8
 5 2 -6 57.19 18.3
 5 2 -6 67.79 7.2
 -5 -2 6 66.29 17.2
 -5 -2 6 50.59 6.4
 4 2 -6 246.58 35.1
 4 2 -6 266.37 19.3
 -4 -2 6 254.57 18.7
 3 2 -6 760.12 49.2
 3 2 -6 699.23 62.79
 -3 -2 6 734.63 48.6
 2 2 -6 12.9 7.5
 2 2 -6 16.9 3
 -2 -2 6 29.4 12.4
 -2 -2 6 20.4 3
 1 2 -6 463.55 32.2
 1 2 -6 469.15 41.9
 -1 -2 6 542.55 32.4
 -1 -2 6 456.95 32
 0 2 -6 995 69.19
 0 -2 6 868.61 60.19
 0 -2 6 823.82 68.49
 0 -2 6 1028 60.89
 -1 2 -6 46.7 8.6
 1 -2 6 52.19 10
 1 -2 6 39.9 3.6
 1 -2 6 41 5.8
 2 -2 6 247.78 17.5
 2 -2 6 277.67 19.3
 -3 2 -6 733.63 53.69
 3 -2 6 770.02 50.59
 3 -2 6 823.12 52.59
 -4 2 -6 124.59 12.7
 4 -2 6 124.79 10
 4 -2 6 161.78 13.1
 -5 2 -6 343.07 27
 5 -2 6 342.57 23.6
 -7 -1 6 58.69 8.4
 -7 -1 6 31.6 12.9
 6 1 -6 85.79 23.1
 -6 -1 6 89.99 9.4
 -6 -1 6 56.79 17
 5 1 -6 31.5 15.7
 -5 -1 6 20.6 11.3
 -5 -1 6 30.8 4.9
 4 1 -6 36.6 13.1
 4 1 -6 55.39 6.9
 -4 -1 6 43.2 14
 -4 -1 6 59.49 6
 3 1 -6 1427.16 117.99
 3 1 -6 1614.74 104.19
 -3 -1 6 1746.63 118.49
 -3 -1 6 1587.94 103.79
 2 1 -6 2185.98 147.19
 -2 -1 6 2337.97 146.99
 -2 -1 6 2316.17 158.98
 1 1 -6 60.29 5.7
 1 1 -6 80.99 13
 -1 -1 6 54.29 13.7
 -1 -1 6 63.39 5.7
 0 1 -6 23 2.9
 0 1 -6 27.6 8.5
 0 -1 6 22.8 3.8
 0 -1 6 16.5 2.7
 0 -1 6 15.3 6
 -1 1 -6 0.9 2.9
 1 -1 6 4.9 3.6
 1 -1 6 1.7 2
 1 -1 6 2.3 1.2
 2 -1 6 3 2.5
 2 -1 6 6.1 1.7
 -3 1 -6 727.13 55.19
 3 -1 6 833.52 53.59
 3 -1 6 802.82 51.89
 -4 1 -6 1211.98 83.59
 4 -1 6 1170.68 81.29
 4 -1 6 1377.76 83.99
 -5 1 -6 733.83 51.79
 -6 1 -6 133.19 14.5
 6 -1 6 123.99 10.6
 -7 0 6 52.49 22.1
 -7 0 6 57.59 17.8
 -6 0 6 335.17 24
 -6 0 6 293.27 37.1
 -6 0 6 284.47 22.8
 -5 0 6 229.48 17.8
 -5 0 6 235.58 29.7
 4 0 -6 357.06 26.5
 4 0 -6 358.86 41.5
 -4 0 6 365.86 26.1
 -4 0 6 393.06 39.3
 3 0 -6 583.54 55.59
 3 0 -6 610.24 42.3
 -3 0 6 657.53 54.79
 -3 0 6 632.64 41.9
 2 0 -6 2285.97 162.38
 2 0 -6 2363.06 148.09
 -2 0 6 2280.37 159.48
 -2 0 6 2222.28 147.69
 1 0 -6 988.2 69.39
 1 0 -6 916.41 58.49
 -1 0 6 814.92 58.19
 -1 0 6 844.02 66.99
 0 0 -6 483.05 31.5
 0 0 6 447.56 31.4
 0 0 6 473.55 38
 1 0 6 495.75 39.4
 1 0 6 542.15 36.1
 1 0 6 489.35 35.1
 1 0 6 578.34 39
 2 0 6 179.28 14.5
 2 0 6 188.68 13.5
 3 0 6 367.46 25.6
 3 0 6 379.26 26.9
 -4 0 -6 1056.89 71.69
 4 0 6 1067.79 69.69
 -5 0 -6 1168.08 79.39
 -6 0 -6 101.89 12.5
 -6 1 6 526.05 55.99
 -6 1 6 492.65 34
 -6 1 6 409.16 49.3
 -5 1 6 581.24 57.79
 -5 1 6 521.75 54.19
 -5 1 6 568.64 38.8
 4 -1 -6 1060.79 71.79
 -4 1 6 1032.2 88.09
 -4 1 6 1056.89 71.19
 -4 1 6 1147.09 88.09
 3 -1 -6 734.63 49.6
 -3 1 6 706.13 48.7
 -3 1 6 715.63 63.99
 -3 1 6 748.33 63.39
 2 -1 -6 220.48 16
 -2 1 6 215.78 25.3
 -2 1 6 214.08 25.3
 -2 1 6 194.18 15.7
 1 -1 -6 650.73 45.1
 -1 1 6 701.43 54.89
 -1 1 6 686.93 60.19
 -1 1 6 672.53 45.1
 0 -1 -6 231.48 17
 0 1 6 259.07 24.1
 0 1 6 227.88 17
 1 1 6 958.6 62.19
 1 1 6 952.3 66.29
 1 1 6 882.91 61.09
 2 1 6 1207.68 79.09
 2 1 6 1213.38 79.99
 3 1 6 521.05 35.1
 3 1 6 517.75 36.3
 4 1 6 222.38 18.3
 -5 -1 -6 206.38 18.6
 5 1 6 224.78 18.8
 -6 -1 -6 252.67 21.9
 -7 -1 -6 18 6.8
 -6 2 6 124.29 10.9
 -6 2 6 74.99 19.9
 -6 2 6 108.79 23.5
 -5 2 6 833.62 86.09
 -5 2 6 944.41 81.99
 -5 2 6 879.01 59.79
 -4 2 6 1674.03 110.29
 -4 2 6 1696.13 128.49
 3 -2 -6 1104.29 74.99
 -3 2 6 1157.48 90.29
 -3 2 6 1179.38 90.89
 -3 2 6 1085.49 74.49
 2 -2 -6 221.58 16.4
 -2 2 6 196.08 15.9
 -2 2 6 210.48 26.6
 -2 2 6 232.98 27.1
 1 -2 -6 94.29 8.6
 -1 2 6 109.49 18.7
 -1 2 6 103.29 16
 -1 2 6 98.49 8.6
 0 -2 -6 4.1 1.9
 0 2 6 1.5 1.7
 0 2 6 -4.8 4.5
 0 2 6 4.2 3.3
 -1 -2 -6 64.49 6
 1 2 6 72.29 13.6
 1 2 6 57.99 10.7
 1 2 6 60.89 6.2
 2 2 6 969.2 62.99
 2 2 6 859.61 58.89
 2 2 6 859.91 63.09
 2 2 6 876.81 59.99
 3 2 6 871.81 58.99
 4 2 6 267.97 20.5
 4 2 6 296.47 22.1
 5 2 6 17.1 4.9
 -6 -2 -6 16.3 6.7
 -7 -2 -6 395.06 31.9
 -5 3 6 329.77 43.8
 -5 3 6 398.76 28.1
 -5 3 6 409.36 48.3
 -4 3 6 682.53 63.49
 -4 3 6 623.04 44.4
 -4 3 6 647.24 62.29
 -3 3 6 693.33 62.89
 -3 3 6 650.23 46.1
 -3 3 6 699.93 62.49
 2 -3 -6 68.29 7.3
 -2 3 6 78.69 15.4
 -2 3 6 65.59 7.1
 -2 3 6 80.69 16.9
 1 -3 -6 579.34 38.6
 -1 3 6 567.84 38.6
 -1 3 6 571.04 51.29
 -1 3 6 535.45 48.5
 0 -3 -6 29.6 4.4
 0 3 6 23 8.3
 0 3 6 23.8 4.2
 0 3 6 24.5 8.4
 -1 -3 -6 203.48 15.1
 1 3 6 194.78 15.3
 1 3 6 205.58 21.2
 -2 -3 -6 358.26 30.5
 2 3 6 350.46 25.5
 2 3 6 377.16 30.3
 -3 -3 -6 963.4 66.79
 3 3 6 1021.6 64.29
 3 3 6 972.1 63.09
 3 3 6 841.52 66.09
 -4 -3 -6 336.37 25.9
 4 3 6 323.87 26.5
 4 3 6 325.47 26.7
 4 3 6 342.97 24
 5 3 6 351.96 26.8
 5 3 6 312.97 25.5
 -7 -3 -6 292.27 25.5
 -8 -3 -6 326.77 35.5
 -5 4 6 167.98 14.3
 -5 4 6 170.78 38.3
 -5 4 6 140.69 30.8
 -4 4 6 10.9 11.8
 -4 4 6 3.8 2.8
 -4 4 6 -8.2 8
 -3 4 6 18.3 18.7
 -3 4 6 13 3.6
 -3 4 6 28.1 19.1
 2 -4 -6 228.58 18.3
 -2 4 6 231.98 32.1
 -2 4 6 268.37 31.5
 -2 4 6 237.88 18.3
 1 -4 -6 65.59 7.2
 -1 4 6 65.99 7.2
 -1 4 6 95.79 17.7
 0 -4 -6 387.36 27.6
 0 4 6 426.36 38
 0 4 6 370.16 27.7
 -1 -4 -6 94.69 8.3
 -1 -4 -6 86.89 14.5
 1 4 6 90.79 8.7
 1 4 6 98.39 15
 -2 -4 -6 10.5 5.1
 2 4 6 2.6 3.5
 2 4 6 6.3 2.5
 -3 -4 -6 561.34 43.4
 3 4 6 521.75 42.7
 3 4 6 517.45 37.3
 3 4 6 567.34 38.5
 -4 -4 -6 158.38 16.9
 4 4 6 160.88 14.8
 4 4 6 128.39 12
 -5 -4 -6 884.51 60.29
 5 4 6 751.72 60.29
 -6 -4 -6 541.55 42.5
 6 4 6 552.14 45.3
 -7 -4 -6 286.57 27.4
 7 4 6 340.57 31.8
 -4 5 6 4.3 13.6
 -4 5 6 1.6 2.9
 -4 5 6 4.5 11.5
 -3 5 6 46.5 25.4
 -3 5 6 56.49 7.2
 -3 5 6 75.89 20.6
 -2 5 6 68.59 19.3
 -2 5 6 69.09 7.6
 -2 5 6 60.39 16.9
 1 -5 -6 775.52 52.79
 -1 5 6 818.52 67.39
 -1 5 6 751.02 52.79
 0 -5 -6 -1.8 5.7
 0 -5 -6 2.9 2.2
 0 5 6 3.3 2.5
 0 5 6 2.6 5.6
 -1 -5 -6 912.51 71.89
 1 5 6 868.91 70.49
 1 5 6 938.11 61.09
 -2 -5 -6 145.89 19.5
 2 5 6 180.18 20.7
 2 5 6 153.58 13.1
 -3 -5 -6 50.59 11.3
 3 5 6 50.49 6.1
 3 5 6 42.8 10.4
 -4 -5 -6 365.96 33.1
 4 5 6 333.37 25.4
 4 5 6 351.56 26.7
 -5 -5 -6 1321.87 89.29
 5 5 6 1102.09 80.39
 -6 -5 -6 1182.78 95.39
 6 5 6 995.9 82.09
 -7 -5 -6 283.17 30.2
 -3 6 6 51.79 7.5
 -3 6 6 62.69 22.6
 -3 6 6 43.8 15.3
 -2 6 6 5.5 3.2
 -2 6 6 11.1 10.5
 1 -6 -6 117.39 21.9
 -1 6 6 105.39 21
 -1 6 6 101.89 10.2
 0 -6 -6 249.38 29.5
 0 6 6 205.38 17.3
 0 6 6 211.78 27.9
 -1 -6 -6 92.29 16.7
 1 6 6 76.89 8.7
 1 6 6 87.39 16.3
 -2 -6 -6 1148.09 93.49
 2 6 6 1216.88 82.39
 2 6 6 1357.56 94.39
 -3 -6 -6 617.24 52.39
 3 6 6 621.54 50.59
 3 6 6 533.85 40.8
 -4 -6 -6 762.52 61.79
 4 6 6 797.12 53.29
 4 6 6 693.43 51.09
 -5 -6 -6 906.51 67.49
 5 6 6 742.23 55.79
 -6 -6 -6 619.04 53.99
 -2 7 6 130.29 29.2
 -2 7 6 135.59 12.5
 1 -7 -6 7.5 8.1
 -1 7 6 10.3 10.4
 -1 7 6 2.1 2.8
 0 -7 -6 121.99 23.9
 0 7 6 137.49 12.5
 0 7 6 141.39 24
 -1 -7 -6 2.9 7.4
 1 7 6 -1.7 6.5
 1 7 6 1.2 2.4
 -2 -7 -6 746.63 65.79
 2 7 6 783.12 64.39
 2 7 6 719.23 51.49
 -3 -7 -6 1467.95 111.59
 3 7 6 1548.35 109.59
 3 7 6 1361.76 96.49
 -4 -7 -6 1145.39 87.09
 4 7 6 1002.2 71.89
 -5 -7 -6 395.96 41.4
 5 7 6 351.76 27.6
 -6 -7 -6 -6.7 9.8
 6 7 6 -1.5 8.4
 6 7 6 2.1 2.6
 1 -8 -6 -11.9 13.6
 -1 8 6 9.5 4.1
 -1 8 6 16.9 14.1
 0 -8 -6 576.74 64.59
 0 8 6 744.33 66.29
 0 8 6 726.73 48.2
 -1 -8 -6 252.07 37.8
 1 8 6 321.17 38
 1 8 6 301.17 23
 -2 -8 -6 141.39 27.1
 2 8 6 167.58 14.4
 -3 -8 -6 575.54 59.59
 3 8 6 597.64 41.9
 -4 -8 -6 550.34 56.59
 4 8 6 500.75 50.99
 4 8 6 637.64 40.9
 -5 -8 -6 309.77 41.1
 5 8 6 351.86 26
 6 8 6 20.3 5.2
 7 8 6 97.79 11.1
 1 9 6 492.45 35.7
 1 9 6 476.65 51.09
 -2 -9 -6 217.78 39.2
 2 9 6 270.57 21.3
 2 9 6 277.47 36
 -3 -9 -6 232.28 36.6
 3 9 6 192.48 31.5
 3 9 6 255.47 19.7
 -4 -9 -6 71.09 20.4
 4 9 6 65.89 24.7
 5 9 6 65.19 8.5
 6 9 6 4.7 3.2
 3 6 -7 87.49 6.2
 -3 -6 7 71.79 26.4
 2 6 -7 3.2 14
 5 5 -7 283.47 43.8
 5 5 -7 288.87 21.4
 4 5 -7 23.4 3.7
 4 5 -7 42.2 17.5
 -4 -5 7 3.9 12.2
 3 5 -7 3.3 1.4
 3 5 -7 -8.5 9.4
 -3 -5 7 -16.1 12.7
 2 5 -7 -0.8 13.1
 -2 -5 7 5.5 19.8
 1 5 -7 -7.7 10.3
 -1 -5 7 10.2 12.8
 0 5 -7 243.88 30.5
 0 -5 7 177.88 29.4
 -1 5 -7 682.73 56.79
 1 -5 7 642.44 57.79
 6 4 -7 342.17 51.59
 -6 -4 7 384.36 25.8
 5 4 -7 473.55 56.69
 5 4 -7 518.65 38.5
 -5 -4 7 578.64 35.2
 4 4 -7 106.39 9.3
 4 4 -7 157.98 29.5
 -4 -4 7 71.09 23.2
 3 4 -7 135.99 10.7
 3 4 -7 151.08 26.4
 2 4 -7 165.18 12
 2 4 -7 201.28 27.3
 -2 -4 7 130.99 31.2
 1 4 -7 162.88 23.4
 -1 -4 7 128.69 28.5
 0 4 -7 59.39 14
 0 -4 7 75.69 20.4
 -1 4 -7 285.07 35.8
 1 -4 7 319.07 38.2
 -2 4 -7 554.24 48.6
 2 -4 7 714.23 50.79
 6 3 -7 159.68 34
 -6 -3 7 212.98 15.9
 5 3 -7 16.7 15.1
 -5 -3 7 -0.4 11.4
 4 3 -7 48.9 16.1
 -4 -3 7 58.59 5.4
 3 3 -7 85.79 7.5
 -3 -3 7 68.29 21.8
 -3 -3 7 81.39 6.9
 2 3 -7 105.49 8.3
 2 3 -7 106.09 21.4
 -2 -3 7 94.89 24.5
 -2 -3 7 100.69 7.5
 1 3 -7 280.97 20.1
 1 3 -7 326.97 32.8
 -1 -3 7 305.07 20.1
 -1 -3 7 289.47 19.9
 0 3 -7 522.75 43.6
 0 -3 7 400.46 42.8
 0 -3 7 533.15 32.8
 -1 3 -7 13.9 7.9
 1 -3 7 11.5 8.6
 1 -3 7 16.9 3.6
 2 -3 7 243.18 21.6
 -4 3 -7 36.5 6.6
 6 2 -7 91.89 29.7
 -6 -2 7 114.49 25.6
 -6 -2 7 125.59 11.2
 5 2 -7 154.98 31.7
 -5 -2 7 115.29 24.9
 -5 -2 7 132.49 11.3
 4 2 -7 5.3 10.5
 4 2 -7 2.4 2.5
 -4 -2 7 4 9.3
 -4 -2 7 0.1 2
 3 2 -7 15.7 3.2
 3 2 -7 6.1 9.5
 -3 -2 7 15.9 3.2
 -3 -2 7 5.6 6.3
 2 2 -7 61.89 6.2
 2 2 -7 93.39 16.9
 -2 -2 7 63.69 6
 -2 -2 7 47.4 16.5
 1 2 -7 151.78 20.4
 1 2 -7 146.59 11
 -1 -2 7 140.79 10.8
 -1 -2 7 147.89 11.4
 0 2 -7 1237.78 81.39
 0 -2 7 1075.89 72.29
 0 -2 7 1086.69 70.79
 0 -2 7 974.8 80.19
 -1 2 -7 137.19 15.6
 1 -2 7 149.09 16.9
 1 -2 7 141.99 10.4
 1 -2 7 156.08 12
 2 -2 7 6.8 1.6
 2 -2 7 12 3.6
 3 -2 7 17.3 2.7
 3 -2 7 24.3 5.4
 -4 2 -7 488.75 37.3
 4 -2 7 547.85 34.7
 6 1 -7 156.48 35
 -6 -1 7 211.48 16.8
 -6 -1 7 207.28 31.4
 5 1 -7 9 12.2
 -5 -1 7 9.1 3.3
 -5 -1 7 7.9 8.7
 4 1 -7 137.79 11.7
 4 1 -7 112.79 26.5
 -4 -1 7 123.79 26.1
 -4 -1 7 130.09 10.9
 3 1 -7 11.2 8.2
 3 1 -7 18.5 3.6
 -3 -1 7 9 2.9
 -3 -1 7 4.3 8.7
 2 1 -7 38.9 11.7
 2 1 -7 44.4 5
 -2 -1 7 43.2 5
 -2 -1 7 32.7 11.5
 1 1 -7 270.77 34.3
 1 1 -7 211.08 14.9
 -1 -1 7 150.18 24.9
 -1 -1 7 204.88 14.8
 0 1 -7 301.37 20.8
 0 1 -7 295.87 28
 0 -1 7 322.97 21.7
 0 -1 7 277.07 20.6
 1 -1 7 316.47 21.6
 1 -1 7 289.37 20.3
 1 -1 7 275.87 25.1
 2 -1 7 178.28 13.1
 2 -1 7 181.78 14.6
 3 -1 7 52.79 5.3
 3 -1 7 49.2 7.4
 4 -1 7 459.75 31.8
 4 -1 7 398.46 29
 -5 1 -7 585.24 44.2
 5 -1 7 635.94 41.3
 -6 0 7 22.9 17.8
 -6 0 7 50.89 7.2
 -5 0 7 249.18 18.4
 -5 0 7 210.98 31
 -4 0 7 -2.2 2.1
 -4 0 7 1.2 7.7
 3 0 -7 286.47 21.1
 -3 0 7 255.77 31.5
 -3 0 7 296.57 20.7
 2 0 -7 11.8 3.2
 -2 0 7 17.2 8.6
 -2 0 7 16.5 3.5
 1 0 -7 38.1 4.6
 -1 0 7 47.6 11.7
 -1 0 7 38.2 4.5
 0 0 -7 42.5 4.5
 0 0 7 30.4 5.1
 0 0 7 35.5 4.3
 0 0 7 40.8 10.5
 1 0 7 312.37 27.2
 1 0 7 346.07 24.6
 1 0 7 352.16 28.3
 1 0 7 343.97 23.6
 2 0 7 1646.44 106.09
 2 0 7 1587.54 104.99
 3 0 7 986.1 68.29
 3 0 7 1052.29 67.09
 4 0 7 79.69 9.9
 4 0 7 78.59 7.4
 -5 0 -7 48.3 8.9
 5 0 7 51.89 5.7
 -6 0 -7 1.2 5
 -6 1 7 10.3 3.9
 -6 1 7 2.1 12
 -5 1 7 48.7 6.6
 -5 1 7 61.69 16.9
 -5 1 7 50.39 16.9
 -4 1 7 651.63 45.3
 -4 1 7 709.73 64.49
 -4 1 7 632.24 60.79
 3 -1 -7 31.4 5.2
 -3 1 7 10.7 8.7
 -3 1 7 44.2 13.8
 -3 1 7 30 4.9
 2 -1 -7 308.17 22.6
 -2 1 7 303.07 33.7
 -2 1 7 300.97 22.3
 -2 1 7 340.37 34.1
 1 -1 -7 261.17 19.8
 -1 1 7 285.27 29.5
 -1 1 7 280.37 29.1
 0 -1 -7 234.48 16.8
 0 1 7 231.38 24.5
 0 1 7 234.08 16.9
 0 1 7 208.48 23.2
 1 1 7 526.35 40.5
 1 1 7 532.45 41.6
 1 1 7 509.95 35.7
 1 1 7 535.55 37
 2 1 7 1644.04 114.89
 2 1 7 1863.11 114.09
 3 1 7 1758.62 110.39
 3 1 7 1630.74 111.49
 4 1 7 79.29 9.4
 5 1 7 120.19 10.3
 -6 -1 -7 77.49 11.7
 -5 2 7 2 3
 -5 2 7 2.9 12.1
 -5 2 7 5.7 13.2
 -4 2 7 201.18 31.8
 -4 2 7 196.38 29.9
 -4 2 7 194.08 16
 -3 2 7 59.29 6.8
 -3 2 7 56.99 14.3
 2 -2 -7 151.68 12.5
 -2 2 7 166.58 24.1
 -2 2 7 156.38 22.7
 -2 2 7 139.09 12.3
 1 -2 -7 1116.49 75.09
 -1 2 7 1208.58 87.89
 -1 2 7 1114.49 87.29
 -1 2 7 1113.99 74.99
 0 -2 -7 1453.45 94.19
 0 2 7 1549.34 105.69
 0 2 7 1435.66 103.49
 0 2 7 1327.97 95.39
 1 2 7 785.72 58.89
 1 2 7 814.72 60.49
 1 2 7 766.72 52.79
 2 2 7 696.03 47.2
 2 2 7 690.03 48.3
 2 2 7 771.12 52.29
 2 2 7 648.54 49.9
 3 2 7 604.94 44.1
 3 2 7 569.74 41.1
 4 2 7 374.16 27.7
 4 2 7 353.76 25.8
 5 2 7 176.08 14.1
 -5 3 7 54.89 7.2
 -5 3 7 44.7 17.3
 -5 3 7 26.2 18.1
 -4 3 7 54.79 6.6
 -4 3 7 54.39 17.8
 -4 3 7 22.7 15
 -3 3 7 146.29 27
 -3 3 7 143.99 12.6
 -3 3 7 150.58 27.3
 -2 3 7 46.7 13.9
 -2 3 7 32.5 11.3
 -2 3 7 40.2 5.9
 1 -3 -7 392.86 27.9
 -1 3 7 380.46 39.9
 -1 3 7 382.76 27.7
 -1 3 7 403.56 39.2
 0 -3 -7 2099.99 138.39
 0 3 7 2086.09 138.59
 0 3 7 2132.19 149.59
 0 3 7 2209.38 152.48
 -1 -3 -7 1983.8 129.39
 1 3 7 2006.5 129.79
 1 3 7 1985 137.79
 2 3 7 702.43 53.29
 2 3 7 731.03 55.99
 2 3 7 694.33 49.3
 2 3 7 728.83 48.3
 3 3 7 129.59 10.2
 3 3 7 127.79 17.6
 3 3 7 95.09 12.4
 4 3 7 45.9 5.6
 4 3 7 42.3 7.2
 5 3 7 0.8 2.2
 -4 4 7 53.19 7.1
 -4 4 7 48.9 16.4
 -4 4 7 58.69 20
 -3 4 7 474.65 50.59
 -3 4 7 440.06 32.4
 -3 4 7 455.45 51.59
 -2 4 7 391.16 29
 -2 4 7 392.96 45.9
 -2 4 7 429.16 44.3
 -1 4 7 272.77 34.3
 -1 4 7 265.47 20.8
 -1 4 7 302.17 34.4
 0 -4 -7 1091.99 75.59
 0 4 7 1195.38 88.49
 0 4 7 1157.68 90.99
 0 4 7 1132.89 75.89
 -1 -4 -7 1025 72.79
 1 4 7 1173.88 83.69
 1 4 7 1111.19 73.39
 -2 -4 -7 887.21 66.39
 2 4 7 819.22 57.89
 2 4 7 882.11 65.39
 -3 -4 -7 190.98 20.3
 3 4 7 145.89 18.9
 3 4 7 191.48 14.9
 3 4 7 210.08 16.5
 -4 -4 -7 516.25 38.1
 4 4 7 441.26 34.2
 4 4 7 440.86 32.8
 -5 -4 -7 84.89 11.7
 5 4 7 80.49 8.3
 5 4 7 60.09 12
 -6 -4 -7 8.9 7.5
 6 4 7 23.6 7.6
 -3 5 7 243.88 18.5
 -3 5 7 206.78 36
 -3 5 7 201.58 36.4
 -2 5 7 939.41 77.29
 -2 5 7 772.62 57.79
 -2 5 7 877.01 80.29
 -1 5 7 887.51 72.29
 -1 5 7 781.42 55.89
 -1 5 7 810.72 74.89
 0 5 7 380.46 40.3
 0 5 7 385.66 28
 -1 -5 -7 22.8 9.2
 1 5 7 23.6 8.9
 1 5 7 30.6 5.6
 -2 -5 -7 39.5 11
 2 5 7 45.4 6.6
 2 5 7 33.5 9.8
 -3 -5 -7 266.57 27.4
 3 5 7 226.68 18.8
 -4 -5 -7 3.4 5.9
 4 5 7 10.1 3.6
 -5 -5 -7 9.6 9.6
 5 5 7 10.3 3.6
 5 5 7 6.3 8.9
 -6 -5 -7 13.7 7.6
 6 5 7 11.6 8.5
 6 5 7 12.3 4.2
 -3 6 7 50.69 21.9
 -3 6 7 101.19 9.9
 -2 6 7 337.37 41.8
 -2 6 7 308.27 42.8
 -2 6 7 332.57 25
 -1 6 7 685.83 49.1
 -1 6 7 740.13 66.69
 0 -6 -7 136.39 23.8
 0 6 7 151.88 24.5
 0 6 7 141.49 13
 -1 -6 -7 8.4 9.3
 1 6 7 -2.2 4.9
 1 6 7 6.3 3.2
 -2 -6 -7 17 8.6
 2 6 7 2.4 2.8
 2 6 7 -1 6.3
 -3 -6 -7 326.47 34
 3 6 7 312.27 24.1
 -4 -6 -7 839.82 66.19
 4 6 7 627.64 49.2
 -5 -6 -7 8.2 8.1
 5 6 7 1.7 2.9
 6 6 7 236.18 19.5
 7 6 7 10.4 4.3
 -1 7 7 202.58 17.2
 0 -7 -7 229.78 34.1
 0 7 7 267.17 20.5
 -1 -7 -7 118.59 23.3
 1 7 7 121.29 11.9
 -2 -7 -7 145.59 24.6
 2 7 7 151.58 13.7
 -3 -7 -7 14.8 13.9
 3 7 7 7.1 9.4
 -4 -7 -7 343.27 35.2
 4 7 7 231.98 29.7
 4 7 7 275.07 21.9
 -5 -7 -7 27.7 12.3
 5 7 7 35.1 13.9
 5 7 7 58.49 8.4
 6 7 7 125.09 12.6
 7 7 7 225.58 19.8
 0 8 7 252.97 35.9
 0 8 7 258.27 21
 -1 -8 -7 407.16 46.3
 1 8 7 395.56 45.1
 1 8 7 432.96 31.3
 -2 -8 -7 467.15 52.49
 2 8 7 562.54 52.69
 2 8 7 519.45 37.7
 -3 -8 -7 41.4 17.2
 3 8 7 44.5 14.6
 3 8 7 48.7 7.9
 -4 -8 -7 15.1 16.4
 4 8 7 9.7 4
 5 8 7 -0.4 2.7
 6 8 7 20.1 5.7
 3 9 7 120.09 12.4
 4 9 7 41.4 7.6
 3 5 -8 -11.3 13.8
 3 5 -8 26.9 3.4
 -3 -5 8 26.3 16.6
 -2 -5 8 99.59 28.2
 1 5 -8 57.59 18.8
 -1 -5 8 34 21.4
 4 4 -8 7.5 2.9
 4 4 -8 -8.4 14.9
 -4 -4 8 1.5 10.3
 3 4 -8 9.9 2.6
 3 4 -8 8.8 12.8
 -3 -4 8 23.7 14.8
 2 4 -8 243.18 17.4
 2 4 -8 262.77 36.5
 -1 -4 8 469.05 48.7
 0 4 -8 142.89 29.2
 0 -4 8 121.29 28.5
 -1 4 -8 21.7 11.3
 1 -4 8 18 12
 5 3 -8 92.39 24.3
 -5 -3 8 75.99 21.7
 4 3 -8 114.99 27.5
 4 3 -8 129.99 11.4
 -4 -3 8 135.19 10
 3 3 -8 86.99 21.2
 3 3 -8 131.19 10.1
 -3 -3 8 93.69 28.1
 -3 -3 8 122.69 9.2
 2 3 -8 46.3 14.9
 2 3 -8 52.79 5.1
 -2 -3 8 26.3 16.1
 -2 -3 8 50.39 4.5
 1 3 -8 1077.49 83.89
 -1 -3 8 1034.7 68.29
 -1 -3 8 1058.29 68.49
 0 3 -8 472.05 40.4
 0 -3 8 377.76 40.5
 0 -3 8 456.25 29.8
 0 -3 8 415.76 28.3
 -1 3 -8 5.4 6.9
 1 -3 8 17.7 9.2
 1 -3 8 11.3 3.5
 5 2 -8 18.8 19.5
 -5 -2 8 61.49 10.2
 -5 -2 8 42.1 17.7
 4 2 -8 276.87 41.3
 -4 -2 8 271.37 20.2
 3 2 -8 828.52 78.89
 -3 -2 8 958.2 60.09
 2 2 -8 220.98 28.1
 2 2 -8 168.58 13.5
 -2 -2 8 171.88 13.7
 1 2 -8 281.67 31.2
 1 2 -8 278.37 19.9
 -1 -2 8 285.37 19.7
 0 2 -8 464.55 40.8
 0 -2 8 488.35 32.1
 0 -2 8 446.26 31.1
 1 -2 8 24.8 9.5
 1 -2 8 31.5 4.9
 1 -2 8 25.5 3.2
 2 -2 8 88.79 7.5
 2 -2 8 122.39 10.4
 3 -2 8 156.58 11.4
 3 -2 8 163.58 14.3
 4 -2 8 73.59 6.3
 5 1 -8 15.9 15.2
 -5 -1 8 13.6 4
 -5 -1 8 -5.5 13.7
 4 1 -8 142.29 29.9
 -4 -1 8 132.09 10.9
 -4 -1 8 83.29 22.6
 3 1 -8 1281.87 83.89
 -3 -1 8 1248.88 83.19
 2 1 -8 1331.07 82.59
 2 1 -8 1221.78 97.79
 -2 -1 8 1201.88 81.99
 1 1 -8 17.9 3.4
 1 1 -8 15.8 8.4
 -1 -1 8 20.7 9.9
 -1 -1 8 11.3 4.1
 -1 -1 8 17.2 3.4
 0 -1 8 82.59 8.5
 0 -1 8 67.59 13.9
 0 -1 8 71.29 6.6
 1 -1 8 26.8 4.9
 1 -1 8 19.6 3.3
 1 -1 8 6.5 10.9
 2 -1 8 28.8 5.7
 2 -1 8 26.1 3.8
 3 -1 8 131.19 10.6
 3 -1 8 138.99 13
 4 -1 8 64.99 6.4
 -5 0 8 287.27 40.2
 -5 0 8 322.57 23.5
 -4 0 8 226.28 34.5
 -4 0 8 247.18 18.6
 3 0 -8 302.97 22.1
 -3 0 8 268.37 19.8
 -3 0 8 217.38 31.6
 2 0 -8 631.64 41.3
 -2 0 8 619.94 40.8
 -2 0 8 527.75 52.59
 1 0 -8 335.97 23
 -1 0 8 344.37 23
 -1 0 8 266.47 32
 0 0 -8 128.29 10.2
 0 0 8 119.79 17.8
 0 0 8 132.59 10.4
 0 0 8 97.99 16.3
 0 0 8 137.29 11.9
 1 0 8 62.99 12.1
 1 0 8 81.89 11.7
 1 0 8 63.89 8.7
 1 0 8 70.99 6.9
 2 0 8 208.18 18
 2 0 8 229.48 16.5
 3 0 8 0.8 2
 3 0 8 2 4
 4 0 8 114.09 12.9
 5 0 8 225.78 17
 -5 1 8 520.65 36
 -5 1 8 479.45 53.09
 -4 1 8 410.36 46.3
 -4 1 8 445.26 31
 -3 1 8 43.5 14.7
 -3 1 8 49.9 6.5
 -3 1 8 59.79 15.7
 2 -1 -8 0.8 2.2
 -2 1 8 3.4 2.5
 -2 1 8 11.4 7.6
 -2 1 8 2.1 8.1
 -1 1 8 344.37 36.2
 -1 1 8 363.66 25.5
 -1 1 8 357.16 36.1
 0 -1 -8 405.36 27.7
 0 1 8 375.26 36.6
 0 1 8 397.76 27.8
 1 1 8 17.3 6.6
 1 1 8 13.2 4.7
 1 1 8 7.6 5.3
 1 1 8 8.2 3.5
 2 1 8 69.59 9.3
 3 1 8 2.8 4.5
 3 1 8 2.6 2.3
 4 1 8 4.2 2.5
 5 1 8 39.6 5.9
 6 1 8 262.67 19.8
 -5 2 8 133.19 11.5
 -5 2 8 86.39 25.4
 -5 2 8 88.99 23.5
 -4 2 8 373.76 27.7
 -4 2 8 383.76 45.5
 -3 2 8 250.47 40.7
 -3 2 8 248.68 20
 -3 2 8 310.37 40.6
 -2 2 8 9.7 8.8
 -2 2 8 -0.5 2.1
 -2 2 8 -5.1 8.5
 1 -2 -8 48.2 6
 -1 2 8 43.3 11.7
 -1 2 8 56.69 14.8
 -1 2 8 56.49 6.5
 0 -2 -8 327.67 23.7
 0 2 8 306.37 22.6
 0 2 8 288.17 32
 1 2 8 509.65 43.8
 1 2 8 510.85 42.5
 1 2 8 521.75 35.8
 2 2 8 94.69 8.8
 2 2 8 90.09 11.5
 2 2 8 89.79 13
 2 2 8 74.59 14.2
 3 2 8 122.69 13
 3 2 8 122.69 10.7
 4 2 8 42.1 5.7
 5 2 8 47.1 6.2
 6 2 8 210.98 16.8
 -4 3 8 120.99 11.3
 -4 3 8 100.89 22.7
 -3 3 8 534.65 37.4
 -3 3 8 570.54 56.89
 -3 3 8 442.56 72.29
 -2 3 8 109.19 21.7
 -2 3 8 98.79 21
 -2 3 8 96.99 9.7
 -1 3 8 120.09 21.6
 -1 3 8 116.09 11.1
 -1 3 8 148.89 22.8
 0 -3 -8 53.19 6.1
 0 3 8 54.49 6.8
 0 3 8 40.8 12.9
 0 3 8 48.5 13.3
 1 3 8 548.15 38.3
 1 3 8 551.64 48.2
 2 3 8 76.59 8
 2 3 8 93.59 14.6
 2 3 8 79.49 10
 2 3 8 62.19 12.2
 3 3 8 324.77 28.7
 3 3 8 284.97 23.6
 3 3 8 285.07 22
 4 3 8 362.26 26.3
 5 3 8 699.23 48
 6 3 8 178.28 14.9
 -4 4 8 8.6 5.5
 -4 4 8 9.6 17.3
 -4 4 8 32.7 16.1
 -3 4 8 313.67 25.3
 -3 4 8 383.86 46
 -2 4 8 757.32 67.89
 -2 4 8 637.64 47.3
 -1 4 8 633.74 59.79
 -1 4 8 650.13 61.19
 -1 4 8 628.64 44.2
 0 4 8 61.39 7.3
 0 4 8 60.09 15
 0 4 8 49.7 15.2
 1 4 8 1.7 6.7
 1 4 8 3.2 2.8
 1 4 8 1.4 6.5
 2 4 8 5.6 3
 2 4 8 -1.3 6.8
 3 4 8 194.08 21.1
 4 4 8 371.46 24.1
 4 4 8 269.27 27.5
 5 4 8 1009.4 67.99
 6 4 8 493.15 35.4
 7 4 8 43.1 7.2
 -3 5 8 57.69 8.3
 -3 5 8 36.7 16.1
 -3 5 8 45.1 19.6
 -2 5 8 681.43 70.49
 -2 5 8 683.13 47.7
 -1 5 8 978 66.29
 0 5 8 77.09 8.7
 1 5 8 313.67 23.9
 2 5 8 221.58 18
 -3 -5 -8 221.48 28.7
 3 5 8 162.98 15.1
 -4 -5 -8 254.67 26.5
 4 5 8 252.17 20
 -5 -5 -8 597.34 46.3
 5 5 8 552.64 40.6
 6 5 8 383.26 28.8
 7 5 8 127.19 12.6
 -2 6 8 18.4 11.8
 -2 6 8 24.2 16.8
 -2 6 8 36.8 6.8
 -1 6 8 143.89 13.3
 -1 6 8 119.39 31.3
 -1 6 8 139.79 27.9
 1 6 8 41.7 7.2
 -2 -6 -8 594.84 52.89
 2 6 8 528.85 39.4
 2 6 8 540.45 50.19
 -3 -6 -8 411.96 39.5
 3 6 8 315.07 35.6
 3 6 8 403.96 28.4
 -4 -6 -8 209.98 25.8
 4 6 8 178.68 16.2
 5 6 8 266.87 21.3
 6 6 8 62.19 8.3
 -1 7 8 31.9 17.7
 -1 7 8 31.2 15.9
 -1 7 8 19.2 5.3
 0 7 8 28 6.3
 0 7 8 23.8 12.7
 -1 -7 -8 21 11.5
 1 7 8 16.7 11.8
 1 7 8 11.7 4.4
 2 7 8 114.29 23.8
 2 7 8 130.39 12.6
 -3 -7 -8 605.94 55.99
 3 7 8 524.85 56.79
 3 7 8 548.15 40.2
 4 7 8 278.37 22.4
 5 7 8 18.8 5.3
 6 7 8 1.3 3
 1 8 8 55.09 9
 2 8 8 2.2 3.1
 3 8 8 22.8 6
 4 8 8 184.08 16.7
 5 8 8 102.49 12.8
 3 3 -9 35.2 18.1
 3 3 -9 49.4 5.9
 -3 -3 9 55.39 5.3
 -3 -3 9 18.8 15.6
 2 3 -9 2.8 2.3
 2 3 -9 -0.1 12.7
 -2 -3 9 -3.4 10.8
 -2 -3 9 4.5 2.1
 1 3 -9 18.5 11.6
 -1 -3 9 7.3 2.8
 0 3 -9 0.1 10.2
 0 -3 9 14.2 12.5
 0 -3 9 2.7 5.1
 1 -3 9 15.3 13.5
 1 -3 9 22.2 4.5
 4 2 -9 25.5 19.7
 -4 -2 9 11.9 3.7
 -4 -2 9 20.5 15.1
 3 2 -9 187.78 33.5
 3 2 -9 191.28 15.2
 -3 -2 9 192.68 14.8
 2 2 -9 101.19 23.2
 2 2 -9 144.99 11.1
 -2 -2 9 136.59 11.5
 -2 -2 9 94.99 24.9
 -2 -2 9 136.19 10.8
 1 2 -9 7.1 2.3
 1 2 -9 7.4 10.9
 -1 -2 9 2.6 3.5
 -1 -2 9 7.4 2.4
 -1 -2 9 -3.8 9.3
 0 -2 9 165.38 11.9
 0 -2 9 114.99 28.9
 0 -2 9 167.58 13.3
 1 -2 9 92.19 8.8
 1 -2 9 58.79 13.5
 1 -2 9 72.99 6.3
 2 -2 9 43.5 4.2
 2 -2 9 38.1 7.9
 -4 -1 9 57.59 6.6
 -4 -1 9 32.2 17.1
 -3 -1 9 61.09 22.5
 -3 -1 9 97.79 9
 2 1 -9 87.59 8.3
 -2 -1 9 91.59 8.3
 -2 -1 9 57.59 21.3
 1 1 -9 19.6 3.6
 -1 -1 9 20.8 3.7
 -1 -1 9 16.1 4.9
 -1 -1 9 6.2 9.5
 0 -1 9 185.18 15.4
 0 -1 9 203.88 16.1
 1 -1 9 311.47 27.6
 1 -1 9 380.56 23.2
 1 -1 9 285.67 28.2
 2 -1 9 556.54 37.5
 3 -1 9 54.29 5.7
 -4 0 9 221.58 16.9
 -4 0 9 178.38 32.2
 -3 0 9 17.5 4.2
 -3 0 9 11.6 11.1
 -2 0 9 17 3.8
 -2 0 9 8.1 10.3
 -2 0 9 -3.1 9.5
 1 0 -9 4.8 2.5
 -1 0 9 3.9 8.4
 -1 0 9 5.5 2.7
 0 0 -9 84.19 7.7
 0 0 9 55.79 14.1
 0 0 9 83.29 7.8
 0 0 9 82.09 9.6
 0 0 9 90.69 16.5
 1 0 9 227.68 19.1
 1 0 9 241.08 22.8
 1 0 9 235.18 17.5
 2 0 9 1024.2 68.09
 2 0 9 1025.2 69.69
 3 0 9 683.13 46.2
 4 0 9 2.5 2.4
 -4 1 9 322.77 43
 -4 1 9 363.86 27.2
 -4 1 9 488.55 64.29
 -3 1 9 22.1 4.7
 -3 1 9 32.2 12.6
 -2 1 9 87.39 8.9
 -2 1 9 87.69 20.1
 -2 1 9 103.49 21.8
 1 -1 -9 163.58 13.7
 -1 1 9 142.19 24.7
 -1 1 9 188.78 14.1
 0 -1 -9 190.98 14.7
 0 1 9 197.98 15
 0 1 9 154.98 23.9
 1 1 9 233.68 22.5
 1 1 9 292.47 20.3
 1 1 9 274.27 27
 2 1 9 369.66 28.9
 2 1 9 396.36 27.6
 3 1 9 732.83 49.7
 4 1 9 42 6.2
 5 1 9 84.09 8.5
 -4 2 9 104.39 25.5
 -4 2 9 169.58 13.9
 -4 2 9 201.18 54.39
 -3 2 9 22.3 13.3
 -3 2 9 41.2 16.7
 -3 2 9 54.29 6.9
 -2 2 9 3.7 9.4
 -2 2 9 10.6 3.6
 -2 2 9 9.7 10.6
 -1 2 9 649.93 41.9
 -1 2 9 537.15 53.79
 0 -2 -9 564.74 39.1
 0 2 9 559.34 38.6
 0 2 9 526.45 49.6
 1 2 9 141.49 14.9
 1 2 9 183.88 14.1
 1 2 9 183.98 22.4
 1 2 9 153.68 26.6
 2 2 9 60.49 12.6
 2 2 9 51.89 6.8
 2 2 9 55.19 11.2
 2 2 9 84.69 11
 3 2 9 29.4 5.5
 4 2 9 245.88 19
 5 2 9 43 6.6
 -3 3 9 57.89 8.4
 -3 3 9 58.69 17.2
 -3 3 9 62.19 20.7
 -2 3 9 4.8 3.3
 -2 3 9 24.2 12.7
 -2 3 9 0.8 10.2
 -1 3 9 51.69 17.1
 -1 3 9 32 12.6
 -1 3 9 57.69 7.2
 0 3 9 548.35 38.5
 0 3 9 541.35 54.99
 1 3 9 142.19 21.7
 1 3 9 156.08 13.3
 2 3 9 92.69 9.3
 2 3 9 104.79 16.8
 2 3 9 66.69 13.7
 3 3 9 3.7 3.1
 3 3 9 -0.1 5.7
 3 3 9 -0.1 9.7
 4 3 9 195.28 16
 5 3 9 378.76 27.8
 -3 4 9 156.08 14.9
 -3 4 9 165.28 34.9
 -2 4 9 123.09 11.9
 -2 4 9 134.59 28.5
 -2 4 9 99.49 25.2
 -1 4 9 60.39 18.6
 -1 4 9 48.3 7.8
 -1 4 9 73.79 18.9
 0 4 9 14.3 4.3
 0 4 9 20.5 11.5
 0 4 9 22.8 12
 1 4 9 292.87 22.5
 1 4 9 286.97 33.8
 2 4 9 621.94 43.3
 2 4 9 611.04 53.79
 3 4 9 52.29 12.6
 3 4 9 79.49 16.6
 3 4 9 67.19 8
 4 4 9 42.2 10.4
 4 4 9 45.4 7.4
 4 4 9 53.69 10.9
 5 4 9 226.58 18.4
 6 4 9 199.08 16.9
 -2 5 9 49.2 19.8
 -2 5 9 54.49 8.4
 -1 5 9 45.7 7.6
 -1 5 9 67.79 19.1
 -1 5 9 39.5 15.6
 0 5 9 8 9.7
 0 5 9 2.4 10.6
 0 5 9 6 3.5
 1 5 9 5.8 8.7
 1 5 9 28.9 5.8
 1 5 9 15.5 12.7
 2 5 9 686.73 61.09
 2 5 9 679.53 47.8
 3 5 9 421.96 39.6
 4 5 9 150.88 13.8
 5 5 9 38 6.7
 6 5 9 43.6 7.5
 -1 6 9 139.99 13.2
 -1 6 9 95.59 25.7
 0 6 9 326.87 43.5
 0 6 9 328.77 25.7
 1 6 9 50.09 8
 2 6 9 138.29 13.5
 3 6 9 784.32 54.59
 4 6 9 705.23 49.6
 5 6 9 37 7.1
 1 7 9 716.33 50.89
 2 7 9 264.27 22
 3 7 9 120.19 12.6
 4 7 9 191.58 17.1
 2 2 -10 -0.9 2.7
 2 2 -10 0.7 14.7
 -2 -2 10 9.4 4.3
 -2 -2 10 4.3 2.5
 -2 -2 10 -1.4 11.8
 -1 -2 10 23.2 4.9
 -1 -2 10 20.4 3.7
 -1 -2 10 4.2 13.7
 0 -2 10 43.5 17.3
 0 -2 10 85.99 8.9
 0 -2 10 70.99 6.5
 -2 -1 10 84.99 20.4
 -2 -1 10 68.89 9.6
 -2 -1 10 107.09 9
 1 1 -10 63.39 6.7
 -1 -1 10 30.7 16.2
 -1 -1 10 67.19 6.9
 -1 -1 10 65.59 9
 0 -1 10 0.8 4.9
 0 -1 10 10.6 2.8
 0 -1 10 9.9 9.4
 1 -1 10 102.69 9.3
 1 -1 10 129.79 15.7
 2 -1 10 162.98 16.5
 -3 0 10 -7.3 12
 -3 0 10 19.6 4.5
 -2 0 10 232.28 35.5
 -2 0 10 343.97 22.7
 -1 0 10 134.39 24.3
 -1 0 10 98.09 11.6
 0 0 10 44 6
 0 0 10 14.7 14.4
 0 0 10 29.1 6.8
 1 0 10 9.7 3.3
 1 0 10 9.1 5.6
 1 0 10 12 8.6
 2 0 10 423.96 29.9
 3 0 10 97.09 9.2
 -3 1 10 1.7 12.5
 -3 1 10 7.4 3.4
 -2 1 10 39.7 6.3
 -2 1 10 21.3 12.8
 -1 1 10 412.86 46.8
 -1 1 10 534.05 34.4
 0 1 10 506.55 43.7
 0 1 10 361.26 31.5
 1 1 10 106.89 10.2
 1 1 10 109.89 17
 2 1 10 34.5 5.8
 3 1 10 39.1 6.2
 -3 2 10 318.67 22.5
 -3 2 10 221.38 37.9
 -2 2 10 36.5 16.1
 -2 2 10 40.2 6.8
 -1 2 10 221.28 17
 -1 2 10 173.08 30.3
 0 2 10 560.64 38.5
 0 2 10 519.95 49.99
 1 2 10 571.44 54.89
 1 2 10 595.44 41
 2 2 10 -1.6 2.6
 2 2 10 -3.4 5.7
 2 2 10 2.8 6.2
 3 2 10 123.89 11.6
 4 2 10 28.9 5.6
 -2 3 10 404.26 28.1
 -2 3 10 315.77 42.7
 -1 3 10 131.09 12.5
 0 3 10 46 7.3
 0 3 10 30.3 14.9
 1 3 10 300.27 21.8
 1 3 10 246.88 31.2
 2 3 10 121.99 20.1
 2 3 10 125.09 11.9
 3 3 10 131.39 12.2
 4 3 10 281.07 21.8
 -1 4 10 322.47 42.4
 -1 4 10 355.96 26.6
 0 4 10 29.5 5.9
 1 4 10 4.9 9.7
 1 4 10 -1.6 2.7
 2 4 10 16.2 9
 2 4 10 9.3 4.1
 3 4 10 -1.7 8.2
 3 4 10 5.1 3.3
 4 4 10 75.19 8.8
 0 5 10 94.29 23.7
 0 5 10 99.19 10.7
 1 5 10 24.9 6
 1 5 10 28.3 13.8
 2 5 10 81.39 9.6
 2 5 10 79.89 19.7
 3 5 10 57.19 9
 3 5 10 92.19 26.4
 4 5 10 61.99 8.3
 4 5 10 72.59 14.6
 1 6 10 0.7 4
 1 6 10 -9.4 11.8
 2 6 10 0 3.3
 2 6 10 -3.4 10
 3 6 10 16.6 12.5
 3 6 10 16.4 5.3
 0 1 11 1.3 2.9
 0 1 11 -10.9 9.4
 0 2 11 -4.6 11.5
 0 2 11 17.1 5
 1 2 11 -3 10
 1 2 11 2.1 3
 0 3 11 20.9 12.3
 0 3 11 -2.6 2.9
 1 3 11 109.39 25
 1 3 11 127.89 12.5
 2 3 11 138.19 12.2
 2 3 11 97.49 19.7

_iucr_refine_instructions_details
;
TITL mo_wk_1107_CuCl2TMEDA_0m_a.res in P-1
    mo_wk_1107_cucl2tmeda_0m_a.res
    created by SHELXL-2018/3 at 19:54:25 on 07-Nov-2023
REM Old TITL mo_wk_1107_CuCl2TMEDA_0m in P-1
REM SHELXT solution in P-1
REM R1 0.094, Rweak 0.007, Alpha 0.043, Orientation as input
REM Formula found by SHELXT: C8 Cl2 Cu
CELL 0.71073 7.665 8.2843 9.1285 76.513 85.305 64.891
ZERR 2 0.0007 0.0007 0.0008 0.003 0.004 0.003
LATT 1
SFAC C H Cl Cu N
UNIT 12 32 4 2 4

L.S. 10
PLAN  5
SIZE 0.2 0.2 0.2
TEMP -123.15
CONF
LIST 4
MORE -1
BOND $H
fmap 2
ACTA
REM <olex2.extras>
REM <HklSrc "%.\\mo_wk_1107_CuCl2TMEDA_0m_a.hkl">
REM </olex2.extras>

WGHT    0.062200    0.053700
FVAR       0.99546
CU01  4    0.553498    0.510804    0.206505    11.00000    0.01287    0.01642 =
         0.02499   -0.00809   -0.00005   -0.00300
CL02  3    0.277492    0.732601    0.267177    11.00000    0.01663    0.02375 =
         0.02470   -0.01091    0.00112   -0.00048
CL03  3    0.397626    0.366232    0.125689    11.00000    0.01775    0.02345 =
         0.04061   -0.01205   -0.00238   -0.00686
N004  5    0.807114    0.272113    0.247008    11.00000    0.01429    0.01738 =
         0.02111   -0.00576    0.00065   -0.00454
N005  5    0.717103    0.636455    0.252721    11.00000    0.02191    0.01930 =
         0.01859   -0.00407    0.00066   -0.00730
C006  1    0.876029    0.206410    0.105894    11.00000    0.02136    0.02174 =
         0.01985   -0.00749    0.00223   -0.00241
AFIX 137
H00A  2    0.778050    0.180190    0.066409    11.00000   -1.50000
H00B  2    0.995899    0.094891    0.127004    11.00000   -1.50000
H00C  2    0.899606    0.300802    0.031167    11.00000   -1.50000
AFIX   0
C007  1    0.780623    0.124465    0.360072    11.00000    0.02435    0.02049 =
         0.02086   -0.00435    0.00084   -0.00844
AFIX 137
H00D  2    0.743581    0.162583    0.456063    11.00000   -1.50000
H00E  2    0.901553    0.013696    0.374152    11.00000   -1.50000
H00F  2    0.679192    0.099347    0.324871    11.00000   -1.50000
AFIX   0
C008  1    0.918371    0.511652    0.227997    11.00000    0.01853    0.02701 =
         0.02720   -0.01022    0.00334   -0.01009
AFIX  23
H00G  2    1.008922    0.547150    0.269511    11.00000   -1.20000
H00H  2    0.941036    0.520342    0.118668    11.00000   -1.20000
AFIX   0
C009  1    0.953022    0.317688    0.305021    11.00000    0.01384    0.02718 =
         0.03019   -0.00906   -0.00137   -0.00577
AFIX  23
H00I  2    1.084461    0.232302    0.283791    11.00000   -1.20000
H00J  2    0.941462    0.306153    0.415412    11.00000   -1.20000
AFIX   0
C00A  1    0.693944    0.660928    0.409568    11.00000    0.02811    0.03089 =
         0.02274   -0.00906    0.00195   -0.01311
AFIX 137
H00K  2    0.562822    0.750288    0.422081    11.00000   -1.50000
H00L  2    0.786915    0.704951    0.431738    11.00000   -1.50000
H00M  2    0.716743    0.543767    0.478851    11.00000   -1.50000
AFIX   0
C00B  1    0.672680    0.818764    0.150988    11.00000    0.03198    0.02201 =
         0.02695   -0.00641   -0.00078   -0.01290
AFIX 137
H00N  2    0.681622    0.807370    0.045868    11.00000   -1.50000
H00O  2    0.765250    0.864549    0.170626    11.00000   -1.50000
H00P  2    0.541954    0.904271    0.169564    11.00000   -1.50000
AFIX   0
HKLF 4


REM  mo_wk_1107_CuCl2TMEDA_0m_a.res in P-1
REM wR2 = 0.1048, GooF = S = 1.078, Restrained GooF = 1.078 for all data
REM R1 = 0.0350 for 1727 Fo > 4sig(Fo) and 0.0395 for all 1899 data
REM 104 parameters refined using 0 restraints

END  
     
WGHT      0.0622      0.0537 

REM Highest difference peak  0.566,  deepest hole -0.879,  1-sigma level  0.134
Q1    1   0.3957  0.6196  0.2593  11.00000  0.05    0.57
Q2    1   0.7098  0.3629  0.1766  11.00000  0.05    0.54
Q3    1   0.3992  0.6419  0.3266  11.00000  0.05    0.54
Q4    1   0.6411  0.4619  0.2879  11.00000  0.05    0.53
Q5    1   0.2590  0.4751  0.2465  11.00000  0.05    0.51

  REM The information below was added by Olex2.
  REM
  REM R1 = 0.0350 for 1727 Fo > 4sig(Fo) and 0.0395 for all 5323 data
  REM 104 parameters refined using n/a restraints
  REM Highest difference peak 0.57, deepest hole -0.88
  REM Mean Shift 0, Max Shift 0.000.

  REM +++ Tabular Listing of Refinement Information +++
  REM R1_all = 0.0395
  REM R1_gt = 0.0350
  REM wR_ref = 0.1048
  REM GOOF = 1.078
  REM Shift_max = 0.000
  REM Shift_mean = 0
  REM Reflections_all = 5323
  REM Reflections_gt = 1727
  REM Parameters = 104
  REM Hole = -0.88
  REM Peak = 0.57
  REM Flack = n/a

  
;
_olex2_submission_special_instructions  'No special instructions were received'
